# Supplementary material for: Development of novel EST-SSR markers for ploidy identification based on de novo transcriptome assembly for Misgurnus anguillicaudatus
Source: PLoS One. 2018 Apr 12;13(4):e0195829. doi: 10.1371/journal.pone.0195829 (PMC5896994; doi:10.1371/journal.pone.0195829)
Supplement: S1 Table — (XLSX) [file pone.0195829.s003.xlsx]

## Sheet: Sheet1
Supplementary material 2 Characteristics of 45 EST-SSR markers validated in a survey of 32 diploid individuals from transcriptome sequences of Misgurnus anguillicaudatus
Locus	Repeat motif	Forward primer (5'-3')	Reverse primer (5'-3')	Ta(℃)	Product size range(bp)	Na	Ho	He	PIC	F(Null)
MATS1-6	(ATT)6	F: TTGCGAGTAGACAACATAAGTGC	R: TTGAAGGAACTGAATGATCTGGT	52	143-163	4	0.675	0.733	0.676	0.0124
MATS1-10	(TCA)6	F: TGTCACAGATGTTGTAGCTCAGG	R: AATAACAGAAACAACAGCAACCC	55	129-149	3	0.5	0.521	0.449	0.0155
MATS1-11	(AAGG)6	F: AAGGAAGTAGCAAGGGAACACTG	R: TGTCTTCTGCCTGTCTTTCTTTC	55	135-155	6	0.75	0.728	0.68	-0.0082
MATS1-14	(CAT)7	F: TTCACACCTGTGTGTACCTGAAC	R: AGGTACAAGCGTTACGATGATGT	52	101-121	5	0.75	0.68	0.629	-0.0453
MATS1-15	(ACA)6	F: AATATCGGTGCATCTCTTGTTTC	R: CAAATATGCACCTTTTGGTTCAA	56	149-169	4	0.375	0.528	0.485	0.0023
MATS2-22	(AAT)6	F: AGTGTTCTGACACCAACACAACA	R: ATCAAAATTATCATGGTGATCGG	56	94-114	4	0.625	0.657	0.592	0.0086
MATS2-26	(ATA)6	F: AAATTTTCCACGTTTTCAGTCAA	R: ATTTTTATTCTTGCCAGGATTGG	53	117-137	5	0.8	0.638	0.565	-0.1357
MATS2-28	(ACGC)5	F: CTTGAAATTTGCCATCTGTTACC	R: CTAACGGGGTCTCAAAATAAACC	55	95-115	5	0.625	0.728	0.67	0.023
MATS2-29	(CCT)7	F: ACTTCTACAGCTTCAGCCAACAC	R: TGAACTGAGGGAAGATGAAGATT	53	107-127	6	0.375	0.783	0.744	0.0129
MATS2-30	(AAT)6	F: GTGGTTTCCACAATAAGGCAATA	R: TAAGCCTTTTCTTCACTGACCAC	56	106-126	6	0.875	0.791	0.748	-0.0547
MATS2-31	(ACTT)5	F: TGCACTCTATCCTGAAGCATGTA	R: GCAGAAATCATCTTTGCCAAACT	56	120-140	3	0.425	0.588	0.507	0.0131
MATS2-32	(TGT)6	F: GCTGCAGCTGTACCTGTATTTTC	R: AGCAGATGCAGCAGTTACACAT	53	131-151	5	0.5	0.767	0.717	0.0159
MATS2-33	(AACA)5	F: CAAACTTTAGCAGCAAAACGAGT	R: TATGAAAATGTTGGTCACAGTGC	52	132-152	5	0.75	0.799	0.755	-0.0208
MATS2-34	(CAG)8	F: AGCAGTATCACCAATACCAGGAA	R: TTTTGTTGCTGACAGTCTTGTTG	52	132-152	4	0.5	0.617	0.559	0.0052
MATS2-35	(TCA)6	F: ACCTGATCCCATACCTTCATCTT	R: ACCTTATTTGACCACGTTCCTG	56	111-131	3	0.625	0.672	0.59	0.0275
MATS3-37	(ATTG)5	F: CTCCTGGTTTACTGACTGCTCAT	R: TCAAACAGTTATATAAAGCTTTCTTCTG	55.5	147-167	4	0.75	0.72	0.658	-0.0233
MATS3-40	(ATG)6	F: TTATGGTGCCAATCTTGTTCTCT	R: ATGGGAGCAGTACATCCAGTG	52	89-109	3	0.625	0.657	0.575	-0.0023
MATS3-42	(GA)10	F: AACGAAAATCTACATTTGAGCCA	R: TATCAATCCCAGAGCACTGTACC	56	136-156	3	0.5	0.483	0.427	0.0103
MATS3-45	(GAT)7	F: CAGAAGAAGAGTGCAATAGGATCA	R: ACGTTTGTGCATTTTTGTAGGAT	55.5	125-145	5	0.5	0.665	0.595	0.0493
MATS3-47	(CAT)7	F: AGACCAATAACAGCAGTGACCAT	R: TTTAATGTGTTTCATTCACTCGG	56	104-124	4	0.625	0.657	0.592	0.0086
MATS3-48	(ACAG)6	F: TTTGGTTTGTTTTTGTGTTGTTG	R: AAGTGACAAACGGCAAATACTGT	54	139-159	4	0.55	0.607	0.543	-0.0178
MATS3-51	(ACGA)6	F: TGTTTTCTATTCAAGCATTTCAGA	R: GTTCTACAAACGTCCACATTTCC	51	145-165	3	0.75	0.665	0.582	-0.086
MATS3-52	(TTAT)5	F: TGGCGTATATTTTTAAGGAAGGTT	R: CTCATTTCAGCCGAATTAACTGT	53	118-138	3	0.75	0.672	0.59	-0.0627
MATS3-53	(ATG)7	F: GGAGGTCTTTGTTGAGCTCCT	R: GTTTTGTATCTCCTCCACCACC	53.7	135-155	4	0.375	0.498	0.458	0.0077
MATS3-55	(ATG)6	F: TATCCAACGCTTCTTCATTTCAT	R: TGTATCCCCATCACAAGAAACTT	56.8	132-152	3	0.625	0.538	0.468	-0.0658
MATS4-56	(AAT)6	F: TGTTGCACAAAAACTCATTTGAC	R: CAGTCGCACTTTGCTTGAATTAT	53	127-147	3	0.625	0.483	0.427	-0.1662
MATS4-58	(AGTT)6	F: CACGGACGGTAACCATAAAAATA	R: ACAAGGGTTGATTATGAAACGAA	53	141-161	4	0.5	0.562	0.51	0.0153
MATS4-60	(ATAC)5	F: AACCGTAGCGGTTACATACGATA	R: TTTTACCAGTACCAAGTGCCTTC	54	138-158	3	0.7	0.663	0.58	-0.0427
MATS4-61	(ATC)6	F: GAGTAACATCAGAGACACCCAGC	R: GATCATTCTTGCACATTTTGTCA	53	130-150	3	0.375	0.514	0.428	0.0796
MATS4-65	(TGA)7	F: TTGTATAGAGAGCCATCTGAGCC	R: ACAACACCTCACCTCTTCTGAAC	55	138-158	5	0.625	0.696	0.636	-0.0605
MATS4-71	(TTG)7	F: CACCTCAATACACAGACCATGAA	R: GGAGACACAAATACAGCACAACA	54	134-154	4	0.5	0.696	0.63	0.0093
MATS4-74	(TGA)7	F: GAATGCAGAGACGTGTGAAGATA	R: ACTCACTGGAGTTTCATCAGCAT	55	126-146	4	0.625	0.617	0.559	-0.0502
MATS4-75	(ATT)7	F: AGCAGCTTGCAGTTCAGTAGAAT	R: ACGCACAAAGACACCAGAGTTTA	53	127-147	5	0.625	0.672	0.618	0.0284
MATS5-78	(TAT)6	F: AGTATGGCGACTTTATGCACATT	R: ATTGTACACCGGGTTATGAACAG	51	102-122	4	0.625	0.72	0.658	0.0482
MATS5-80	(AAT)6	F: ACTTTGAATGGTCGTGTTTCATC	R: CTTCACACAAACACTTTCTGCAT	53	124-144	4	0.625	0.562	0.51	-0.0502
MATS5-81	(CA)10	F: GAAGGGCTTAAGGAAAAGTGGTA	R: GCTTCAAGCAAATAAAGCAAAGA	54	129-149	4	0.625	0.609	0.525	-0.0164
MATS5-82	(ATT)6	F: TCATCAGTAACAGTACACCATCCA	R: CAGCATAGCCAATATTGAAAGACA	51	148-168	3	0.25	0.411	0.371	0.0216
MATS5-84	(TAA)6	F: GCACTGATGAAAATGACTGCATA	R: TTAGTCAGAAGATGACCAAAGGC	56	84-104	3	0.325	0.608	0.531	0.0742
MATS5-86	(TAA)6	F: TCAGTCCTTATGGGTGAAATCAT	R: GAGGCATTTTCTCTATGGGATTT	51	140-160	3	0.25	0.229	0.215	-0.0594
MATS5-87	(TCA)7	F: TTAAATTTCACAGCAGAACAGCA	R: GGTTTTAGGGGAAGTTTTCAATG	51	111-131	3	0.5	0.514	0.428	-0.0039
MATS5-89	(GAT)6	F: CTGATGCTTTTCTCCCAGACTAA	R: GAACACAGAAACATTCAGCTTCC	56	142-162	4	0.375	0.728	0.667	0.0061
MATS5-90	(AAT)6	F: GCAGAGTTTACCGAAAGACTGAA	R: TACCATGGAGAAACACTGATGTG	53	124-144	5	0.75	0.728	0.67	-0.0187
MATS5-93	(TGA)7	F: GGTTTTAGGGGAAATTTTCAATG	R: TTAAATTTCACAGCAGAACAGCA	56	111-131	3	0.125	0.609	0.516	0.0496
MATS5-95	(ATC)7	F: AGATGGTAGTCGATCATCCTCTG	R: AGTTTAAGGTGTGCCGTAAAGGA	52	150-170	6	0.35	0.356	0.34	-0.0305
MATS5-96	(ACC)7	F: ATCCTGCCTCTCATTTTCTTTTC	R: ATGGTTGAGAGTGGAGATAGCAG	52	150-170	4	0.35	0.313	0.294	-0.0871
Ta, Annealing temperature; Na, Number of alleles per locus; Ho, Observed heterozygosity; He, Expected heterozygosity; PIC, Polymorphic information content; F(Null), Frequency of null alleles.
