# Supplementary material for: Development of novel EST-SSR markers for ploidy identification based on de novo transcriptome assembly for Misgurnus anguillicaudatus
Source: PLoS One. 2018 Apr 12;13(4):e0195829. doi: 10.1371/journal.pone.0195829 (PMC5896994; doi:10.1371/journal.pone.0195829)
Supplement: S2 Table — (XLSX) [file pone.0195829.s004.xlsx]

## Sheet: Sheet1
Supplementary material 1 Characteristics of the EST-SSR loci and their corresponding primer pairs developed from Misgurnus anguillicaudatus transcriptome sequences
ID	SSR nr.	SSR type	SSR	size	start	end	left PRIMER1	Tm	size	Right Primer1	Tm	size	Product size	left PRIMER2	Tm	size	Right Primer2	Tm	size	Product size	left PRIMER3	Tm	size	Right Primer3	Tm	size	Product size
TRINITY_DN10028_c0_g1	1	p2	(AG)8	16	234	249	GTTTCGCCCATGGACCACAGAC	63.943	22	ATGAGAGCGTGCAGACCAACAG	63.116	22	203	GTTTCGCCCATGGACCACAGAC	63.943	22	TGAGAGCGTGCAGACCAACAG	62.882	21	202	AGTTTCGCCCATGGACCACAGA	64.189	22	ATGAGAGCGTGCAGACCAACAG	63.116	22	204
TRINITY_DN10028_c0_g1	2	p3	(TTG)5	15	449	463	TTGGTCTGCACGCTCTCATCAA	62.499	22	TCATCCAGGACGTCGGCTTGTA	63.424	22	250	TTGGTCTGCACGCTCTCATCAA	62.499	22	ACCTGCCCAAACACACCATCAT	62.758	22	187	TTGGTCTGCACGCTCTCATCAA	62.499	22	CATCCAGGACGTCGGCTTGTAT	62.422	22	249
TRINITY_DN10031_c0_g1	1	c*	(AC)9(AT)6(T)12*(GA)10	61	20	80
TRINITY_DN10038_c0_g2	1	p3	(TCA)7	21	602	622	CGCTCCTCTGTTTCGTGCTCTG	63.682	22	TCGACCACTCCGAGCACCAAG	64.369	21	201	CGCTCCTCTGTTTCGTGCTCTG	63.682	22	TCCACCTCCTCATCGACCACTC	63.18	22	213	CGCTCCTCTGTTTCGTGCTCTG	63.682	22	CCACCTCCTCATCGACCACTCC	64.064	22	212
TRINITY_DN1003_c0_g1	1	p2	(AC)16	32	213	244	CCTTTGACACCCTGACCCATCA	62.215	22	TGGTGTGTGTGATGCGTGATTG	61.95	22	147	CCTTTGACACCCTGACCCATCA	62.215	22	CTGGTGTGTGTGATGCGTGATT	61.699	22	148	CCTTTGACACCCTGACCCATCA	62.215	22	GGTGTGTGTGATGCGTGATTGG	62.57	22	146
TRINITY_DN10043_c0_g1	1	p2	(AG)7	14	716	729	GGCGTGCCGATTAAAAGTACAG	60.223	22	GCGGGTGAGCTGGGGTAAAT	62.552	20	149	GGCGTGCCGATTAAAAGTACAG	60.223	22	GCGGGTGAGCTGGGGTAAATG	63.645	21	149	GGCGTGCCGATTAAAAGTACA	59.267	21	GCGGGTGAGCTGGGGTAAAT	62.552	20	149
TRINITY_DN10062_c0_g1	1	p2	(TC)12	24	9	32
TRINITY_DN10062_c0_g1	2	p2	(AG)6	12	138	149	GAGGGAGGGGTCAAAGCATAGA	61.226	22	GGAAGGAACCGGCTGAGACTAT	61.541	22	208	GAGGGAGGGGTCAAAGCATAGA	61.226	22	TGGAAGGAACCGGCTGAGACTA	62.815	22	209	GAGGGAGGGGTCAAAGCATAGA	61.226	22	AAGGAACCGGCTGAGACTATAT	58.422	22	206
TRINITY_DN10102_c0_g1	1	p1	(A)12	12	1138	1149	GTGAATGGCGCAAAGGAAGTCT	61.709	22	GTGCATTTCGGACGTTCTAGC	59.939	21	150	GTGAATGGCGCAAAGGAAGTC	60.402	21	GTGCATTTCGGACGTTCTAGC	59.939	21	150	TGAATGGCGCAAAGGAAGTCT	60.545	21	GTGCATTTCGGACGTTCTAGC	59.939	21	149
TRINITY_DN10107_c0_g1	1	p1	(A)12	12	66	77	GTGGATGTGGTGGGATGGGAAC	63.178	22	TGCAACAAACAGGAGACAAAGA	58.648	22	115	ATCTGTGGATGTGGTGGGATGG	62.09	22	TGCAACAAACAGGAGACAAAGA	58.648	22	119	TCTGTGGATGTGGTGGGATGG	61.802	21	TGCAACAAACAGGAGACAAAGA	58.648	22	118
TRINITY_DN10111_c0_g2	1	p2	(GA)6	12	1052	1063	TGCATTTAATGTCCGGCGTCTT	61.196	22	GCAGTTCTGACATCGACCTGAG	60.988	22	120	AGCACCATCAGCACAGACACAC	63.323	22	GCAGTTCTGACATCGACCTGAG	60.988	22	208	AGTGACGGAGGACAAAGCAGGT	63.848	22	GCAGTTCTGACATCGACCTGAG	60.988	22	163
TRINITY_DN10129_c0_g1	1	p2	(TG)6	12	81	92	AAACCCGCTCGCTAGACTTTAG	60.417	22	ATGCATTTACACAGCGGATTTA	56.755	22	248	AAACCCGCTCGCTAGACTTTAG	60.417	22	TGCATTTACACAGCGGATTTAC	57.65	22	247	AACCCGCTCGCTAGACTTTAG	59.865	21	ATGCATTTACACAGCGGATTTA	56.755	22	247
TRINITY_DN10135_c0_g1	1	p2	(GT)8	16	230	245	CATCCAGCTGTGAGGGTTTTGG	61.72	22	TGTCTGCCGCCCCAATTCTAAA	62.535	22	128	CATCCAGCTGTGAGGGTTTTGG	61.72	22	GTCTGCCGCCCCAATTCTAAAA	61.463	22	127	CATCCAGCTGTGAGGGTTTTGG	61.72	22	CTGTCTGCCGCCCCAATTCTAA	62.901	22	129
TRINITY_DN10135_c0_g1	2	p1	(A)16	16	812	827	AATTAACTCGGGGTGGCGTAGT	61.738	22	TTACCACCACCAGCCCGTCTAT	63.158	22	219	AACTCGGGGTGGCGTAGTC	61.643	19	ACCACCACCAGCCCGTCTAT	63.107	20	213	AATTAACTCGGGGTGGCGTAGT	61.738	22	TACCACCACCAGCCCGTCTAT	62.717	21	218
TRINITY_DN10144_c0_g1	1	p3	(TAT)5	15	595	609	GCCCTGGACCAAAGCCAATAGT	62.873	22	AGACAAAGGTGCCAATGAAAGA	58.435	22	145	AGCCCTGGACCAAAGCCAATAG	62.615	22	AGACAAAGGTGCCAATGAAAGA	58.435	22	146	GCCCTGGACCAAAGCCAATAGT	62.873	22	AAGAGACAAAGGTGCCAATGAA	58.435	22	148
TRINITY_DN10161_c0_g1	1	p4	(TTAT)6	24	464	487
TRINITY_DN10185_c0_g1	1	c	(AG)6gacgttaaacgggacgggagcggcgatgggacacaaacacgcacacattgctattctacggatctactcactaccagcattcgactacaaacacatt(CA)6	121	874	994	AGAAGACCCCAGCCACATTAC	59.718	21	GCCAATTGCGAAGATATCTATG	55.472	22	228	TAGAAGACCCCAGCCACATTAC	59.496	22	GCCAATTGCGAAGATATCTATG	55.472	22	229	GCCACCGACCAGAATGTAGAA	60.066	21	GCCAATTGCGAAGATATCTATG	55.472	22	245
TRINITY_DN10187_c0_g1	1	p2	(CT)6	12	259	270	TGGTTGGTTGGGGTCAGGGAAC	64.687	22	GGGCCGCGTGTACTGGGAT	64.627	19	199	TGGTTGGTTGGGGTCAGGGAAC	64.687	22	GCCGCGTGTACTGGGATGG	63.365	19	197	TGGTTGGTTGGGGTCAGGGAAC	64.687	22	GGCCGCGTGTACTGGGATG	63.365	19	198
TRINITY_DN10217_c0_g1	1	p2	(GT)12	24	1	24
TRINITY_DN10232_c0_g1	1	c	(TG)7cg(GT)7	30	58	87	GCATTGTTACTGGTGTTATTGT	55.275	22	CATCTGTCGGGTGGGGATAAAA	60.093	22	247	GCATTGTTACTGGTGTTATTGT	55.275	22	CATCTGTCGGGTGGGGATAAA	59.511	21	247	GCATTGTTACTGGTGTTATTGT	55.275	22	ATCTGTCGGGTGGGGATAAAA	58.798	21	246
TRINITY_DN10244_c0_g1	1	p4	(AGAC)6	24	89	112	TCATTTCTTACGATGGCCTGAA	57.785	22	TGTATCTGTCTGCCTGCCTATT	58.959	22	130	TCATTTCTTACGATGGCCTGAA	57.785	22	GTATCTGTCTGCCTGCCTATTT	57.921	22	129	TCATTTCTTACGATGGCCTGAA	57.785	22	GCTTCATTTGCGTCTGGTGTAA	59.775	22	161
TRINITY_DN10248_c0_g1	1	p1	(T)15	15	126	140	ACTGGGATCAAATGGTCGATTG	58.718	22	CAGTATTGTTATGTTCAGGGGA	55.519	22	190	CTGGGATCAAATGGTCGATTGT	58.718	22	CAGTATTGTTATGTTCAGGGGA	55.519	22	189	CAAATGGTCGATTGTGGTAAGA	56.711	22	CAGTATTGTTATGTTCAGGGGA	55.519	22	182
TRINITY_DN10264_c0_g1	1	p2	(TG)8	16	309	324	CAGGTCGTGTGGCTCGGATAAT	62.422	22	AGTCACCCACCAGCACCATAAT	61.699	22	210	AGGTCGTGTGGCTCGGATAATA	61.013	22	AGTCACCCACCAGCACCATAAT	61.699	22	209	AGGTCGTGTGGCTCGGATAAT	61.302	21	AGTCACCCACCAGCACCATAAT	61.699	22	209
TRINITY_DN10276_c0_g1	1	p2	(GT)9	18	229	246	GCTTTGAGAGTCAGGCTTTTAA	56.9	22	AAGTGACGTAATGGGCAATGTA	58.055	22	172	GCTTTGAGAGTCAGGCTTTTAA	56.9	22	AGTGACGTAATGGGCAATGTAT	57.849	22	171	GCTTTGAGAGTCAGGCTTTTAA	56.9	22	TGGATTGTGACTTCTGCATTTA	55.992	22	136
TRINITY_DN10308_c0_g1	1	p2	(AG)9	18	224	241	GGTGGTGGAGGTTTTGGCTCCA	64.99	22	TCGCACGCACGCACAAACA	64.245	19	209	GGTGGTGGAGGTTTTGGCTCCA	64.99	22	GTCGCACGCACGCACAAAC	63.712	19	210	GTGGTGGAGGTTTTGGCTCCAG	63.612	22	TCGCACGCACGCACAAACA	64.245	19	208
TRINITY_DN10326_c0_g1	1	p2	(TG)6	12	577	588
TRINITY_DN1032_c0_g1	1	p2	(AC)8	16	59	74	TTCAGAGGAGGAATGCACACA	59.301	21	GGCTGAAGTCTTGTGAGCTATT	58.395	22	212	TTCAGAGGAGGAATGCACACA	59.301	21	AGAACCGAGGCTGAAGTCTTG	59.999	21	220	TCAGAGGAGGAATGCACACA	58.649	20	GGCTGAAGTCTTGTGAGCTATT	58.395	22	211
TRINITY_DN1032_c0_g1	2	p2	(AC)8	16	450	465	AACACCTGGGCTTTGTCTCAGA	61.821	22	TGGGCCGTGATACATCTTACTA	58.432	22	216	AACACCTGGGCTTTGTCTCAGA	61.821	22	TTGGGCCGTGATACATCTTACT	59.23	22	217	ACACCTGGGCTTTGTCTCAGAC	62.454	22	TGGGCCGTGATACATCTTACTA	58.432	22	215
TRINITY_DN10333_c0_g1	1	p2	(TC)6	12	807	818	CCAGTCTCATGTCCGCCAGTCT	64.005	22	GAGGTCCTGGTTCTGCGTCTGA	63.93	22	133	GCTCTCCTGCTCCCTGACACTC	64.308	22	GAGGTCCTGGTTCTGCGTCTGA	63.93	22	168	CGCTCTCCTGCTCCCTGACAC	64.759	21	GAGGTCCTGGTTCTGCGTCTGA	63.93	22	169
TRINITY_DN10364_c0_g1	1	p2	(AC)8	16	61	76	AGGCCTCTTGACTCAAAACAA	57.703	21	AAGACAATGCAGACCACAAAAC	57.954	22	159	AGGCCTCTTGACTCAAAACAA	57.703	21	AGACAATGCAGACCACAAAACA	58.977	22	158	AGGCCTCTTGACTCAAAACAA	57.703	21	GAAGACAATGCAGACCACAAAA	57.694	22	160
TRINITY_DN10374_c0_g2	1	p3	(CTC)5	15	494	508	TCGGCTCCCCAGACAACTTTAC	62.25	22	AGTTGGAAAACGTCTGCACTGA	60.68	22	229	TCGGCTCCCCAGACAACTTTAC	62.25	22	GTTGGAAAACGTCTGCACTGAC	60.539	22	228	TCGGCTCCCCAGACAACTTTA	61.105	21	AGTTGGAAAACGTCTGCACTGA	60.68	22	229
TRINITY_DN10376_c0_g1	1	p1	(A)13	13	398	410	AGATGGCACTAGAGGACATTAT	56.123	22	GACAGTGCGTTGAATGGAGTTT	59.709	22	234	AGATGGCACTAGAGGACATTAT	56.123	22	AGACAGTGCGTTGAATGGAGTT	60.485	22	235	AGATGGCACTAGAGGACATTAT	56.123	22	CAGTGCGTTGAATGGAGTTTGT	59.967	22	232
TRINITY_DN10377_c0_g1	1	p4	(TGCG)5	20	1481	1500
TRINITY_DN10377_c1_g1	1	p2	(TC)24	48	573	620
TRINITY_DN10387_c0_g1	1	p3	(CAA)5	15	85	99	ACGTGTTGCCATTATTCTGTTT	57.153	22	ACCAGCCTTGTTCTACCTACTG	59.432	22	218	CGTGTTGCCATTATTCTGTTTA	55.378	22	ACCAGCCTTGTTCTACCTACTG	59.432	22	217	ACGTGTTGCCATTATTCTGTTT	57.153	22	TTCAACTACCAGCCTTGTTCTA	57.033	22	225
TRINITY_DN10389_c0_g1	1	c	(ATCC)5ttccattcactcattcactcatctattcatccatccatcaatccatccatgcactcatctatacatccatccacccacccacccact(CATC)6	131	207	337	CCATCCGCTCATCCCTCCAT	61.487	20	GTGGATGAATGAAAGGAGGAGT	57.772	22	244	CCATCCGCTCATCCCTCCAT	61.487	20	AAGTGGATGAATGAAAGGAGGA	57.065	22	246	CCATCCGCTCATCCCTCCAT	61.487	20	AGTGGATGAATGAAAGGAGGAG	57.5	22	245
TRINITY_DN10397_c0_g1	1	p2	(GT)7	14	639	652	ACGGGAAAGATCTGACCATATT	56.952	22	GAGACTACAGCCTCATGTTTAA	55.571	22	237	ACGGGAAAGATCTGACCATATT	56.952	22	AGACTACAGCCTCATGTTTAAA	55.109	22	236	TACGGGAAAGATCTGACCATAT	56.143	22	GAGACTACAGCCTCATGTTTAA	55.571	22	238
TRINITY_DN10400_c0_g1	1	p1	(T)12	12	2184	2195	TCAGAGGCTTGTTTGGGTTCTA	59.291	22	ATGGTGCTAGTTATGAAGGTTT	55.414	22	172	GAGGCTTGTTTGGGTTCTATTT	56.861	22	ATGGTGCTAGTTATGAAGGTTT	55.414	22	169	CAGAGGCTTGTTTGGGTTCTAT	58.31	22	ATGGTGCTAGTTATGAAGGTTT	55.414	22	171
TRINITY_DN10409_c0_g1	1	c	(AC)10ttcactaaaaagccaattgtacaggaaagtcgtttgtgcattacaaatgcaatattgttcttttagacatgactgtttttatattatgtgtgcggc(TG)6	128	174	301	ACTGAGCCCTTTAGCCGTTTAT	59.761	22	ATCCGTGGAATCCGTTGCTTTT	61.139	22	215	ACTGAGCCCTTTAGCCGTTTAT	59.761	22	TCCGTGGAATCCGTTGCTTTT	60.816	21	214	CACTGAGCCCTTTAGCCGTTTA	60.614	22	ATCCGTGGAATCCGTTGCTTTT	61.139	22	216
TRINITY_DN10420_c0_g1	1	p2	(AT)6	12	51	62
TRINITY_DN10420_c0_g1	2	p6	(ATAATG)4	24	573	596	ACACGCCACACTTGCCCTATAT	62.071	22	GCCTCAGTCTGACCCAGCTTTT	62.781	22	138	CACACGCCACACTTGCCCTATA	62.878	22	GCCTCAGTCTGACCCAGCTTTT	62.781	22	139	ACACGCCACACTTGCCCTATA	61.785	21	GCCTCAGTCTGACCCAGCTTTT	62.781	22	138
TRINITY_DN10422_c0_g1	1	p3	(AGA)5	15	783	797	GGAGGGTTGGTGGCGCTATCA	64.516	21	CAGAGAGTTCGGCGTTCCTACA	62.024	22	248	GGAGGGTTGGTGGCGCTATCA	64.516	21	CTCAGAGAGTTCGGCGTTCCTA	61.514	22	250	TGGAGGGTTGGTGGCGCTATC	64.516	21	TCAGAGAGTTCGGCGTTCCTAC	61.768	22	250
TRINITY_DN10442_c0_g1	1	p3	(TAT)6	18	216	233	GCTTTCCAACTTGCTGTGATTA	57.496	22	TTCGTCTACAATGCGCCTATAC	58.365	22	200	TGCTTTCCAACTTGCTGTGATT	59.305	22	TGCGCCTATACCACAGTGATTA	59.304	22	190	TGCTTTCCAACTTGCTGTGATT	59.305	22	TTCGTCTACAATGCGCCTATAC	58.365	22	201
TRINITY_DN10449_c0_g2	1	p3	(AAC)6	18	106	123	CACGTCTCAGCCCCAGTCAGAC	64.773	22	GCGTGCACATGAAACCGACTCA	64.141	22	241	CCACGTCTCAGCCCCAGTCAG	64.715	21	GCGTGCACATGAAACCGACTCA	64.141	22	242	CACGTCTCAGCCCCAGTCAGAC	64.773	22	TGCGTGCACATGAAACCGACTC	64.141	22	242
TRINITY_DN10456_c0_g1	1	c	(ATAG)9(GTAG)5	56	65	120	TGAGAAAGCCTAGTCTAAGAGT	55.68	22	ACATGCACAACACACACAAAAC	59.007	22	230	TGAGAAAGCCTAGTCTAAGAGT	55.68	22	AACATGCACAACACACACAAAA	58.342	22	231	TGAGAAAGCCTAGTCTAAGAGT	55.68	22	ATACGCACAGACACACATAAA	55.639	21	250
TRINITY_DN10456_c0_g1	2	p2	(TG)6	12	410	421
TRINITY_DN10457_c1_g1	1	p1	(A)12	12	211	222	GTCACCGGCTGCCACTGTATTA	62.622	22	TTTTGAGTTAGGGAGGCAAAGT	57.821	22	140	CTCGACGCGCCAAACACATATT	62.115	22	TTTTGAGTTAGGGAGGCAAAGT	57.821	22	229	CTCGACGCGCCAAACACATATT	62.115	22	TTTGAGTTAGGGAGGCAAAGTG	58.514	22	228
TRINITY_DN10486_c0_g1	1	p2	(GT)6	12	361	372	CTGTTTGTCCCATCTTGCCAGA	60.815	22	TCACAGCTGAACCGGACATTAA	59.962	22	141	TGCCAGATCATCACAGAAACCA	59.96	22	ACGGTAACATCGGACGCAAACA	63.041	22	183	TCTTGCCAGATCATCACAGAAA	57.709	22	TCACAGCTGAACCGGACATTAA	59.962	22	129
TRINITY_DN10486_c0_g1	2	p2	(AC)11	22	594	615	ATGACCACGCCCTCTTCATACA	61.481	22	GAGGTTAGGAGCACGAGTATAT	56.613	22	209	TGACCACGCCCTCTTCATACA	61.169	21	GAGGTTAGGAGCACGAGTATAT	56.613	22	208	CAAATGACCACGCCCTCTTCAT	61.201	22	GAGGTTAGGAGCACGAGTATAT	56.613	22	212
TRINITY_DN10489_c0_g1	1	c	(AG)12acagagagacatatacagagactgagagagagga(AG)8	74	11	84
TRINITY_DN10516_c0_g1	1	p3	(TGC)5	15	772	786	CTTGGGCTCTGGTGTTCTAATG	58.987	22	AGCAGTTCCACACAACAGATAA	57.915	22	136	CTTGGGCTCTGGTGTTCTAATG	58.987	22	GAGCAGTTCCACACAACAGATA	58.336	22	137	CTTGGGCTCTGGTGTTCTAATG	58.987	22	GCAGTTCCACACAACAGATAAA	57.171	22	135
TRINITY_DN10531_c0_g1	1	p5	(AGAAG)4	20	523	542
TRINITY_DN10573_c1_g1	1	p2	(AG)8	16	3	18
TRINITY_DN10573_c2_g1	1	p2	(AG)12	24	265	288	CGCCTGGAGATACAAGAGATAT	56.936	22	CTCGATTTTCACCTCCCACCTC	60.678	22	151	CGCCTGGAGATACAAGAGATAT	56.936	22	TCGATTTTCACCTCCCACCTC	59.722	21	150	CGCCTGGAGATACAAGAGATAT	56.936	22	CTCGATTTTCACCTCCCACCT	59.721	21	151
TRINITY_DN10596_c0_g1	1	p2	(AC)11	22	265	286	TTCACACAGGCCTTGACATTAA	58.173	22	TGCTGGCACCATTCACTTTTAA	59.038	22	247	GCCTGCCTTCACTCACTCACTT	62.766	22	TGCTGGCACCATTCACTTTTAA	59.038	22	184	CCTGCCTTCACTCACTCACTTT	60.486	22	TGCTGGCACCATTCACTTTTAA	59.038	22	183
TRINITY_DN10624_c0_g1	1	p3	(TGG)5	15	313	327	AAGTAGTCTCTCAGGGCCAAAG	59.431	22	AGCTGTTCAGATGACAATTACA	55.739	22	210	GTAGTCTCTCAGGGCCAAAGG	59.792	21	AGCTGTTCAGATGACAATTACA	55.739	22	208	AGTAGTCTCTCAGGGCCAAAG	58.816	21	AGCTGTTCAGATGACAATTACA	55.739	22	209
TRINITY_DN10641_c0_g1	1	p2	(CT)11	22	510	531	ACTTCCGATGACCAAACGAATG	59.258	22	GGAGTCCAACAGTAGGGCAAGA	61.679	22	246	ACTTCCGATGACCAAACGAATG	59.258	22	GAGTCCAACAGTAGGGCAAGAG	60.354	22	245	ACTTCCGATGACCAAACGAATG	59.258	22	AGTCCAACAGTAGGGCAAGAGA	60.76	22	244
TRINITY_DN10642_c0_g1	1	p2	(CA)31	62	1044	1105
TRINITY_DN10648_c0_g1	1	p2	(AG)6	12	229	240	GTCTGCTCCTGGACCTCATGTA	61.214	22	ACTGAAGATGTCCACCTCCACA	61.027	22	214	TCTGTCTGCTCCTGGACCTCAT	62.568	22	ACTGAAGATGTCCACCTCCACA	61.027	22	217	TTCAGCGAAGAGGACCGAAACA	62.171	22	ACTGAAGATGTCCACCTCCACA	61.027	22	165
TRINITY_DN10664_c0_g1	1	p1	(A)17	17	389	405
TRINITY_DN10719_c0_g1	1	p2	(TG)7	14	56	69	CCGGGATGGCAGCGGAGTT	64.933	19	ACACACGCACAGATAGCCAAAA	61.068	22	108	CCGGGATGGCAGCGGAGTT	64.933	19	ACACAAATCACCACCCCAACCT	62.371	22	181	CGGGATGGCAGCGGAGTTT	62.977	19	ACACACGCACAGATAGCCAAAA	61.068	22	107
TRINITY_DN10721_c0_g1	1	p2	(GT)6	12	667	678	CCTTCTGTAAGCACCCGGTCTG	62.871	22	CATCCGGACGTGGCTGTCATCA	64.851	22	181	ACCTTCTGTAAGCACCCGGTCT	63.344	22	CATCCGGACGTGGCTGTCATCA	64.851	22	182	CTTCTGTAAGCACCCGGTCTGT	62.243	22	CATCCGGACGTGGCTGTCATCA	64.851	22	180
TRINITY_DN10766_c0_g1	1	p3	(TTA)5	15	1919	1933	CTGTTTTCGATCAGGCCATTTT	57.821	22	AGCAGAGGACTAATAGCCTATT	55.85	22	166	CTGTTTTCGATCAGGCCATTTT	57.821	22	CAGGAAGCAGAGGACTAATAGC	58.011	22	171	TCTCTGTTCAGAACGTGCATCT	59.703	22	AGCAGAGGACTAATAGCCTATT	55.85	22	186
TRINITY_DN10773_c0_g1	1	p2	(TC)9	18	1570	1587	TCCACACTAACAGGGGCAGGAG	63.673	22	CGACTACCGCTCCGCTTCTACA	64.038	22	168	GTCCACACTAACAGGGGCAGGA	63.928	22	CGACTACCGCTCCGCTTCTACA	64.038	22	169	TGGAGCCCAGGACCTGCATG	64.386	20	CGACTACCGCTCCGCTTCTACA	64.038	22	195
TRINITY_DN10776_c0_g2	1	p2	(AC)7	14	351	364	TGTCTGGGGAAGCAACTCACTA	61.025	22	GAAGAGCAGAATGTGTGGAAAT	56.957	22	192	TGTCTGGGGAAGCAACTCACTA	61.025	22	AAGAGCAGAATGTGTGGAAATG	57.221	22	191	GTCTGGGGAAGCAACTCACTAG	60.354	22	GAAGAGCAGAATGTGTGGAAAT	56.957	22	191
TRINITY_DN10796_c0_g1	1	p2	(TC)10	20	409	428	TTCCGTGAGTGGCAAAGTATGT	60.224	22	CATGGAAAGGTACAAAGCGGTA	58.66	22	166	CGTTTCCGTGAGTGGCAAAGTA	61.374	22	CATGGAAAGGTACAAAGCGGTA	58.66	22	169	TCCGTGAGTGGCAAAGTATGT	59.654	21	CATGGAAAGGTACAAAGCGGTA	58.66	22	165
TRINITY_DN10798_c0_g1	1	p1	(T)15	15	114	128	GTCTCCGTTCCGCCGTGAAGAA	64.994	22	ATGGGACTTTGTTTGGAAGCCA	60.692	22	228	GTCTCCGTTCCGCCGTGAAGAA	64.994	22	TGGGACTTTGTTTGGAAGCCA	60.342	21	227	TCTCCGTTCCGCCGTGAAGAAA	64.415	22	ATGGGACTTTGTTTGGAAGCCA	60.692	22	227
TRINITY_DN10800_c0_g1	1	p1	(A)12	12	219	230	CCAGGGACAGGGGAGGTTATC	61.319	21	CTGGGTACGCTGATGTTGTTTC	59.84	22	236	CCAGGGACAGGGGAGGTTATCG	63.848	22	CACAACACTGCTGCCTGGGATC	63.959	22	198	CCAGGGACAGGGGAGGTTATC	61.319	21	TGGGTACGCTGATGTTGTTTCA	60.486	22	235
TRINITY_DN10858_c0_g1	1	p2	(GA)12	24	205	228	TCATCGACAGGCCTTGCTTTT	60.545	21	AGGAGAGGAGGATGAGGAAGGA	61.182	22	250	TCATCGACAGGCCTTGCTTTT	60.545	21	GGATGAGGAAGGAAGTGCAGAA	60.027	22	241	TCATCGACAGGCCTTGCTTTT	60.545	21	TGAGGAAGGAAGTGCAGAAATC	58.321	22	238
TRINITY_DN10872_c0_g1	1	p2	(TG)10	20	176	195	GCTCTCTTCCTCTCTGCATAGC	60.288	22	GCAGGACGGCTTGGCTTAA	60.674	19	248	TGCTCTCTTCCTCTCTGCATAG	59.042	22	GCAGGACGGCTTGGCTTAA	60.674	19	249	GCTCTCTTCCTCTCTGCATAG	57.352	21	GCAGGACGGCTTGGCTTAA	60.674	19	248
TRINITY_DN10876_c0_g1	1	p1	(T)13	13	787	799
TRINITY_DN10939_c0_g2	1	p2	(AC)6	12	174	185	TCTGCAAGGACTTTCGGCTTAA	60.224	22	GCTTGTCAACTCACCGCCACAG	64.402	22	151	CTGCAAGGACTTTCGGCTTAAA	59.448	22	GCTTGTCAACTCACCGCCACAG	64.402	22	150	CGGAGCACAAAGACCATCTCAC	61.501	22	CCGACATGTTCCTGCCCTTCTT	62.841	22	239
TRINITY_DN10939_c0_g2	2	p2	(TG)6	12	544	555	GACAGGGACACTCGGCCATAAC	62.931	22	TGTCATTCGTAGGCATGTTTCA	58.33	22	192	ACAGGGACACTCGGCCATAAC	62.118	21	TGTCATTCGTAGGCATGTTTCA	58.33	22	191	GACAGGGACACTCGGCCATAA	61.845	21	TGTCATTCGTAGGCATGTTTCA	58.33	22	192
TRINITY_DN10954_c0_g2	1	p1	(A)16	16	75	90	TTGGATCTGTGAGGCTCTTTAA	57.091	22	GCCCTTCTTTTGCCCAGTTATT	59.433	22	205	TGGATCTGTGAGGCTCTTTAA	56.36	21	GCCCTTCTTTTGCCCAGTTATT	59.433	22	204	TGGATCTGTGAGGCTCTTTAAG	57.522	22	GCCCTTCTTTTGCCCAGTTATT	59.433	22	204
TRINITY_DN1095_c0_g1	1	p1	(G)12	12	2	13
TRINITY_DN1096_c0_g1	1	p1	(T)20	20	310	329	GAAACAGGAAACGGGGCAGATT	61.4	22	GACTGTGTCTGCGGTAAGTGG	60.935	21	219	GAAACAGGAAACGGGGCAGATT	61.4	22	GACTGTGTCTGCGGTAAGTGGC	63.65	22	219	TGAAACAGGAAACGGGGCAGAT	62.474	22	GACTGTGTCTGCGGTAAGTGGC	63.65	22	220
TRINITY_DN10980_c0_g2	1	c	(AG)8aat(GA)7atggaaatggaagacagac(AG)7aat(GA)7atggaaatggaagacagac(AG)7	116	261	376
TRINITY_DN11011_c1_g1	1	p1	(C)16	16	8	23
TRINITY_DN11025_c0_g1	1	p3	(GAG)6	18	812	829	AACCCTTTGCACACAGGACTCT	62.086	22	TCCTCGTCCTGTTCCTCCTCTT	62.23	22	111	CACGGAGAAGGACAGCGGATCC	64.895	22	TCCCTTTCCTCGTCCTGTTCCT	62.77	22	207	ACCCTTTGCACACAGGACTCT	61.596	21	TCCTCGTCCTGTTCCTCCTCTT	62.23	22	110
TRINITY_DN1102_c0_g1	1	p1	(A)16	16	31	46
TRINITY_DN11030_c0_g1	1	p3	(TCA)5	15	206	220	TCATCTTCCTCCTCCTCATCAT	57.789	22	GGAGGTCCCGGCAGAATACC	62.041	20	140	TCATCTTCCTCCTCCTCATCAT	57.789	22	GGAGGTCCCGGCAGAATAC	59.554	19	140	TCATCTTCCTCCTCCTCATCAT	57.789	22	GTCCCGGCAGAATACCAGAGAA	61.799	22	136
TRINITY_DN11036_c0_g2	1	p2	(TC)6	12	260	271	AGGTGTGGTCCAAAATGAATAG	56.321	22	TCCCCAACTCTTTCACCCAATG	60.491	22	244	ACTAGGTGTGGTCCAAAATGAA	57.553	22	TCCCCAACTCTTTCACCCAATG	60.491	22	247	AACTAGGTGTGGTCCAAAATGA	57.553	22	TCCCCAACTCTTTCACCCAATG	60.491	22	248
TRINITY_DN11045_c0_g1	1	p1	(T)17	17	1	17
TRINITY_DN11068_c0_g1	1	p3	(TGA)8	24	2695	2718	ACAGCTCGCCCGTATCCTCTAG	63.338	22	TGTCTCTTCACCGCCTGCCG	64.88	20	166	GACAGCTCGCCCGTATCCTCTA	63.33	22	TGTCTCTTCACCGCCTGCCG	64.88	20	167	AGCTCGCCCGTATCCTCTAGAA	62.463	22	TGTCTCTTCACCGCCTGCCG	64.88	20	164
TRINITY_DN11092_c0_g1	1	p1	(A)13	13	28	40
TRINITY_DN11125_c0_g1	1	p2	(AT)6	12	802	813	TCTGTCCACAAGCGGGAATTTT	60.751	22	TCACCGGACCCTGATGTAG	58.104	19	215	TTCTGTCCACAAGCGGGAATTT	60.751	22	TCACCGGACCCTGATGTAG	58.104	19	216	TCTGTCCACAAGCGGGAATTT	60.203	21	TCACCGGACCCTGATGTAG	58.104	19	215
TRINITY_DN11166_c0_g1	1	p2	(AT)7	14	143	156	TTGTGCCTCAATACCGCATTTT	59.439	22	TCTCACCCTGGCATGTTCATTT	60.225	22	163	TTGTGCCTCAATACCGCATTTT	59.439	22	CTCACCCTGGCATGTTCATTTG	60.094	22	162	TGTGCCTCAATACCGCATTTT	58.833	21	TCTCACCCTGGCATGTTCATTT	60.225	22	162
TRINITY_DN11167_c0_g1	1	p2	(CA)12	24	38	61	CACGCACGCACACACAGAGAC	64.536	21	GCCTGGGAGTGAGCTGGAGTG	64.754	21	103	CGCACGCACGCACACACA	64.803	18	GATGCCTGGGAGTGAGCTGGAG	64.655	22	108	ACGCACGCACACACAGAGAC	63.547	20	GCCTGGGAGTGAGCTGGAGTG	64.754	21	102
TRINITY_DN11252_c0_g2	1	p2	(GT)6	12	142	153	CCCTCAGGTGTGGTTTGTTATA	57.705	22	GCTCCCAACTTTCCATGCTAGA	60.356	22	218	CCCTCAGGTGTGGTTTGTTATA	57.705	22	GTCCTTCAGAGCTCCCAACTTT	60.225	22	228	CCCTCAGGTGTGGTTTGTTATA	57.705	22	AGCACACACATTTCCACGTTTC	60.223	22	180
TRINITY_DN11288_c0_g1	1	p2	(AC)6	12	171	182	TCAATCACATGCACACCTCCTA	59.429	22	AGGTTCGCGTGTGTCTCATTTT	61.063	22	233	TCAATCACATGCACACCTCCTA	59.429	22	GGTTCGCGTGTGTCTCATTTTA	59.523	22	232	AGGATCAGACGCACACCTCATG	62.366	22	GGTTCGCGTGTGTCTCATTTTA	59.523	22	211
TRINITY_DN11300_c0_g1	1	p4	(TAGA)6	24	366	389
TRINITY_DN11306_c0_g1	1	p2	(AG)7	14	1346	1359	TCGTCCTGCCTTCTCCGAATTA	61.209	22	TGGCGAAGAGAGAAAGGGTTGA	61.611	22	240	GTCGTCCTGCCTTCTCCGAATT	62.615	22	TGGCGAAGAGAGAAAGGGTTGA	61.611	22	241	TCGTCCTGCCTTCTCCGAATTA	61.209	22	GGCGAAGAGAGAAAGGGTTGAC	61.188	22	239
TRINITY_DN11306_c0_g1	2	p3	(TCC)6	18	1999	2016	CCATGCCAGGAAAGCGGTTTAT	61.531	22	AAACGGGGAAGGGAGGGTAATA	60.565	22	124	CCATGCCAGGAAAGCGGTTTAT	61.531	22	AACGGGGAAGGGAGGGTAATA	59.99	21	123	CCATGCCAGGAAAGCGGTTTAT	61.531	22	ACGGGGAAGGGAGGGTAATAAT	60.362	22	122
TRINITY_DN11306_c0_g1	3	p4	(TTAT)5	20	2771	2790
TRINITY_DN11310_c0_g2	1	p3	(TCC)6	18	896	913	TCTCCGCTCTCACTCTCATTTT	59.171	22	GCAGTGCCACCGATGCTTTGA	64.086	21	181	CTCTCCGCTCTCACTCTCATTT	59.573	22	GCAGTGCCACCGATGCTTTGAA	64.448	22	182	TCTCCGCTCTCACTCTCATTTT	59.171	22	AGTGCCACCGATGCTTTGAAAT	61.402	22	179
TRINITY_DN11322_c0_g1	1	p2	(AT)7	14	100	113	GCAATTCCGCTTCCAACCTGAA	61.971	22	ACCCTTCGAGTGCAAGGAATGT	62.204	22	181	GCAATTCCGCTTCCAACCTGAA	61.971	22	AGTCGGCCCATCTGAAGAAACA	61.941	22	143	GCAATTCCGCTTCCAACCTGAA	61.971	22	GGTTTACTCAGTCGGCCCATCT	62.06	22	152
TRINITY_DN11335_c0_g1	1	p2	(AT)6	12	68	79
TRINITY_DN11335_c0_g1	2	p2	(AC)11	22	576	597	TTCAGGGGAGATGCACTTATCA	58.885	22	ATGCAACCCACCGAGTCAAAGT	62.723	22	197	TTCAGGGGAGATGCACTTATCA	58.885	22	CAATGCAACCCACCGAGTCAAA	61.905	22	199	TTCAGGGGAGATGCACTTATCA	58.885	22	TGCAACCCACCGAGTCAAAGT	62.466	21	196
TRINITY_DN11335_c0_g1	3	p2	(CA)8	16	885	900	CGCAAATAGGCAAGTTTGATCA	57.905	22	GGGTATGCTGGGTGTGGTTTTG	61.982	22	130	CGCAAATAGGCAAGTTTGATCA	57.905	22	AGGCATGTACGACACGGGTATG	62.417	22	145	CGCAAATAGGCAAGTTTGATCA	57.905	22	AAGGCATGTACGACACGGGTAT	61.795	22	146
TRINITY_DN11338_c0_g1	1	p3	(CCA)5	15	398	412	TGCCCCTACCTCACTGTTCAAT	61.365	22	GGAGAGCCGTGGTGTGTCTTTT	63.012	22	249	GACTGGTCCCATTGCCCCTACC	64.647	22	AGTGTTGGGCTGCTGTGTTGTC	63.782	22	134	TTGCCCCTACCTCACTGTTCAA	61.561	22	GGAGAGCCGTGGTGTGTCTTTT	63.012	22	250
TRINITY_DN11359_c0_g1	1	p2	(AG)8	16	951	966	GTCAAATGGGAGCGTGCATTAA	59.837	22	GGTGTTTCCTGACTTGTACTT	55.741	21	162	GTCAAATGGGAGCGTGCATTAA	59.837	22	GGTGTTTCCTGACTTGTACTTC	56.925	22	162	AGTCAAATGGGAGCGTGCATTA	60.618	22	GGTGTTTCCTGACTTGTACTT	55.741	21	163
TRINITY_DN1136_c0_g1	1	p2	(AG)6	12	482	493	TGTCGCTGGATGGTGTGTATTG	60.935	22	CACAGCACAAGGACCGGTAATA	60.354	22	197	TCACCACGGCCCCACTGA	63.265	18	CACAGCACAAGGACCGGTAATA	60.354	22	141	TGTCGCTGGATGGTGTGTATTG	60.935	22	ACAGCACAAGGACCGGTAATA	59.096	21	196
TRINITY_DN11398_c0_g1	1	p2	(CA)7	14	1051	1064	AGCCCGCCTGAACCCATTAGA	63.62	21	ACCCTGTGCAAACCGAGTACA	61.92	21	190	AGCCCGCCTGAACCCATTAG	62.271	20	ACCCTGTGCAAACCGAGTACA	61.92	21	190	AGCCCGCCTGAACCCATTAGA	63.62	21	TACCCTGTGCAAACCGAGTACA	61.605	22	191
TRINITY_DN1139_c0_g1	1	p3	(ATG)5	15	47	61	AACAGCAGGTGAAGAGGAGCTA	61.089	22	GTTGTGCGTTCGTTGTCATCAT	60.349	22	250	ACAGCAGGTGAAGAGGAGCTA	60.551	21	GTTGTGCGTTCGTTGTCATCAT	60.349	22	249	AACAGCAGGTGAAGAGGAGCTA	61.089	22	GTGCGTTCGTTGTCATCATTCA	60.096	22	247
TRINITY_DN11410_c0_g2	1	p3	(CAT)8	24	2151	2174	CCCCACCGTAAAACCGTCCGAT	64.821	22	AGAGACCCGGGCCCAGTAGAG	64.86	21	211	AGGACCAAACGCTGACTGATGT	62.192	22	AGAGACCCGGGCCCAGTAGAG	64.86	21	114	CCCACCGTAAAACCGTCCGATC	63.467	22	AGAGACCCGGGCCCAGTAGAG	64.86	21	210
TRINITY_DN11418_c0_g2	1	p2	(GA)7	14	90	103	GCCTTGGAGCTGGTGAGTGAAT	62.847	22	TCAGCATGCCTACAACACAGAG	60.614	22	122	GCCTTGGAGCTGGTGAGTGAAT	62.847	22	GTCAGCATGCCTACAACACAGA	60.872	22	123	GCCTTGGAGCTGGTGAGTGAAT	62.847	22	CAGCATGCCTACAACACAGAGC	62.074	22	121
TRINITY_DN1141_c0_g1	1	p2	(AG)14	28	250	277	ACACACACAGACACACAATCAT	58.455	22	GGGGTGGAAGAGCAACAAGGTT	63.001	22	207	AACACACACAGACACACAATCA	58.657	22	GGGGTGGAAGAGCAACAAGGTT	63.001	22	208	ACACACACAGACACACAATCAT	58.455	22	AGAGCGGCTGGTTTACATCAA	59.997	21	180
TRINITY_DN1142_c0_g1	1	c	(AG)7aaaa(AG)6	30	85	114	AGGCAAGCTCTGTTATCTCACA	59.431	22	GCCGTCGTGCCCCTTCAATTT	64.102	21	213	GGCAAGCTCTGTTATCTCACAC	59.325	22	GCCGTCGTGCCCCTTCAATTT	64.102	21	212	AGGCAAGCTCTGTTATCTCACA	59.431	22	GCCGTCGTGCCCCTTCAATT	63.703	20	213
TRINITY_DN1144_c0_g1	1	p1	(A)13	13	185	197	ACAAAAGCCCCAAACCACTTAA	58.892	22	AAAACAACCCAGCACTTTTAGA	56.649	22	128	CAAAAGCCCCAAACCACTTAAT	57.65	22	AAAACAACCCAGCACTTTTAGA	56.649	22	127	ACAAAAGCCCCAAACCACTTAA	58.892	22	AAACAACCCAGCACTTTTAGAG	57.081	22	127
TRINITY_DN11453_c0_g1	1	p2	(TG)6	12	561	572	CAAGCACACCACAAAGCCAAAC	61.561	22	TCAAGGAAGACGAGGATGAAAT	57.174	22	209	GCAAACACAAGCACACCACAAA	61.184	22	TCAAGGAAGACGAGGATGAAAT	57.174	22	216	AGCACACCACAAAGCCAAACC	62.173	21	TCAAGGAAGACGAGGATGAAAT	57.174	22	207
TRINITY_DN11463_c0_g1	1	p1	(T)13	13	786	798
TRINITY_DN11487_c0_g1	1	p2	(CA)16	32	357	388
TRINITY_DN1149_c0_g1	1	p1	(T)22	22	260	281
TRINITY_DN11527_c0_g1	1	p4	(CGTG)6	24	1	24
TRINITY_DN11544_c0_g1	1	p3	(TCT)6	18	192	209	ACAGCTTCCAATCCTGTTTAGA	57.359	22	GCTGGCCAACACAGAAGAGTAT	60.617	22	175	ACAGCTTCCAATCCTGTTTAGA	57.359	22	AGCTGGCCAACACAGAAGAGTA	61.615	22	176	CAGCTTCCAATCCTGTTTAGAT	56.133	22	GCTGGCCAACACAGAAGAGTAT	60.617	22	174
TRINITY_DN11555_c0_g1	1	p2	(GA)7	14	541	554	CGTGACGGTGTGCAAGAGAGAT	62.84	22	GCTGCTCTGCTAGGACTTTAG	58.18	21	143	GCTACGTGACGGTGTGCAAGA	63.178	21	GCTGCTCTGCTAGGACTTTAG	58.18	21	147	CGTGACGGTGTGCAAGAGAGA	62.596	21	GCTGCTCTGCTAGGACTTTAG	58.18	21	143
TRINITY_DN11574_c0_g1	1	p1	(A)12	12	89	100	TTTCATGGCGTCAAGAGTATTT	56.353	22	ACCATTGACCATTTTGCATTAG	55.566	22	140	TTTCATGGCGTCAAGAGTATTT	56.353	22	GCCGTCTAAACATCAAGTCAAT	57.053	22	209	TCAAGTGTGCCTCCATTTATTT	56.235	22	GCCGTCTAAACATCAAGTCAAT	57.053	22	144
TRINITY_DN11577_c0_g1	1	p1	(A)21	21	1196	1216
TRINITY_DN11585_c0_g1	1	p2	(AT)8	16	183	198	GGTAACGGGGAAAGTCTGTAGA	59.172	22	ACCGTGACGTTCGTGAGCATTT	63.285	22	244	GGTAACGGGGAAAGTCTGTAGA	59.172	22	CCGTGACGTTCGTGAGCATTTC	62.585	22	243	TGCCCAGAACAGTAGCCTATGA	60.892	22	ACAAACCGTCTGAGCTCATTTT	58.786	22	234
TRINITY_DN11594_c0_g1	1	p1	(T)20	20	521	540	TCCGGGTACTTTTCGCCGAATA	61.787	22	TCATGTGAGGCTGATGTTTCT	57.292	21	180	CCGGGTACTTTTCGCCGAATAC	61.618	22	CCTTATTCCGGTCATCCTCTTA	56.776	22	217	CCGGGTACTTTTCGCCGAATAC	61.618	22	TCATGTGAGGCTGATGTTTCT	57.292	21	179
TRINITY_DN11599_c0_g1	1	p1	(A)19	19	119	137	CAGACCATGTTTAAGTTGTTGT	55.138	22	CGTCCGGTGGGCGTATATTA	59.402	20	248	CAGACCATGTTTAAGTTGTTGT	55.138	22	CGTCCGGTGGGCGTATAT	58.955	18	248	CAGACCATGTTTAAGTTGTTGT	55.138	22	CGTCCGGTGGGCGTATATTAT	59.797	21	248
TRINITY_DN11607_c0_g1	1	p2	(TC)6	12	185	196	CGAAAACCACGACGCGATTC	60.516	20	GCCGACCCATGCCAATCCAAAC	64.851	22	219	CGAAAACCACGACGCGATTC	60.516	20	CTCGCCGACCCATGCCAATC	63.873	20	222	CGAAAACCACGACGCGATTC	60.516	20	TTCTCGCCGACCCATGCCAAT	64.785	21	224
TRINITY_DN1160_c0_g1	1	p3	(CAT)5	15	101	115	CCTGGATCCCGGCGTGTTTTC	63.882	21	GTCCCTAACGCGGCCATTCTCT	64.627	22	119	TCCTGGATCCCGGCGTGTTTT	64.401	21	GTCCCTAACGCGGCCATTCTCT	64.627	22	120	CCTGGATCCCGGCGTGTTTTC	63.882	21	GTCCCTAACGCGGCCATTCT	62.589	20	119
TRINITY_DN11619_c0_g1	1	p2	(AT)12	24	1253	1276
TRINITY_DN11633_c0_g2	1	p5	(AGTAG)4	20	164	183	TGGAGCAGAGCAGATCAGATTA	58.697	22	CACTCCACTCTTCTTCGGTCTA	58.917	22	161	TGGAGCAGAGCAGATCAGATTA	58.697	22	ACTCCACTCTTCTTCGGTCTAC	58.917	22	160	TGGAGCAGAGCAGATCAGATTA	58.697	22	CTCCACTCTTCTTCGGTCTACT	58.651	22	159
TRINITY_DN11636_c0_g1	1	p2	(GT)12	24	314	337
TRINITY_DN11642_c0_g1	1	p2	(TA)6	12	973	984
TRINITY_DN11645_c0_g1	1	p2	(AG)7	14	350	363	TCTAAGTCGATCTGTGCTCTTT	56.944	22	ACACACACAAGACTGAGCATCT	59.896	22	241	GCTGTGTACAAAGACCAGACAA	58.797	22	ACACACACAAGACTGAGCATCT	59.896	22	207	CGATCTGTGCTCTTTGTGTATG	57.489	22	TGACGACACACACAAGACTGAG	60.48	22	239
TRINITY_DN11659_c0_g1	1	p5	(TGAAT)4	20	541	560	GTTGAAGTGAACTGAACTGTAC	55.294	22	ATGCAGGGTGTACTCGTTTATA	56.986	22	194	GTTGAAGTGAACTGAACTGTAC	55.294	22	TGCAGGGTGTACTCGTTTATAG	57.619	22	193	GTTGAAGTGAACTGAACTGTAC	55.294	22	TGCAGGGTGTACTCGTTTATA	56.478	21	193
TRINITY_DN11665_c0_g1	1	p2	(AG)6	12	111	122	GGTGGCTGACTGATCTGTTTAT	58.121	22	GGACACGCCCACCAACAAAAG	62.542	21	197	TGGTGGCTGACTGATCTGTTTA	59.363	22	GGACACGCCCACCAACAAAAGA	63.786	22	198	TGGTGGCTGACTGATCTGTTTA	59.363	22	CGCTCAGATGGTGGACGACTCT	64.019	22	155
TRINITY_DN11665_c0_g1	2	p2	(CT)6	12	732	743	GAATCCCCTCATGCGCCGAAGA	64.947	22	CCGACCCCTGGCAGAAACAAAC	64.154	22	150	ATCCCCTCATGCGCCGAAGAC	64.872	21	CCGACCCCTGGCAGAAACAAAC	64.154	22	148	AATCCCCTCATGCGCCGAAGA	64.254	21	CCGACCCCTGGCAGAAACAAAC	64.154	22	149
TRINITY_DN11700_c0_g1	1	p3	(CAG)7	21	875	895
TRINITY_DN11727_c0_g1	1	p2	(TA)6	12	59	70	CGCGTTAATTTTGACAGCCCTA	59.583	22	AGGTGGATCTAACAAACAAGTC	56.012	22	116	GCGTTAATTTTGACAGCCCTAC	58.245	22	AGGTGGATCTAACAAACAAGTC	56.012	22	115	CGCGTTAATTTTGACAGCCCTA	59.583	22	GGTGGATCTAACAAACAAGTCA	56.289	22	115
TRINITY_DN11732_c0_g1	1	p2	(TG)16	32	3276	3307	TGAGGTGTTTGGCTCTACTAAA	57.033	22	ACAGGTGAAAGTGCTTGAAATG	57.688	22	183	TGAGGTGTTTGGCTCTACTAAA	57.033	22	AAACATTCGCACACACAAATAA	55.75	22	115	TGAGGTGTTTGGCTCTACTAAA	57.033	22	AAAACATTCGCACACACAAATA	55.75	22	116
TRINITY_DN11739_c0_g1	1	p2	(TC)8	16	770	785	AGGGGCTCGCAGGAACATTT	62.142	20	ATCCAAATGCACTGTCCTTCA	57.841	21	209	CAGGGGCTCGCAGGAACATT	62.827	20	ATCCAAATGCACTGTCCTTCA	57.841	21	210	AGGGGCTCGCAGGAACATTT	62.142	20	TATCCAAATGCACTGTCCTTCA	57.7	22	210
TRINITY_DN11823_c0_g1	1	p2	(TG)6	12	673	684	TGGGGTTCACACAGCAGAAGT	61.869	21	CCACGTCTCATCCGCAGCTCTT	64.838	22	103	TGGGGTTCACACAGCAGAAGT	61.869	21	CACGTCTCATCCGCAGCTCTTC	63.497	22	102	TGGGGTTCACACAGCAGAAGT	61.869	21	ACGGTGGTGAGGGGTTTAGTA	60.483	21	167
TRINITY_DN11861_c0_g1	1	p3	(TCA)5	15	119	133	TGTGGGAATAAGAGAGTTGAGA	56.209	22	GCAGAGGAGCGTGCTGATATA	59.729	21	204	TGTGGGAATAAGAGAGTTGAGA	56.209	22	GCAGAGGAGCGTGCTGATATAG	60.671	22	204	TGGGAATAAGAGAGTTGAGAGT	55.926	22	GCAGAGGAGCGTGCTGATATA	59.729	21	202
TRINITY_DN11862_c0_g1	1	c	(CA)6cgtaggatagacagctttatattagcagg(CT)7	55	191	245	TGACCCTAAAGCAGTTTGTATT	55.631	22	CCTGACAGCGCCGATGAT	59.892	18	249	GACCCTAAAGCAGTTTGTATTC	55.1	22	CCTGACAGCGCCGATGAT	59.892	18	248	TGACCCTAAAGCAGTTTGTATT	55.631	22	ACAGCGCCGATGATGAGAAG	60.529	20	245
TRINITY_DN11879_c0_g1	1	p4	(TTTC)8	32	551	582	GCAGAACCAAAGCCAAATGACT	59.964	22	GCCAGCAATAAGAATCATCATT	55.178	22	183	ACTTCCTTCCTACTGCTGAACT	58.756	22	GCCAGCAATAAGAATCATCATT	55.178	22	159	CTTCCTTCCTACTGCTGAACTA	56.925	22	GCCAGCAATAAGAATCATCATT	55.178	22	158
TRINITY_DN11879_c1_g1	1	p4	(TCTT)5	20	93	112	GTCATTGGCTGGGAAGTGTTTT	59.635	22	TGCCAGCAATACGAATCATCAT	58.521	22	178	AACTCGTCATTGGCTGGGAAGT	62.204	22	TGCCAGCAATACGAATCATCAT	58.521	22	183	TCAATGGCAAGGAAAGAGTTAA	55.902	22	ACACAAACCAACCACCCAATAA	58.624	22	250
TRINITY_DN11882_c0_g1	1	p2	(GA)32	64	550	613
TRINITY_DN11890_c0_g1	1	p3	(AAG)5	15	92	106	CGGCGGAACAAGAAGCAGATCC	64.031	22	TCCCATCCATCTCACCGTCCTC	63.264	22	114	CGGCGGAACAAGAAGCAGATCC	64.031	22	CTCCCATCCATCTCACCGTCCT	63.272	22	115	CGGCGGAACAAGAAGCAGATCC	64.031	22	CCATCCATCTCACCGTCCTCCC	64.153	22	112
TRINITY_DN11903_c0_g1	1	p3	(GCG)5	15	17	31
TRINITY_DN11906_c0_g1	1	p3	(GCT)6	18	859	876	TGTCAAACTGAGCCCACTGAAA	60.357	22	TTGTACCTGACGGACCCTGTAG	61.143	22	229	TGTCAAACTGAGCCCACTGAAA	60.357	22	CTTGTACCTGACGGACCCTGTA	61.143	22	230	GGAAAGACGAAAACGGGGTAGA	60.289	22	TTGTACCTGACGGACCCTGTAG	61.143	22	160
TRINITY_DN11910_c0_g1	1	p2	(AT)7	14	1125	1138	TGGAGAGGGAACAGGTGCTTCC	63.937	22	TGGTGCCAAACAAACAACATGG	60.679	22	162	TCGGTCTGGAGAGGGAACAG	60.612	20	TGGTGCCAAACAAACAACATGG	60.679	22	168	CTGGAGAGGGAACAGGTGCTTC	62.573	22	TGGTGCCAAACAAACAACATGG	60.679	22	163
TRINITY_DN11927_c0_g1	1	p2	(GA)6	12	381	392	AGGCACAGCTCGGTCACTATTT	61.998	22	GCGCAAAGGATATGGACGTGAT	61.379	22	210	GAGGCACAGCTCGGTCACTATT	62.362	22	GCGCAAAGGATATGGACGTGAT	61.379	22	211	AGAGGCACAGCTCGGTCACTAT	63.187	22	GCGCAAAGGATATGGACGTGAT	61.379	22	212
TRINITY_DN11982_c1_g1	1	p2	(AC)12	24	392	415
TRINITY_DN11989_c0_g1	1	c	(AC)8c(CA)17	51	8	58
TRINITY_DN12008_c0_g1	1	p2	(CA)6	12	419	430	AGGCCTGGGGATGAGCTTGTTT	64.257	22	TGTGTGAATGGGTTTTGTTGCC	60.419	22	101	GGCCTGGGGATGAGCTTGTTTC	63.746	22	TGTGTGAATGGGTTTTGTTGCC	60.419	22	100	AGGCCTGGGGATGAGCTTGTT	63.866	21	TGTGTGAATGGGTTTTGTTGCC	60.419	22	101
TRINITY_DN12016_c0_g1	1	p2	(GA)6	12	1	12
TRINITY_DN12016_c0_g1	2	p2	(AC)6	12	1105	1116	CGACTGCTGAATGTTTGATCAT	57.389	22	TGTTTGAAGGCTCGTACATAAA	56.034	22	212	AGCTGATTCATTGGACACTAAA	55.713	22	TGTTTGAAGGCTCGTACATAAA	56.034	22	157	AGCTGATTCATTGGACACTAAA	55.713	22	TCGCACATCTGAGAAACATTTT	56.902	22	217
TRINITY_DN12021_c0_g1	1	c	(GA)9tcgcgagcgagcacgtgcgtgtgcgtgtgtgtgtgc(GT)12	78	17	94
TRINITY_DN12029_c0_g1	1	p1	(A)18	18	6	23
TRINITY_DN12029_c0_g1	2	p3	(CTC)5	15	196	210	AAGCGCTGTGGTGTTTGGATCC	63.906	22	CCCAGAGCCATGTCACTGTATT	60.093	22	243	AAGCGCTGTGGTGTTTGGATCC	63.906	22	ACCCAGAGCCATGTCACTGTAT	61.161	22	244	GAGGTCAAGCGCTGTGGTGTTT	63.82	22	CCCAGAGCCATGTCACTGTATT	60.093	22	249
TRINITY_DN12034_c0_g1	1	p2	(AT)6	12	47	58	GGCACGAGTCGCATTGAGA	60.446	19	CCTCTGTGGGTTGGGCATGTT	62.901	21	249	GGCACGAGTCGCATTGAGA	60.446	19	TCTGTGGGTTGGGCATGTTCAA	62.683	22	247	GGCACGAGTCGCATTGAGA	60.446	19	GTGGGTTGGGCATGTTCAAAGT	61.864	22	244
TRINITY_DN12039_c0_g1	1	p2	(GA)14	28	797	824	GTGCGAGTGTGGGATGGTTAGA	62.303	22	TCCCTGCAGTCACTTGAGTTCT	61.287	22	225	TGTGCGAGTGTGGGATGGTTAG	62.561	22	TCCCTGCAGTCACTTGAGTTCT	61.287	22	226	TGCGAGTGTGGGATGGTTAGAT	61.481	22	GCTCTCCCTGCAGTCACTTGA	62.046	21	228
TRINITY_DN12043_c0_g1	1	p1	(T)12	12	514	525	ACACGCTTTTACTTCTGCTTCT	58.532	22	GAACCGGAGTCAAAAGTTTACT	56.58	22	250	ACTCTATCTCCCTCACCATTGG	58.687	22	ACATGAACCGGAGTCAAAAGTT	58.448	22	215	ACTCTATCTCCCTCACCATTGG	58.687	22	TGAACCGGAGTCAAAAGTTTAC	56.851	22	212
TRINITY_DN12060_c0_g1	1	p3	(AAC)7	21	128	148	AAAAGGGAGGAAGCAACGTTTT	59.236	22	AGTGAGAGGGCTGAATGTATTG	57.852	22	236	AAAAGGGAGGAAGCAACGTTTT	59.236	22	TGGCACCAGATCATCATGAGAA	59.493	22	192	AAAGGGAGGAAGCAACGTTTT	58.615	21	AGTGAGAGGGCTGAATGTATTG	57.852	22	235
TRINITY_DN12072_c0_g1	1	p1	(T)12	12	220	231	TCAATGGCCCGTCGTCAATTAT	60.421	22	ATCCTTTCAGTCACCGCTAAAC	58.664	22	235	TTCAATGGCCCGTCGTCAATTA	60.616	22	ATCCTTTCAGTCACCGCTAAAC	58.664	22	236	TCAATGGCCCGTCGTCAATTAT	60.421	22	TCCTTTCAGTCACCGCTAAACT	59.632	22	234
TRINITY_DN12096_c0_g1	1	p2	(AC)6	12	103	114	TGCTTAGGGGATTTAGTGAAGA	56.531	22	AGATGGTGTTTACAAGGCATG	56.499	21	203	TGCTTAGGGGATTTAGTGAAGA	56.531	22	TAGATGGTGTTTACAAGGCATG	56.418	22	204	GCTTAGGGGATTTAGTGAAGAA	55.516	22	AGATGGTGTTTACAAGGCATG	56.499	21	202
TRINITY_DN12096_c0_g2	1	p2	(AC)6	12	358	369
TRINITY_DN12119_c2_g1	1	p3	(TCC)6	18	218	235	ATCTTTGCGGGGTGGTGTTATT	60.557	22	TGGGGAGGATGAAGATGATGGT	60.633	22	250	TCTTTGCGGGGTGGTGTTATT	60.203	21	TGGGGAGGATGAAGATGATGGT	60.633	22	249	TCTTTGCGGGGTGGTGTTATTG	61.397	22	TGGGGAGGATGAAGATGATGGT	60.633	22	249
TRINITY_DN12133_c0_g1	1	p2	(TG)14	28	3527	3554
TRINITY_DN12134_c0_g1	1	c	(TA)7(CA)9	32	2039	2070	GCTGAATGTGGCCATCCCTCTA	62.141	22	GCTTCTCTGCAGCCTGACTACA	62.301	22	204	CACCGTGCTGAATGTGGCCATC	64.555	22	GCTTCTCTGCAGCCTGACTACA	62.301	22	210	GCTGAATGTGGCCATCCCTCTA	62.141	22	CGCACACACACGTCAATCATTA	59.843	22	250
TRINITY_DN12137_c0_g1	1	p1	(G)17	17	3	19
TRINITY_DN12141_c0_g1	1	p3	(CTT)6	18	2336	2353	GCTGCCTGTGTATCCCTGAAGA	62.064	22	GCCACGCCCTCTCCCTCTAG	63.884	20	194	TCTTCGACACCTCCCCAAATGT	61.62	22	GCCACGCCCTCTCCCTCTAG	63.884	20	241	ATCTTCGACACCTCCCCAAATG	60.356	22	GCCACGCCCTCTCCCTCTAG	63.884	20	242
TRINITY_DN12146_c0_g1	1	c	(GT)8gg(GT)10	38	244	281
TRINITY_DN12153_c0_g1	1	p1	(T)16	16	57	72	CACACAGGACTCTCATCATACC	57.948	22	TCAGCGTGGCCTTGAATAGAT	59.514	21	178	CACACAGGACTCTCATCATACC	57.948	22	TCAGCGTGGCCTTGAATAGA	59.098	20	178	CACACAGGACTCTCATCATACC	57.948	22	CTTCAGCGTGGCCTTGAATAGA	60.678	22	180
TRINITY_DN12168_c0_g1	1	p2	(TG)6	12	268	279	TCACTGACAAGCTGGGCAATTT	61.016	22	GCTGTGTTCTACCTGCCTG	58.154	19	193	CACTGACAAGCTGGGCAATTTT	60.224	22	GCTGTGTTCTACCTGCCTG	58.154	19	192	GTGTGCGTGCATGTTTGTTTAT	58.951	22	GCTGTGTTCTACCTGCCTG	58.154	19	110
TRINITY_DN12170_c0_g1	1	p2	(AT)6	12	98	109	ATGGGAATAGCTGCGCGATGAA	62.758	22	TCCGCGCTGTCTGATGGTTGT	64.661	21	184	ATGGGAATAGCTGCGCGATGAA	62.758	22	CCGCGCTGTCTGATGGTTGTG	64.403	21	183	ATGGGAATAGCTGCGCGATGAA	62.758	22	TGTCCGCGCTGTCTGATGGT	64.287	20	186
TRINITY_DN12192_c0_g2	1	p2	(AG)6	12	4	15
TRINITY_DN12214_c0_g1	1	p3	(AGC)5	15	316	330	AAAAGGGAGCGCGTTGGTTTT	61.899	21	GCGCAGTCCCAGATGAAAGTTT	61.709	22	198	AAAAGGGAGCGCGTTGGTTTTG	62.972	22	GCGCAGTCCCAGATGAAAGTTT	61.709	22	198	CGAAAAGGGAGCGCGTTGGTTT	64.659	22	GCGCAGTCCCAGATGAAAGTTT	61.709	22	200
TRINITY_DN12231_c0_g1	1	p3	(CTG)5	15	4445	4459	GGTGCCAGTCGTATCCTCCACT	63.76	22	TGACAACAACAGCCACGCCAAG	64.316	22	228	TGCCAGTCGTATCCTCCACTAC	61.269	22	ACAACAACAGCCACGCCAAGC	64.802	21	224	GTGCCAGTCGTATCCTCCACTA	61.269	22	TGACAACAACAGCCACGCCAAG	64.316	22	227
TRINITY_DN12236_c0_g1	1	p3	(AAT)5	15	1945	1959
TRINITY_DN12246_c0_g1	1	p2	(TG)37	74	291	364
TRINITY_DN12255_c0_g1	1	p3	(CAT)5	15	186	200	TGAGGAGATATGCAGGCGTTTT	60.093	22	GGAAGATCAGCGCCCTCTAGA	61.094	21	206	CTGGCGGGAATCTGTTGCATCG	64.345	22	CCACCCAGGGAACAGCTCTC	62.19	20	219	TGGCGGGAATCTGTTGCATCG	63.622	21	CCACCCAGGGAACAGCTCTC	62.19	20	218
TRINITY_DN12263_c0_g1	1	p3	(TTC)7	21	608	628	GCTCTCAGATATCGTGCGAAAA	58.884	22	CGGTGTGCTGCTTTCGTCAT	61.569	20	163	GCTCTCAGATATCGTGCGAAAA	58.884	22	CGGTGTGCTGCTTTCGTCATG	62.685	21	163	TGTTTCTCGCTCTCAGATATCG	57.784	22	CGGTGTGCTGCTTTCGTCATG	62.685	21	171
TRINITY_DN12265_c0_g1	1	p2	(GA)7	14	20	33	GCGAGGGACACAGGAAAC	58.032	18	GCGGAGGAAGAAAGACGGATCC	62.981	22	216	GCGAGGGACACAGGAAAC	58.032	18	TGCGGAGGAAGAAAGACGGATC	62.357	22	217	GCGAGGGACACAGGAAAC	58.032	18	CCTCTGTTGTCGGGATGATTTG	59.32	22	196
TRINITY_DN12268_c0_g1	1	p3	(TGT)5	15	33	47	AGCGCTGTCCTGCATGAG	60.125	18	GCCACTGATCTGTTCCCGTCTG	63.175	22	181	AGCGCTGTCCTGCATGAG	60.125	18	CCACTGATCTGTTCCCGTCTGA	61.727	22	180	AGCGCTGTCCTGCATGAG	60.125	18	TGCCACTGATCTGTTCCCGTCT	63.653	22	182
TRINITY_DN12286_c0_g1	1	p3	(ATT)5	15	1259	1273
TRINITY_DN12316_c0_g1	1	p2	(AT)6	12	43	54
TRINITY_DN12323_c0_g2	1	p3	(ATA)6	18	6	23
TRINITY_DN12326_c0_g1	1	p1	(A)26	26	433	458
TRINITY_DN12336_c0_g1	1	p4	(TCTG)6	24	218	241
TRINITY_DN12340_c1_g1	1	p1	(A)13	13	32	44
TRINITY_DN12361_c0_g2	1	p1	(A)12	12	1021	1032	AAGTGACAAGTGCAGGTTAAAA	56.67	22	ACGCTTTCCTGTGGCAAATGTA	61.073	22	249	AAAGTGACAAGTGCAGGTTAAA	56.67	22	ACGCTTTCCTGTGGCAAATGTA	61.073	22	250	AAGTGACAAGTGCAGGTTAAAA	56.67	22	CACGCTTTCCTGTGGCAAATG	60.932	21	250
TRINITY_DN12365_c0_g1	1	p2	(AT)8	16	31	46	ATCAGGTTTCTTTTGTCTGTCA	55.851	22	CCGTGCAGAGGATCTACAAATT	58.464	22	202	TCAGGTTTCTTTTGTCTGTCA	55.293	21	CCGTGCAGAGGATCTACAAATT	58.464	22	201	ATCAGGTTTCTTTTGTCTGTCA	55.851	22	CGTGCAGAGGATCTACAAATTA	55.999	22	201
TRINITY_DN12395_c0_g1	1	p2	(AG)8	16	8	23
TRINITY_DN12395_c1_g1	1	p2	(AG)8	16	136	151	TGGCAATGCAAGTCCTCTACAG	60.616	22	GCTTGTTTCGTTTCAGCGTACT	60.033	22	215	ATGGCAATGCAAGTCCTCTACA	60.026	22	GCTTGTTTCGTTTCAGCGTACT	60.033	22	216	ACGAAACAGCCAACGACTAAAG	59.457	22	GACGTATTTGGTCTGGCTAACA	58.408	22	246
TRINITY_DN12418_c0_g1	1	p1	(T)12	12	1005	1016	GGCCCAGACAACACTACCAAAG	61.393	22	AAACATTTCCAGCGTGCATAGT	59.18	22	166	GGCCCAGACAACACTACCAAAG	61.393	22	AACATTTCCAGCGTGCATAGTT	59.18	22	165	TGGCCCAGACAACACTACCAAA	62.087	22	AAACATTTCCAGCGTGCATAGT	59.18	22	167
TRINITY_DN1242_c0_g1	1	p3	(AAG)6	18	34	51	GCCGGTGATGCGTCTATGC	61.599	19	ACCAAAGGTCCGTGTGAATGAA	60.422	22	231	GCCGGTGATGCGTCTATGC	61.599	19	ACCAAAGGTCCGTGTGAATGA	59.858	21	231	GCCGGTGATGCGTCTATG	58.37	18	ACCAAAGGTCCGTGTGAATGAA	60.422	22	231
TRINITY_DN12430_c0_g1	1	p2	(CT)12	24	626	649	TGCTCCTCCTCTCTCCATTAAC	58.965	22	CCCCTCAACACTCACCGTCTGA	63.884	22	167	ATGCTCCTCCTCTCTCCATTAA	58.066	22	CCCTCAACACTCACCGTCTGAT	61.987	22	167	TGCTCCTCCTCTCTCCATTAAC	58.965	22	CCCTCAACACTCACCGTCTGAT	61.987	22	166
TRINITY_DN12430_c0_g2	1	p2	(TC)12	24	549	572	TGCCGTGTGAAATGCCCATTAG	61.778	22	CCCCTCAACACTCACCGTCTGA	63.884	22	211	TGCCGTGTGAAATGCCCATTAG	61.778	22	CCCTCAACACTCACCGTCTGAT	61.987	22	210	TTGCCGTGTGAAATGCCCATTA	61.403	22	CCCCTCAACACTCACCGTCTGA	63.884	22	212
TRINITY_DN12431_c0_g1	1	p2	(TC)8	16	888	903	ATCTGGTGGCTCTGTGGATATT	58.948	22	TGTTAGCAAATCCTGTGCTTGA	58.515	22	232	TCTGGTGGCTCTGTGGATATTT	59.154	22	TGTTAGCAAATCCTGTGCTTGA	58.515	22	231	TCTGGTGGCTCTGTGGATATT	58.519	21	TGTTAGCAAATCCTGTGCTTGA	58.515	22	231
TRINITY_DN12435_c0_g1	1	p2	(TC)6	12	2052	2063	TCCAGCTTGAACAGGGAATGAT	59.69	22	AACAGAGGGAGAGAGACAAAGA	58.149	22	207	TTCCAGCTTGAACAGGGAATGA	59.892	22	AACAGAGGGAGAGAGACAAAGA	58.149	22	208	TCCAGCTTGAACAGGGAATGAT	59.69	22	ACAGAGGGAGAGAGACAAAGAG	58.57	22	206
TRINITY_DN12445_c0_g1	1	p3	(CTG)5	15	265	279	GCTCGGACCCAAACCCAGTGT	64.918	21	ACCAGACCCAGCAGCACACTAA	63.868	22	170	TGACCATGCTCGGACCCAAAC	62.925	21	CCAGACCCAGCAGCACACTAAA	62.774	22	176	GCTCGGACCCAAACCCAGTGT	64.918	21	CCAGACCCAGCAGCACACTAAA	62.774	22	169
TRINITY_DN12449_c0_g1	1	p1	(A)12	12	577	588	ACTACTCCCTGGCCGGCAATAA	63.49	22	TTGGGGTCACGCTGGGTTGTT	64.831	21	170	ACTACTCCCTGGCCGGCAATAA	63.49	22	TGGGGTCACGCTGGGTTGTT	64.457	20	169	CACTACTCCCTGGCCGGCAATA	64.099	22	TTGGGGTCACGCTGGGTTGTT	64.831	21	171
TRINITY_DN12449_c0_g1	2	p2	(TC)7	14	708	721	AACCCAGCGTGACCCCAAAAC	63.679	21	TGCTGGCTGTCTTCATCATTAC	58.727	22	135	CAACCCAGCGTGACCCCAAAAC	64.653	22	GCAAATTGAAGCGAGCAACCAT	60.928	22	182	CAACCCAGCGTGACCCCAAAA	63.677	21	AGGTTTAGGGCGGTGCTGCT	64.305	20	152
TRINITY_DN12474_c0_g1	1	p2	(GT)17	34	1145	1178	GGAGAAACCCAGCGCAGAAGA	62.646	21	CTTACATCATACACACACACGC	57.755	22	201	GAGAAACCCAGCGCAGAAGAT	60.677	21	TCTTACATCATACACACACACG	56.231	22	201	GAGAAACCCAGCGCAGAAGATC	61.566	22	CTTACATCATACACACACACGC	57.755	22	200
TRINITY_DN12481_c0_g1	1	p2	(AG)6	12	1101	1112	GCCCATCAACAGACAGCAAATT	60.029	22	ACATCTGCAGTAAACAACCAGT	58.179	22	153	TGCCCATCAACAGACAGCAAAT	61.082	22	ACATCTGCAGTAAACAACCAGT	58.179	22	154	GCCCATCAACAGACAGCAAATT	60.029	22	CACATCTGCAGTAAACAACCAG	57.849	22	154
TRINITY_DN12516_c0_g1	1	p1	(T)15	15	1115	1129	TGTAATGGGAGTTTTGTCTTGT	55.836	22	TGAAGGAGTGAGCCAACAGATA	58.827	22	220	ACTGTAATGGGAGTTTTGTCTT	55.554	22	TGAAGGAGTGAGCCAACAGATA	58.827	22	222	TGTAATGGGAGTTTTGTCTTGT	55.836	22	AAGGAGTGAGCCAACAGATACT	58.823	22	218
TRINITY_DN12521_c0_g1	1	p2	(GT)6	12	70	81
TRINITY_DN12527_c0_g1	1	p2	(AC)11	22	165	186	CAGTTTTGTGGGCAGTAATTCA	57.417	22	CCCGTTTGTGGTTGTGTGTGTA	61.514	22	203	CAGTTTTGTGGGCAGTAATTCA	57.417	22	CCGTTTGTGGTTGTGTGTGTAT	59.644	22	202	CAGTTTTGTGGGCAGTAATTCA	57.417	22	CGTTTGTGGTTGTGTGTGTATG	58.641	22	201
TRINITY_DN12538_c0_g1	1	p3	(AAC)5	15	2305	2319	TCACATGATCATCTCCGGAAAA	57.514	22	GCGTTTGTTTCCCAGCTCCAG	62.336	21	215	TCACATGATCATCTCCGGAAAA	57.514	22	GCGTTTGTTTCCCAGCTCCA	61.452	20	215	TCACATGATCATCTCCGGAAAA	57.514	22	GCGAAAGTCACAATCAGGAGAG	59.33	22	185
TRINITY_DN12542_c0_g1	1	p1	(T)16	16	872	887	CCTCAGCCAACACCAAATAATA	56.396	22	TCATGAAGTTAATGCTGAGAGT	55.193	22	214	CCTCAGCCAACACCAAATAAT	56.476	21	TCATGAAGTTAATGCTGAGAGT	55.193	22	214	TCCTCAGCCAACACCAAATAAT	57.954	22	TCATGAAGTTAATGCTGAGAGT	55.193	22	215
TRINITY_DN12556_c1_g1	1	p2	(CA)6	12	135	146	CCTTTAATTGGCAGCAGGAAGA	58.908	22	TGCTGTGTGTGCGCTGTGTAT	63.158	21	126	CCTTTAATTGGCAGCAGGAAGA	58.908	22	CAGCATCACCCAGGTCCAACTA	62.007	22	231	TCCTTTAATTGGCAGCAGGAAG	58.908	22	TGCTGTGTGTGCGCTGTGTAT	63.158	21	127
TRINITY_DN12578_c0_g1	1	p2	(GT)7	14	596	609	TGGGTTATGGGAAATGGCATAA	57.728	22	GCAGGGGTGTAGGGTTGTATTT	60.291	22	165	GGGTTATGGGAAATGGCATAAA	56.693	22	GCAGGGGTGTAGGGTTGTATTT	60.291	22	164	TGGGTTATGGGAAATGGCATAA	57.728	22	AGCAGGGGTGTAGGGTTGTATT	61.103	22	166
TRINITY_DN12581_c0_g1	1	p2	(TG)9	18	68	85
TRINITY_DN12586_c0_g1	1	p2	(CT)6	12	768	779	GTGACCGTGTGTGAGCGTTGTT	64.013	22	CACCGTAACCAGTGTCAGTACT	59.705	22	168	TGACCGTGTGTGAGCGTTGTTA	62.661	22	CACCGTAACCAGTGTCAGTACT	59.705	22	167	ACCGTGTGTGAGCGTTGTTACT	62.668	22	CACCGTAACCAGTGTCAGTACT	59.705	22	165
TRINITY_DN12604_c0_g1	1	p1	(T)15	15	1143	1157	ACCACTCAATGTTTACGCTGTA	58.002	22	ACATTTGAACATGCTTTACCCT	56.502	22	177	CCACTCAATGTTTACGCTGTAA	56.998	22	ACATTTGAACATGCTTTACCCT	56.502	22	176	ACCCAGCGTTAGGTCAAAA	56.881	19	ACATTTGAACATGCTTTACCCT	56.502	22	133
TRINITY_DN12666_c0_g1	1	p3	(CTC)5	15	836	850	TCCTCTTCCTCCCCGACATGAG	62.941	22	GGTCCAACCCAGATGCAAAGTA	60.554	22	241	CTCCTCTTCCTCCCCGACATGA	62.941	22	GGTCCAACCCAGATGCAAAGTA	60.554	22	242	TCCTCTTCCTCCCCGACATGAG	62.941	22	GGTCCAACCCAGATGCAAAGT	60.823	21	241
TRINITY_DN12686_c0_g1	1	p1	(T)13	13	1	13
TRINITY_DN12686_c0_g1	2	p2	(TA)6	12	1086	1097	GGAGCGCCACTTACACCTGTC	63.273	21	GATGGCGTCACTGCGGTTGTT	64.055	21	217	GGAGCGCCACTTACACCTGTC	63.273	21	ATGGCGTCACTGCGGTTGTT	63.286	20	216	GGAGCGCCACTTACACCTGTC	63.273	21	GATGGCGTCACTGCGGTTGTTG	64.984	22	217
TRINITY_DN1268_c0_g1	1	c	(AC)8atttgggttcataaactgatttcatccactg(AC)9	65	170	234	TCAACACACAGGACAGGAAAGT	59.761	22	GGTCACTGTCATATTGCCTTTG	57.639	22	197	AGGACAGGAAAGTGACGGACAT	61.351	22	CTGGACTGTTTGAAAGGAATCA	56.546	22	229	TCAACACACAGGACAGGAAAGT	59.761	22	TGGTCACTGTCATATTGCCTTT	57.967	22	198
TRINITY_DN12706_c0_g1	1	p2	(CT)7	14	969	982	ACAGCTCTCCACGAATCAAAAT	58.321	22	GCACACGCCGCTTTAGATGTTA	61.809	22	138	ACAGCTCTCCACGAATCAAAAT	58.321	22	ACACGCCGCTTTAGATGTTATT	58.733	22	136	ACAGCTCTCCACGAATCAAAAT	58.321	22	GCACACGCCGCTTTAGATGTT	62.122	21	138
TRINITY_DN12721_c0_g1	1	p2	(TA)6	12	66	77	TGCTTTTGTTTTCCCTCTTGTT	57.183	22	ACCACCAACACGCTAACATATA	57.525	22	243	AGTTGCTTTTGTTTTCCCTCTT	56.907	22	ACCACCAACACGCTAACATATA	57.525	22	246	TTGCTTTTGTTTTCCCTCTTGT	57.183	22	ACCACCAACACGCTAACATATA	57.525	22	244
TRINITY_DN12738_c0_g1	1	p3	(TAT)6	18	86	103	CTTGCTGCTGAATCTCTTAAAC	55.731	22	CGTAAGCAGTTCCAGTACTTTT	56.665	22	201	CTTGCTGCTGAATCTCTTAAAC	55.731	22	ACTTTTCTTTCGGTTGGATTCA	56.468	22	185	CTTGCTGCTGAATCTCTTAAAC	55.731	22	AGCAGTTCCAGTACTTTTCTTT	55.849	22	197
TRINITY_DN12814_c0_g1	1	p1	(T)12	12	787	798	TGCTCACTTTTCTTTGTTATGG	55.202	22	AGCGTTTATTCGTCATTTCAAG	55.751	22	129	TGCTCACTTTTCTTTGTTATGG	55.202	22	GCGTTTATTCGTCATTTCAAGT	56.018	22	128	GCTCACTTTTCTTTGTTATGGC	56.503	22	GCGTTTATTCGTCATTTCAAGT	56.018	22	127
TRINITY_DN12816_c0_g1	1	p1	(A)13	13	1134	1146
TRINITY_DN12817_c0_g1	1	p3	(GAG)5	15	193	207	AGAGAGCACACACTTGGGAAAT	59.893	22	GGTCCTCCTGCAGCTCCTCTC	63.957	21	183	GAGAGCACACACTTGGGAAATC	59.514	22	GGTCCTCCTGCAGCTCCTCTC	63.957	21	182	AGAGCACACACTTGGGAAATCT	59.893	22	GGTCCTCCTGCAGCTCCTCTC	63.957	21	181
TRINITY_DN12829_c0_g1	1	p3	(AGA)9	27	1	27
TRINITY_DN12842_c0_g1	1	p2	(AC)10	20	17	36
TRINITY_DN12848_c0_g1	1	p2	(TA)7	14	1449	1462	TCGCTGGGATAAACGTCTTTTG	59.26	22	ACCCTTTACCCATTTCCCATTA	57.023	22	124	TTCGCTGGGATAAACGTCTTTT	58.595	22	ACCCTTTACCCATTTCCCATTA	57.023	22	125	TCGCTGGGATAAACGTCTTTTG	59.26	22	GACATGCCCATAAAACCCTTTA	56.649	22	138
TRINITY_DN12856_c0_g2	1	p3	(TCA)5	15	1138	1152	GCAGAGAACACGGGGTCCAAAC	63.879	22	CGGGTGGCACTGTTTTGTAGTA	60.807	22	195	ACCCCACAGCATAGACGGTAAC	62.056	22	CGGGTGGCACTGTTTTGTAGTA	60.807	22	175	TGCAGAGAACACGGGGTCCAAA	64.372	22	CGGGTGGCACTGTTTTGTAGTA	60.807	22	196
TRINITY_DN12875_c0_g1	1	p2	(GT)13	26	650	675
TRINITY_DN12883_c0_g1	1	p2	(AC)9	18	419	436	GTCTCGACAGTCATCCCTTTTC	58.745	22	CGGCTTTATTTCTGTGCGATTG	58.899	22	154	TTTCATTCGCTCTGAGGACATC	58.474	22	GCCTGTGTGTGTGACTGTTTGT	61.77	22	250	GGACATCAGAGTGCTTTCTTCA	58.332	22	GCCTGTGTGTGTGACTGTTTGT	61.77	22	235
TRINITY_DN12883_c0_g1	2	p2	(CA)28	56	605	660
TRINITY_DN12907_c0_g1	1	p3	(CAA)5	15	1147	1161	AAGACCAACGAGTTAGAATTCT	55.137	22	GCTTAACCCATCTGTCGCATAC	59.456	22	175	AAGACCAACGAGTTAGAATTCT	55.137	22	AGCTTAACCCATCTGTCGCATA	59.566	22	176	AAGACCAACGAGTTAGAATTCT	55.137	22	CTTAACCCATCTGTCGCATAC	56.506	21	174
TRINITY_DN12907_c0_g1	2	p2	(TA)7	14	1274	1287	GCGACAGATGGGTTAAGCTACA	60.418	22	TCTGGAGGTTTAACAGTGTACC	57.388	22	249	CGACAGATGGGTTAAGCTACAA	58.143	22	GGTCTGGAGGTTTAACAGTGTA	57.388	22	250	GCGACAGATGGGTTAAGCTACA	60.418	22	GTCTGGAGGTTTAACAGTGTAC	56.402	22	250
TRINITY_DN12912_c0_g1	1	p1	(A)12	12	1319	1330	GGACGGGCGTTACTGCAAAAT	61.811	21	TGTGGTCTTTAATGGTCTCCTT	57.006	22	156	ATTGCCCTGCTGCCCATAGA	61.648	20	TGTGGTCTTTAATGGTCTCCTT	57.006	22	183	TTGCCCTGCTGCCCATAGA	61.308	19	TGTGGTCTTTAATGGTCTCCTT	57.006	22	182
TRINITY_DN12929_c0_g1	1	p1	(T)15	15	548	562	AAACCCTTTTGTGCGAGTTTT	57.397	21	TGGCAGCACACACAAATACAT	58.762	21	235	AAACCCTTTTGTGCGAGTTTT	57.397	21	TGGCAGCACACACAAATACA	58.315	20	235	AACCCTTTTGTGCGAGTTTT	56.66	20	TGGCAGCACACACAAATACAT	58.762	21	234
TRINITY_DN1292_c0_g1	1	p2	(GA)6	12	2	13
TRINITY_DN12934_c0_g1	1	p1	(T)12	12	594	605	GTTGACTTGTTGACTTGCTTTT	56.222	22	ACTTGCATTCACCGCTTTTAAA	57.685	22	161	TGACTTGTTGACTTGCTTTTGA	56.955	22	ACTTGCATTCACCGCTTTTAAA	57.685	22	159	TGAGTGTCTGATCCTTCTATGT	56.018	22	ACTTGCATTCACCGCTTTTAAA	57.685	22	250
TRINITY_DN12943_c0_g1	1	p2	(TG)6	12	2185	2196	GACAGAGCTCCAATGCCTCATC	61.064	22	ACAGTAAAGCATCCACGATAAC	56.531	22	240	GGGTACGACAGAGCTCCAATG	60.472	21	ACAGTAAAGCATCCACGATAAC	56.531	22	246	GCAAAGCAACTTCTGGGACTTT	59.899	22	ACAGTAAAGCATCCACGATAAC	56.531	22	194
TRINITY_DN12947_c0_g1	1	p2	(TG)6	12	2000	2011	CAGAGGTGTGGAGAGAGTTTGT	59.633	22	TCGCTACGGTCTTTGCAGTCAA	62.477	22	223	AGATGTTTGTTTGCCCCATTTA	56.759	22	TCCATCACACACTGACGCTTTG	61.378	22	232	CAGAGGTGTGGAGAGAGTTTGT	59.633	22	TGAGTTCATCGCTACGGTCTTT	59.769	22	231
TRINITY_DN12960_c0_g1	1	p2	(TG)8	16	1877	1892	TGCGAAGAAAAGGCTGCAAAAT	60.224	22	CACTCCATCCACACATGCTTGA	60.877	22	125	TGCGAAGAAAAGGCTGCAAAAT	60.224	22	ACACACTCCATCCACACATGCT	62.208	22	128	TGCGAAGAAAAGGCTGCAAAAT	60.224	22	CCACACATGCTTGACAGACAGA	60.808	22	117
TRINITY_DN12982_c0_g1	1	p3	(TAA)5	15	4947	4961	CACGTTTATTGGTGGGGTTTAA	57.15	22	TGGCACTACACCGACAACTACA	61.596	22	156	CACGTTTATTGGTGGGGTTTAA	57.15	22	CTGGCACTACACCGACAACTA	59.729	21	157	CACGTTTATTGGTGGGGTTTAA	57.15	22	CTGGCACTACACCGACAACTAC	60.925	22	157
TRINITY_DN12998_c0_g1	1	p2	(TG)6	12	214	225	ACATACAGCAGAAACGTTCACT	58.271	22	CCTGTTGGGTCTCAGTACATTC	58.4	22	208	ACATACAGCAGAAACGTTCACT	58.271	22	TGGGTCTCAGTACATTCGAGTT	58.837	22	203	ACATACAGCAGAAACGTTCACT	58.271	22	GGGTCTCAGTACATTCGAGTTT	57.81	22	202
TRINITY_DN13005_c0_g1	1	c	(AG)6aaaa(AG)6	28	1867	1894
TRINITY_DN13021_c0_g1	1	p2	(GT)9	18	2754	2771	CTCGAGCGTTTGTATGTATGA	55.924	21	AGCATCTCTACGTCCTGTCCTA	59.827	22	165	CTCGAGCGTTTGTATGTATGA	55.924	21	TCTACGTCCTGTCCTACAATAT	55.562	22	159	CTCGAGCGTTTGTATGTATGAC	57.322	22	AGCATCTCTACGTCCTGTCCTA	59.827	22	165
TRINITY_DN13032_c0_g1	1	p3	(ACA)5	15	21	35
TRINITY_DN13032_c0_g1	2	p2	(TG)6	12	1691	1702
TRINITY_DN13048_c0_g1	1	c*	(TG)8(G)15*	30	1237	1266	GCTCGAATGCACCGTGAGTCAT	63.469	22	GGAACGTGATAAGCAGCCAAAA	59.772	22	241	GCTCGAATGCACCGTGAGTCAT	63.469	22	GGGAACGTGATAAGCAGCCAAA	61.455	22	242	GCTCGAATGCACCGTGAGTCA	63.252	21	GGAACGTGATAAGCAGCCAAAA	59.772	22	241
TRINITY_DN13048_c0_g2	1	p1	(G)15	15	1	15
TRINITY_DN13080_c0_g1	1	p2	(AC)10	20	2681	2700	TCAGCCAAAGTGACCAACATCT	60.159	22	GTCCAACACGATTCTCCCTGAG	60.675	22	186	CAGCCAAAGTGACCAACATCTG	60.031	22	GTCCAACACGATTCTCCCTGAG	60.675	22	185	AGCCAAAGTGACCAACATCTGA	60.159	22	GTCCAACACGATTCTCCCTGAG	60.675	22	184
TRINITY_DN13085_c0_g1	1	c	(TC)6tttctctctctt(TC)10	44	601	644
TRINITY_DN13114_c0_g1	1	p2	(AT)6	12	335	346	ACAGTACACACGAAAGCATTAA	56.32	22	GAAGTGATTTCGCCTCCATATG	57.261	22	245	ACAGTACACACGAAAGCATTAA	56.32	22	AAGTGATTTCGCCTCCATATGT	57.844	22	244	ACAGTACACACGAAAGCATTAA	56.32	22	TTCGCCTCCATATGTCTGTATA	56.242	22	237
TRINITY_DN13122_c0_g1	1	p2	(GT)12	24	479	502	TGCACTTGGATGCTGACCTCTC	62.572	22	TCTCTGTCATGGTGGTCAATCA	59.094	22	168	TGCACTTGGATGCTGACCTCTC	62.572	22	ACTTCTCTGTCATGGTGGTCAA	59.294	22	171	TGCACTTGGATGCTGACCTCTC	62.572	22	CTTCTCTGTCATGGTGGTCAAT	58.052	22	170
TRINITY_DN13122_c0_g1	2	p2	(TC)7	14	1641	1654	CCGATTGATCCGGAGACTAATA	56.951	22	ACACACAGACCTTAAAGTACAA	55.261	22	181	ACAAGCACAAACATCCGATTGA	59.116	22	ACACACAGACCTTAAAGTACAA	55.261	22	195	CCGATTGATCCGGAGACTAATA	56.951	22	ATAACCAGCATGTGAAATCTCA	55.778	22	247
TRINITY_DN13122_c1_g1	1	p2	(AC)6	12	229	240	ATCGGACAACTGCAAGGTATGG	60.681	22	AGGTCTATGAAGGATGAGAGGG	58.144	22	238	ATCGGACAACTGCAAGGTATGG	60.681	22	GAGGTCTATGAAGGATGAGAGG	56.863	22	239	GATCGGACAACTGCAAGGTATG	59.391	22	AGGTCTATGAAGGATGAGAGGG	58.144	22	239
TRINITY_DN13134_c0_g1	1	p2	(AC)8	16	969	984	TGTGGATCAGGCTGGTGAAAAT	60.225	22	CATGGACATCGTGGGACTATAA	57.399	22	163	TGTGGATCAGGCTGGTGAAAAT	60.225	22	TGTTCCTCGTCGGTTTGTTTAG	58.875	22	245	TGTGGATCAGGCTGGTGAAAAT	60.225	22	GTTCCTCGTCGGTTTGTTTAGT	58.874	22	244
TRINITY_DN13147_c0_g1	1	p3	(TCC)6	18	793	810	GGTTTGTCGGGTGAGCGTTAGT	63.049	22	GCTGTGCAGAGGAGGAAGAAGA	61.991	22	120	AGGTTTGTCGGGTGAGCGTTAG	62.8	22	GCTGTGCAGAGGAGGAAGAAGA	61.991	22	121	GGGGTGCGTGTCGATCAGTCAT	64.854	22	GCTGTGCAGAGGAGGAAGAAGA	61.991	22	223
TRINITY_DN13166_c0_g1	1	p3	(AGA)5	15	811	825	TGCATTAGGAAGCACTGTATGA	57.514	22	GCGTGCGTTGACTTCTCTCATA	60.985	22	242	ACCAACACCAAGCACTCAAACC	61.788	22	ACGACAAGGAGTGGACATTTT	57.791	21	219	ACCAACACCAAGCACTCAAACC	61.788	22	TACGACAAGGAGTGGACATTTT	57.654	22	220
TRINITY_DN13197_c0_g1	1	p3	(ATC)6	18	3707	3724	TGGCCACAATCACCAGAAGAAT	60.225	22	AGGCTGCTGACTCTGAGAAACC	62.252	22	213	TGGCCACAATCACCAGAAGAAT	60.225	22	GGCTGCTGACTCTGAGAAACCT	62.252	22	212	TGGCCACAATCACCAGAAGAA	59.855	21	AGGCTGCTGACTCTGAGAAACC	62.252	22	213
TRINITY_DN13204_c0_g1	1	p2	(TC)6	12	633	644	CCGCGTTTAAAGCTGCCAGGAG	64.523	22	GGTGGCCCCAGATGGTAATC	60.179	20	127	GGTACGTTTGCCACAGTGTTTG	60.793	22	TGGCCTGGCACGCAGAAGA	64.443	19	119	CCACAGTGTTTGCGGTTTTGAC	61.299	22	TGGCCTGGCACGCAGAAGA	64.443	19	109
TRINITY_DN13209_c0_g1	1	p1	(A)24	24	30	53
TRINITY_DN13224_c0_g1	1	p2	(TA)6	12	224	235	CCGACACCCACTTCCTGTATAT	59.301	22	GCACACCAAACAAAACACAAGA	58.679	22	187	CCGACACCCACTTCCTGTATAT	59.301	22	AGCACACCAAACAAAACACAAG	58.675	22	188	ACCGACACCCACTTCCTGTATA	60.558	22	GCACACCAAACAAAACACAAGA	58.679	22	188
TRINITY_DN13225_c0_g1	1	p1	(A)12	12	529	540	GCATCTTCTTACATTGCGTCTT	57.394	22	GATCGGTCGGGCTCTATTA	55.8	19	113	GCATCTTCTTACATTGCGTCTT	57.394	22	GATCGGTCGGGCTCTATTAGG	59.527	21	113	GCATCTTCTTACATTGCGTCTT	57.394	22	GATCGGTCGGGCTCTATTAG	57.076	20	113
TRINITY_DN13229_c0_g1	1	p3	(GAT)6	18	839	856	CCCTTTGAGACCGCACCCTACC	64.843	22	CACCAGCTCCGAAACCTCCTCC	64.826	22	126	CTGCACCAACAGCCTCCTTTGT	63.552	22	TTCCTCTGGCTCTCGGAAGTCC	63.441	22	188	CTGCACCAACAGCCTCCTTTGT	63.552	22	CACCAGCTCCGAAACCTCCTCC	64.826	22	101
TRINITY_DN13230_c0_g1	1	p2	(TG)6	12	1560	1571	CCACGTTAATTCTTGCCCTTTT	57.748	22	AACCCAACTCCCATCACATTAT	57.392	22	218	CCACGTTAATTCTTGCCCTTTT	57.748	22	ACCCAACTCCCATCACATTATA	56.576	22	217	CCACGTTAATTCTTGCCCTTTT	57.748	22	AGAGTTCATCGGCTCAGTTAAG	57.883	22	101
TRINITY_DN13259_c0_g1	1	p2	(TA)6	12	1358	1369	TGTCGGCACTTTCCACCTTAAA	60.422	22	CGCTTCCTATCTCTACCGTGTT	59.642	22	141	TGTCGGCACTTTCCACCTTAAA	60.422	22	ACCCGCTTCCTATCTCTACCG	60.819	21	144	CTGTCGGCACTTTCCACCTTAA	60.809	22	CGCTTCCTATCTCTACCGTGTT	59.642	22	142
TRINITY_DN13263_c0_g1	1	p1	(A)13	13	1725	1737	TGTACCAATGTCCAGCAATTTC	57.218	22	TCTCAGTGCTTTTCCCCATAAA	57.619	22	191	ATGTACCAATGTCCAGCAATTT	56.568	22	TCTCAGTGCTTTTCCCCATAAA	57.619	22	192	TGTACCAATGTCCAGCAATTT	56.039	21	TCTCAGTGCTTTTCCCCATAAA	57.619	22	191
TRINITY_DN13264_c0_g1	1	p1	(T)13	13	2125	2137	TCATTGTACAGATGCTTTCAGT	55.739	22	TTTGCTTTGTGAGATGGCTTTT	57.595	22	212	TCATTGTACAGATGCTTTCAGT	55.739	22	TTGCTTTGTGAGATGGCTTTT	56.898	21	211	TCATTGTACAGATGCTTTCAGT	55.739	22	TGCTTTGTGAGATGGCTTTT	56.133	20	210
TRINITY_DN13265_c0_g1	1	p2	(CT)6	12	3112	3123	AGGCTTTGTAGGTGGGTTTTAT	57.602	22	AACCATGCTGCTCTGCTTATCA	60.356	22	203	AAGGCTTTGTAGGTGGGTTTTA	57.812	22	AACCATGCTGCTCTGCTTATCA	60.356	22	204	AGGCTTTGTAGGTGGGTTTTAT	57.602	22	AACCATGCTGCTCTGCTTATC	58.704	21	203
TRINITY_DN13277_c0_g1	1	p2	(TA)8	16	1234	1249	TTCATCAGAACAGGAAACAGT	55.066	21	ACGAAAACCTCATGAACAGTGT	58.458	22	180	TTCATCAGAACAGGAAACAGT	55.066	21	CGAAAACCTCATGAACAGTGTA	56.667	22	179	TTCATCAGAACAGGAAACAGT	55.066	21	ACTAGACAATCAAAACGCTACA	55.784	22	124
TRINITY_DN13331_c0_g1	1	p3	(AAT)6	18	932	949
TRINITY_DN13334_c0_g1	1	p2	(TC)16	32	6	37
TRINITY_DN13343_c0_g1	1	p3	(GAG)5	15	480	494	CGCGCTTTAGAGGACCCTGTTT	63.121	22	CGTCCGTGTCCACAGCCATGA	64.957	21	211	GCGCTTTAGAGGACCCTGTTTT	61.134	22	CGTCCGTGTCCACAGCCATGA	64.957	21	210	CGCGCTTTAGAGGACCCTGTTT	63.121	22	GTCCGTGTCCACAGCCATGAG	63.278	21	210
TRINITY_DN13365_c0_g1	1	p2	(GT)22	44	2714	2757	GCAAGACACAAGCTCCAAATCC	60.352	22	TCATGCCCACCAAACCAAATAA	58.757	22	226	GCAAGACACAAGCTCCAAATC	58.061	21	TCATGCCCACCAAACCAAATAA	58.757	22	226	CGCACCATGTACTTCGCTTGAA	61.748	22	ATGCCCACCAAACCAAATAAAA	57.286	22	250
TRINITY_DN13365_c0_g1	2	p1	(T)14	14	3647	3660	AGGTGTGGGTGGGTGGTTATAT	60.837	22	TGGAGCGTGGTGACTTCATTGG	63.076	22	249	AAGGTGTGGGTGGGTGGTTATA	61.038	22	TGGAGCGTGGTGACTTCATTGG	63.076	22	250	AGGTGTGGGTGGGTGGTTATAT	60.837	22	ATGGAGCGTGGTGACTTCATTG	61.195	22	250
TRINITY_DN13365_c0_g1	3	p2	(AG)8	16	3890	3905
TRINITY_DN13383_c0_g1	1	c	(GTG)6(CTG)5	33	55	87	ACTTGTGGTGGTTGTCAATCGA	60.421	22	AGTTCACCTTGCCCCGCCA	64.425	19	226	ACTTGTGGTGGTTGTCAATCGA	60.421	22	GTTCACCTTGCCCCGCCA	62.967	18	225	ACTTGTGGTGGTTGTCAATCGA	60.421	22	GGACAGTTCACCTTGCCCCG	63.36	20	230
TRINITY_DN13407_c0_g1	1	p2	(TA)6	12	2667	2678
TRINITY_DN13408_c0_g1	1	p3	(GAG)7	21	651	671	AGACGACCGTAGAGCCCTTTGT	63.368	22	GCAAGTCAACCGAGGTCACAAA	61.575	22	225	GCAGACGACCGTAGAGCCCTTT	64.536	22	GCAAGTCAACCGAGGTCACAAA	61.575	22	227	CAGACGACCGTAGAGCCCTTTG	62.899	22	GCAAGTCAACCGAGGTCACAAA	61.575	22	226
TRINITY_DN13410_c0_g1	1	p3	(CAT)5	15	1568	1582	AACCCATCGCCTCCAACATTAT	60.092	22	GTCTTCCTCTCCTCCACATCTT	58.896	22	190	AACCCATCGCCTCCAACATTAT	60.092	22	AGTCTTCCTCTCCTCCACATCT	59.685	22	191	ACCCATCGCCTCCAACATTATT	60.092	22	GTCTTCCTCTCCTCCACATCTT	58.896	22	189
TRINITY_DN13420_c0_g2	1	p2	(AG)6	12	33	44	CGTGTGAGGAAAGGAGGGAGGA	63.392	22	GGAGAGGCGGCGAGGAGATTAA	63.865	22	179	GTGAGGAAAGGAGGGAGGAGAA	60.827	22	GGAGAGGCGGCGAGGAGATTAA	63.865	22	176	AGGAAAGGAGGGAGGAGAAGAT	59.679	22	GGAGAGGCGGCGAGGAGATTAA	63.865	22	173
TRINITY_DN13421_c0_g1	1	p2	(CA)18	36	458	493	AAGAGAGCAACACAGTGGTTAG	58.267	22	GGGAACTAAAGGCCATGAACAT	58.635	22	203	AAGAGAGCAACACAGTGGTTAG	58.267	22	TGGGAACTAAAGGCCATGAACA	59.891	22	204	AAGAGAGCAACACAGTGGTTAG	58.267	22	CGCTTAGTTTGTCATGGGATTT	57.298	22	153
TRINITY_DN13433_c0_g1	1	p2	(AG)6	12	145	156	ACCCACATCGAAAATCCAACAC	59.443	22	CGTTTGCATGGACACGGAATTT	60.607	22	210	GACCCACATCGAAAATCCAACA	59.183	22	CGTTTGCATGGACACGGAATTT	60.607	22	211	ACCCACATCGAAAATCCAACAC	59.443	22	ACGTTTGCATGGACACGGAATT	61.648	22	211
TRINITY_DN13444_c0_g1	1	p2	(AG)6	12	363	374	ACAGTCAAGCCACGAGAAATAC	58.673	22	TTTGTCGCAGCAGTCAAAAGAA	59.578	22	170	ACAGTCAAGCCACGAGAAATAC	58.673	22	TTGTCGCAGCAGTCAAAAGAA	58.987	21	169	ACAGTCAAGCCACGAGAAATAC	58.673	22	TTTGTCGCAGCAGTCAAAAGA	58.987	21	170
TRINITY_DN13446_c0_g1	1	p1	(A)37	37	1166	1202
TRINITY_DN13470_c0_g1	1	p3	(TGA)5	15	814	828	TGCAAACACGGCCAACAGAAGA	63.469	22	AACCACCAGCACCTCCACCAC	64.886	21	199	TGCAAACACGGCCAACAGAAGA	63.469	22	GAACCACCAGCACCTCCACCA	64.613	21	200	TGCAAACACGGCCAACAGAAGA	63.469	22	AGCACCTCCACCACCACCAC	64.516	20	192
TRINITY_DN13475_c0_g1	1	p2	(TA)6	12	860	871	CTATCAAGCGCCAGTCAATACG	59.527	22	CCCATAACCAGCAGCACATTTA	58.977	22	225	CTATCAAGCGCCAGTCAATAC	56.863	21	CCCATAACCAGCAGCACATTTA	58.977	22	225	CTATCAAGCGCCAGTCAATACG	59.527	22	ACCCATAACCAGCAGCACATTT	60.823	22	226
TRINITY_DN13479_c0_g1	1	p1	(A)15	15	295	309	GTGCACCCGTGTCAGCTTTCT	63.427	21	AAGGGCAGAGTTCCCACAGAG	61.727	21	204	TGTGCACCCGTGTCAGCTTTCT	64.906	22	AAGGGCAGAGTTCCCACAGAG	61.727	21	205	GTGCACCCGTGTCAGCTTTCT	63.427	21	GTAAGGGCAGAGTTCCCACAGA	61.679	22	206
TRINITY_DN13480_c0_g1	1	p1	(A)13	13	2236	2248	CCCGAGTCCAGTTCAAGCAGTA	61.983	22	CTCAACAGCCTGACCAGCA	59.928	19	206	AAGTCACCCGAGTCCAGTTCAA	61.545	22	CTCAACAGCCTGACCAGCA	59.928	19	212	AGTCACCCGAGTCCAGTTCAA	61.033	21	CTCAACAGCCTGACCAGCA	59.928	19	211
TRINITY_DN13482_c0_g1	1	p2	(CA)8	16	451	466	ATTACACAAACGCGCGGACACA	63.838	22	ACCTGCCACCCAACACCATCAT	64.511	22	238	ATTACACAAACGCGCGGACACA	63.838	22	AACCTGCCACCCAACACCATCA	64.695	22	239	ATTACACAAACGCGCGGACACA	63.838	22	CCTGCCACCCAACACCATCAT	62.971	21	237
TRINITY_DN13484_c0_g1	1	p4	(AAAC)5	20	787	806	TTCACCTCCAGTATGCCTAAAC	57.784	22	ACGGCTGACCTCAACTCGAATT	62.243	22	193	TTCACCTCCAGTATGCCTAAAC	57.784	22	CGGCTGACCTCAACTCGAATTG	61.807	22	192	TCACCTCCAGTATGCCTAAACA	58.822	22	ACGGCTGACCTCAACTCGAATT	62.243	22	192
TRINITY_DN13498_c0_g1	1	p2	(GA)9	18	753	770	GGCCGCCGTTGACTAATG	58.901	18	CCGCTACCAAACGACCACTTTT	61.637	22	136	GGCCGCCGTTGACTAATG	58.901	18	TCCGCTACCAAACGACCACTTT	62.438	22	137	GGCCGCCGTTGACTAATGC	62.108	19	CACGAGGCAGGGTGGAATGTA	62.117	21	100
TRINITY_DN13530_c0_g1	1	p1	(T)12	12	156	167	ATGGCAATGACAAGATGCAATA	56.72	22	AGAATGATTCAGGGCATCTTG	55.991	21	248	ATGGCAATGACAAGATGCAATA	56.72	22	TAGAATGATTCAGGGCATCTTG	55.932	22	249	TGGCAATGACAAGATGCAATA	56.201	21	AGAATGATTCAGGGCATCTTG	55.991	21	247
TRINITY_DN13536_c0_g1	1	p2	(AG)6	12	41	52
TRINITY_DN13573_c0_g1	1	p2	(TG)6	12	604	615	GCGATTTTGGTCAGGCTCATAT	59.119	22	AACAGGTGAACAAGGTCAAAGA	58.037	22	234	AGCGATTTTGGTCAGGCTCATA	60.093	22	AACAGGTGAACAAGGTCAAAGA	58.037	22	235	GCGATTTTGGTCAGGCTCATAT	59.119	22	ACAGGTGAACAAGGTCAAAGAG	58.454	22	233
TRINITY_DN13577_c0_g1	1	p1	(T)14	14	2182	2195	TTGCCAAATTACAGTCGACATT	56.891	22	TGTCTGTGGGTGCTGCTTTATA	59.696	22	178	AAACACGTTTTAGCATGCAATA	55.551	22	TGTCTGTGGGTGCTGCTTTATA	59.696	22	116	GCCAAATTACAGTCGACATTGC	58.829	22	TGTCTGTGGGTGCTGCTTTATA	59.696	22	176
TRINITY_DN13582_c0_g1	1	p1	(T)12	12	1486	1497	CGCTCAGCAAGACACAGTGGAT	63.116	22	TGACACCCGGTTGAAAGGTTGA	62.335	22	202	CGCTCAGCAAGACACAGTGGAT	63.116	22	GACACCCGGTTGAAAGGTTGAC	61.893	22	201	CGCTCAGCAAGACACAGTGGAT	63.116	22	ACACCCGGTTGAAAGGTTGACA	62.597	22	200
TRINITY_DN13587_c0_g1	1	p5	(ACAAA)4	20	103	122	ACAGAGGTAATAGCCACTAGT	55.212	21	TCTGCATTCCAAGGACTGAAAA	58.169	22	207	TACAGAGGTAATAGCCACTAGT	55.187	22	TCTGCATTCCAAGGACTGAAAA	58.169	22	208	ACAGAGGTAATAGCCACTAGT	55.212	21	CTGCATTCCAAGGACTGAAAAC	58.094	22	206
TRINITY_DN13588_c0_g1	1	p4	(AACA)5	20	1390	1409
TRINITY_DN13594_c0_g1	1	p3	(TTA)6	18	134	151	TGCAGAAGTGTTAGATCATCAT	55.258	22	TCCATTGGTTTACTTTGTAGCT	55.631	22	112	CTGCAGAAGTGTTAGATCATCA	55.918	22	TCCATTGGTTTACTTTGTAGCT	55.631	22	113	AGCAGTAAGAGGATAAACTTGC	56.164	22	TCCATTGGTTTACTTTGTAGCT	55.631	22	164
TRINITY_DN13599_c0_g1	1	p1	(A)16	16	576	591	ACGCCTCTCACGCCGTCATTT	64.96	21	ACATCGACGCCTATGCCTTAAT	59.963	22	185	CGCCTCTCACGCCGTCATTTG	64.437	21	ACATCGACGCCTATGCCTTAAT	59.963	22	184	ACGCCTCTCACGCCGTCATTT	64.96	21	GACATCGACGCCTATGCCTTAA	60.545	22	186
TRINITY_DN13605_c0_g1	1	p3	(GAT)8	24	2501	2524	GGGCTGTCCTCTGTATGACTAT	58.765	22	CGCTTGCCTTGCTGTGTGAAAT	62.778	22	202	GGGCTGTCCTCTGTATGACTAT	58.765	22	GCTTGCCTTGCTGTGTGAAATT	60.804	22	201	TGAGGAATCTGATGCAGCTTTG	58.985	22	CGCTTGCCTTGCTGTGTGAAAT	62.778	22	179
TRINITY_DN13617_c0_g1	1	p2	(TA)7	14	73	86	AAACTCATCATTGGCAGGGAAG	58.905	22	TTTGTTCTTCTGGACCCAAATG	57.065	22	100	AACTCATCATTGGCAGGGAAGC	61.21	22	TCTTTGTTCTTCTGGACCCAAA	57.756	22	101	ACTCATCATTGGCAGGGAAGC	60.684	21	TCTTTGTTCTTCTGGACCCAAA	57.756	22	100
TRINITY_DN13620_c0_g1	1	p2	(AT)6	12	634	645	ACCAACGCACCTCTTCCAAAAC	61.841	22	CTCCCAACAAATCCGCCAACAG	62.282	22	168	ACCAACGCACCTCTTCCAAAAC	61.841	22	TCTCCCAACAAATCCGCCAACA	62.73	22	169	ACCAACGCACCTCTTCCAAAAC	61.841	22	TCCCAACAAATCCGCCAACAGT	62.993	22	167
TRINITY_DN13625_c0_g1	1	p1	(A)14	14	1540	1553	TCAAACGCCAAAGTCATGATCA	58.855	22	TGCAACGGAATGGATAAAAGTA	56.075	22	241	TTTCAAACGCCAAAGTCATGAT	57.417	22	TGCAACGGAATGGATAAAAGTA	56.075	22	243	CAAACGCCAAAGTCATGATCAC	58.763	22	TGCAACGGAATGGATAAAAGTA	56.075	22	240
TRINITY_DN13641_c0_g1	1	p2	(AC)9	18	3673	3690	CGGCCTCTAGAACGATGTGATT	60.224	22	AGCCTGTATTCACTGCCTACAA	59.428	22	226	CGGCCTCTAGAACGATGTGATT	60.224	22	CAGCCTGTATTCACTGCCTACA	60.093	22	227	CGGCCTCTAGAACGATGTGATT	60.224	22	CCAGCCTGTATTCACTGCCTAC	60.743	22	228
TRINITY_DN13646_c0_g1	1	p1	(C)13	13	494	506	AGTTGCACCTGAATTCATATCG	56.849	22	AGCACTGAACACTACATTTACT	55.406	22	247	GCACCTGAATTCATATCGTTTC	55.875	22	AGCACTGAACACTACATTTACT	55.406	22	243	AGTTGCACCTGAATTCATATCG	56.849	22	GCACTGAACACTACATTTACTC	55.159	22	246
TRINITY_DN13654_c0_g2	1	p1	(A)18	18	303	320	TGTTCTTGTGCACCTGTGATGT	60.683	22	CTGTAACACAACCTTCCCATAG	56.438	22	172	GTTCTTGTGCACCTGTGATGTT	59.641	22	CTGTAACACAACCTTCCCATAG	56.438	22	171	CTTGTGCACCTGTGATGTTTGT	59.9	22	CTGTAACACAACCTTCCCATAG	56.438	22	168
TRINITY_DN13655_c0_g1	1	p2	(GA)6	12	419	430	GGTGAGCTGGTTGTCCCCTAAT	62.019	22	TCCCTGTCTCTGTCCCGGTCTC	64.842	22	213	CCCGCTGCTGTCATCACCAAAG	64.247	22	TCCCTGTCTCTGTCCCGGTCTC	64.842	22	188	GGTGAGCTGGTTGTCCCCTAAT	62.019	22	CGATCTCTGTCCCGTCCTTCTT	61.525	22	192
TRINITY_DN13656_c0_g1	1	p2	(GT)6	12	208	219	GGCTGCAAGGTAGAAGGTAAAA	58.582	22	TCTCTTGGACAGCGAATTTTGA	58.261	22	213	TGGCTGCAAGGTAGAAGGTAAA	59.626	22	TCTCTTGGACAGCGAATTTTGA	58.261	22	214	GGCTGCAAGGTAGAAGGTAAAA	58.582	22	CAGCCAAATACACGTTCTCTTG	57.929	22	228
TRINITY_DN13670_c0_g2	1	p3	(ATT)7	21	499	519
TRINITY_DN13675_c0_g1	1	p2	(TG)6	12	349	360	GCATTGCTCTGAGGGGCACATA	62.973	22	ACGAGCTCTTTACTTGGCTTTC	58.932	22	228	GCATTGCTCTGAGGGGCACATA	62.973	22	CGAGCTCTTTACTTGGCTTTCC	59.583	22	227	GCATTGCTCTGAGGGGCACATA	62.973	22	GACGAGCTCTTTACTTGGCTTT	58.932	22	229
TRINITY_DN13685_c0_g1	1	p1	(A)17	17	1075	1091
TRINITY_DN13695_c0_g1	1	p1	(A)12	12	113	124	ACATGGTCAAGGTGAGAATAAA	55.351	22	ATTGTTGTTGTTGCCTCTAATG	55.529	22	146	AACATGGTCAAGGTGAGAATAA	55.351	22	ATTGTTGTTGTTGCCTCTAATG	55.529	22	147	ACATGGTCAAGGTGAGAATAAA	55.351	22	TTGTTGTTGTTGCCTCTAATGA	56.47	22	145
TRINITY_DN13696_c0_g1	1	c	(AG)14c(GA)6	41	1844	1884	GATCAAGGCACCGCAGATAGT	60.203	21	TTGATGAAGTCCCGATTATTCC	55.95	22	249	AGATCAAGGCACCGCAGATAG	59.93	21	TTGATGAAGTCCCGATTATTCC	55.95	22	250	AGATCAAGGCACCGCAGATA	58.877	20	TTGATGAAGTCCCGATTATTCC	55.95	22	250
TRINITY_DN13696_c1_g1	1	p2	(AG)8	16	66	81	ACAGTTGCTCCAAAATAAAACA	55.016	22	GCTCCTCGGTGCTTGATAAAA	58.644	21	137	ACAGTTGCTCCAAAATAAAACA	55.016	22	GCTCCTCGGTGCTTGATAAA	57.976	20	137	ACAGTTGCTCCAAAATAAAACA	55.016	22	GCTCCTCGGTGCTTGATAAAAT	59.054	22	137
TRINITY_DN13703_c0_g1	1	p1	(A)26	26	1827	1852
TRINITY_DN13721_c0_g1	1	c	(A)13tatgcattagttacactgaatgacatcatctcatgcaaatcctaaaataaaagttttctggtcttttcattttct(A)13	101	937	1037
TRINITY_DN13727_c0_g1	1	p2	(AC)7	14	27	40	GCTCGGCCAAAATACTTCACCT	61.199	22	AGCACTGGTTTGGGACGTGAAT	62.723	22	202	GCTCGGCCAAAATACTTCACCT	61.199	22	GCACTGGTTTGGGACGTGAATC	62.267	22	201	GCTCGGCCAAAATACTTCACCT	61.199	22	GCACTGGTTTGGGACGTGAAT	61.421	21	201
TRINITY_DN13730_c0_g1	1	p2	(CA)6	12	2166	2177	AGCTCCGCACTGCCCAAATGA	64.996	21	TGTGTGTACGAGGCGCTGTCTC	64.726	22	106	CAGCTCCGCACTGCCCAAATG	64.726	21	TGTGGACATGGGGAGCCTTGAA	63.91	22	217	CGCTTGTCCGCCCCGAAAA	63.808	19	TGTGTGTACGAGGCGCTGTCTC	64.726	22	234
TRINITY_DN13736_c0_g1	1	p1	(A)31	31	1280	1310	TCACAGACAGCATGAGGTACAA	59.367	22	TGGAAATGCAGAGGTGATAATG	56.474	22	183	TCACAGACAGCATGAGGTACAA	59.367	22	TTGGAAATGCAGAGGTGATAAT	55.752	22	184	GCATGAGGTACAAGGTCTAAAT	55.875	22	TTGGAAATGCAGAGGTGATAAT	55.752	22	175
TRINITY_DN13736_c0_g2	1	p1	(T)22	22	534	555	GTGGGTCATTGAGCAGGAAGGA	62.271	22	CCCACTGGCGTTCTCCTTAGGT	63.975	22	112	CTGCTCACGATTCACAGCTTTT	59.775	22	CCCACTGGCGTTCTCCTTAGGT	63.975	22	248	TGCTCACGATTCACAGCTTTTG	60.032	22	CCCACTGGCGTTCTCCTTAGGT	63.975	22	247
TRINITY_DN13744_c0_g2	1	p1	(C)12	12	366	377	GCCCTGATCTGCCTGTGGTTTT	63.379	22	AACTCCCAACCACCCCTAAGA	60.417	21	125	GCCCTGATCTGCCTGTGGTTTT	63.379	22	ACTCCCAACCACCCCTAAGATA	59.953	22	124	GCCCTGATCTGCCTGTGGTTTT	63.379	22	TAACTCCCAACCACCCCTAAGA	60.158	22	126
TRINITY_DN13762_c0_g1	1	p3	(CCT)5	15	541	555	CGGTCACTTCGGCTGTCCTTAC	63.146	22	TGGGCAGGTCTGGGTCGAAAAG	64.743	22	230	CGGTCACTTCGGCTGTCCTTAC	63.146	22	CTGGGCAGGTCTGGGTCGAAAA	64.743	22	231	CGGTCACTTCGGCTGTCCTTAC	63.146	22	TGGGCAGGTCTGGGTCGAAAA	64.019	21	230
TRINITY_DN13766_c0_g1	1	p1	(A)16	16	233	248	ACCTCGTCCATCTCGCGTATAA	61.067	22	TCCACTTTTAGCCAGCAGAGGG	62.271	22	240	ACCTCGTCCATCTCGCGTATAA	61.067	22	TTCCACTTTTAGCCAGCAGAGG	60.553	22	241	ACCTCGTCCATCTCGCGTATAA	61.067	22	TCCACTTTTAGCCAGCAGAGG	59.996	21	240
TRINITY_DN13767_c0_g2	1	p2	(TA)6	12	80	91
TRINITY_DN13779_c1_g1	1	p2	(TC)7	14	3722	3735	TGGTGTCACAGAGGAGCTTTGT	61.811	22	GCGTGCGTGCGTGTTTACAT	62.758	20	193	TGGTGTCACAGAGGAGCTTTGT	61.811	22	GCGTGCGTGCGTGTTTACA	62.494	19	193	ATGGTGTCACAGAGGAGCTTTG	60.552	22	GCGTGCGTGCGTGTTTACAT	62.758	20	194
TRINITY_DN13788_c0_g2	1	p2	(AT)7	14	83	96
TRINITY_DN13789_c0_g1	1	p2	(TG)7	14	306	319	ACCGCTTTAGTGTCTGTTGTGA	60.159	22	GTGGACAGGAACGCTTCATACA	60.612	22	235	AGATTGAGACAAACCGCTTTAG	56.721	22	GTGGACAGGAACGCTTCATACA	60.612	22	247	ACCGCTTTAGTGTCTGTTGTGA	60.159	22	TGTGGACAGGAACGCTTCATAC	60.612	22	236
TRINITY_DN13796_c0_g2	1	p1	(T)14	14	855	868	TTGTCATTGGCCCTTGGGTCAC	63.322	22	ACGCACGCAAACATCCACTTTA	61.636	22	225	TTGTCATTGGCCCTTGGGTCAC	63.322	22	GCATTCACACGCACGCAAACAT	63.607	22	233	TTGTCATTGGCCCTTGGGTCAC	63.322	22	CGCATTCACACGCACGCAAAC	64.287	21	234
TRINITY_DN13806_c0_g1	1	p2	(TC)6	12	822	833	GCCGCCTCGAACCTCTTA	59.11	18	TGCCTGCTTGTTTAATTTAAGG	55.512	22	143	CCGCCTCGAACCTCTTACAA	59.754	20	TGCCTGCTTGTTTAATTTAAGG	55.512	22	142	CCGCCTCGAACCTCTTACAAA	60.337	21	TGCCTGCTTGTTTAATTTAAGG	55.512	22	142
TRINITY_DN13825_c0_g1	1	c	(A)15cat(A)18	36	15	50
TRINITY_DN13838_c0_g1	1	p3	(TTG)5	15	2525	2539	TGCGGAGGACCCTTTTCTAAG	59.722	21	CCTTAACCAGCTTGCGGATTCA	61.199	22	183	TGCGGAGGACCCTTTTCTAAG	59.722	21	TCCTTAACCAGCTTGCGGATTC	60.94	22	184	AACATTGTAAGCGTGCGGAGGA	62.813	22	CCTTAACCAGCTTGCGGATTCA	61.199	22	196
TRINITY_DN13843_c0_g1	1	p2	(AC)6	12	766	777	TGCACACACCCTTCAGTTTGTA	60.356	22	TCAACACCTTACTCCGCTTTAA	57.66	22	193	TGTTGCACACACCCTTCAGTTT	61.144	22	TCAACACCTTACTCCGCTTTAA	57.66	22	196	TTGCACACACCCTTCAGTTTGT	61.144	22	TCAACACCTTACTCCGCTTTAA	57.66	22	194
TRINITY_DN13855_c0_g1	1	c	(AC)6ta(TG)8	30	295	324
TRINITY_DN13873_c0_g1	1	p2	(GA)7	14	1208	1221	ACCCCGGAGTTCTAGGCATTCT	62.907	22	TGCAGTTGTGATCCCTTTAACA	58.173	22	172	ACCCCGGAGTTCTAGGCATTCT	62.907	22	ATCTCCTTTTCCACGCTCCCAC	62.582	22	150	ACCCCGGAGTTCTAGGCATTCT	62.907	22	AATCTCCTTTTCCACGCTCCCA	61.952	22	151
TRINITY_DN13877_c0_g1	1	p3	(CAT)5	15	316	330	TTGAGTCACCGTACGCCAAATA	60.029	22	GCTCTGGCGCTTTCCTCTTCAG	63.73	22	192	TTGAGTCACCGTACGCCAAATA	60.029	22	CCTCCAGTCGCCTCATGTTTGT	62.826	22	238	TTGAGTCACCGTACGCCAAATA	60.029	22	ACCTCCAGTCGCCTCATGTTTG	62.826	22	239
TRINITY_DN13881_c0_g1	1	p2	(CT)7	14	1071	1084
TRINITY_DN13890_c0_g1	1	p2	(AT)6	12	1315	1326	TCACGGGACTCTTTGATTGCAA	60.486	22	GCTAACACACAAACAGCTTAGC	58.444	22	230	TCACGGGACTCTTTGATTGCAA	60.486	22	ACACACAAACAGCTTAGCAATG	58.031	22	226	TCACGGGACTCTTTGATTGCAA	60.486	22	CACACAAACAGCTTAGCAATGA	57.772	22	225
TRINITY_DN13900_c0_g1	1	p3	(ATA)5	15	21	35
TRINITY_DN13907_c0_g1	1	p2	(GA)6	12	7	18
TRINITY_DN13907_c0_g1	2	p1	(A)35	35	1200	1234
TRINITY_DN13912_c0_g1	1	p1	(A)33	33	1562	1594	GCCACTAAAGTCACACACCATA	58.329	22	GGGTATTCTGGTTACGGGAATT	57.839	22	189	TGCCACTAAAGTCACACACCAT	60.159	22	GGGTATTCTGGTTACGGGAATT	57.839	22	190	CCACTAAAGTCACACACCATAT	55.812	22	GGGTATTCTGGTTACGGGAATT	57.839	22	188
TRINITY_DN13915_c0_g1	1	p2	(AG)7	14	185	198	GAGGGAACACACACGGCTCTGT	64.692	22	TGCTCCACTTTCGCGTCCATCT	64.5	22	139	AGAGGGAACACACACGGCTCTG	64.445	22	TGCTCCACTTTCGCGTCCATCT	64.5	22	140	GAGGGAACACACACGGCTCTGT	64.692	22	GCTCCACTTTCGCGTCCATCTC	63.76	22	138
TRINITY_DN13915_c0_g1	2	p2	(TG)7	14	1180	1193	TCTTACATGACGGCCAGGATTG	60.42	22	ACCCAATCATTGCAAAATCCTT	57.086	22	244	CTTACATGACGGCCAGGATTGT	60.681	22	ACCCAATCATTGCAAAATCCTT	57.086	22	243	TCTTACATGACGGCCAGGATTG	60.42	22	ACCCAATCATTGCAAAATCCT	56.353	21	244
TRINITY_DN13919_c0_g1	1	p2	(AT)9	18	102	119	AGACAAACCGGATGCAAATTCA	59.11	22	CGTGGGTTGCAGCACAGAACT	63.692	21	179	AGACAAACCGGATGCAAATTCA	59.11	22	TCGTGGGTTGCAGCACAGAAC	63.684	21	180	AGACAAACCGGATGCAAATTCA	59.11	22	CTCGTGGGTTGCAGCACAGAA	63.425	21	181
TRINITY_DN13923_c0_g1	1	p1	(T)22	22	2987	3008	TGGAGGATCAGGACGCATCAC	61.907	21	TTGCACGATTAAAAGCCTTCAT	57.218	22	199	ATTGGAGGATCAGGACGCATCA	61.551	22	TTGCACGATTAAAAGCCTTCAT	57.218	22	201	TTGGAGGATCAGGACGCATCA	61.241	21	TTGCACGATTAAAAGCCTTCAT	57.218	22	200
TRINITY_DN13930_c0_g1	1	p2	(GA)7	14	936	949	CAGACACCGCTGACAGAGATTT	60.611	22	CCCCTTCATGAAACAGCCTGAG	61.204	22	163	TCAGACACCGCTGACAGAGATT	61.403	22	CCCCTTCATGAAACAGCCTGAG	61.204	22	164	CAGACACCGCTGACAGAGATTT	60.611	22	TCCCCTTCATGAAACAGCCTGA	61.631	22	164
TRINITY_DN13934_c0_g1	1	p2	(GA)6	12	967	978	GCCACGCCTCTGAACGGTTTC	64.354	21	ACGCTCCTTGTCTGCACTTGAG	63.051	22	135	GCCACGCCTCTGAACGGTTTC	64.354	21	ACGCTCCTTGTCTGCACTTGA	62.243	21	135	GCCACGCCTCTGAACGGTTTC	64.354	21	CGCTCCTTGTCTGCACTTGAGA	62.795	22	134
TRINITY_DN13936_c0_g3	1	p3	(CAC)5	15	1311	1325	CGCAGCTTAAAGTTCACAGATC	58.004	22	AGCACACCCAGGCTTGATTGT	62.562	21	238	CGCGTATAGAAATGGTGCTATG	57.432	22	GCGTTAGGGGTCCGGAAGAG	62.294	20	245	CGCGTATAGAAATGGTGCTATG	57.432	22	ACCCAGGCTTGATTGTGTGTAT	59.958	22	171
TRINITY_DN13949_c0_g1	1	p2	(AT)6	12	1252	1263	GCTCCTCAAATCTTCTGAATGA	56.157	22	CAAGCAGAAACGCTCCCAGATA	60.678	22	157	AGCTCCTCAAATCTTCTGAATG	56.147	22	CAAGCAGAAACGCTCCCAGATA	60.678	22	158	GAGCTCCTCAAATCTTCTGAAT	55.88	22	CAAGCAGAAACGCTCCCAGATA	60.678	22	159
TRINITY_DN1394_c0_g1	1	p2	(TG)9	18	108	125	GGACCCGAGAAGACCCAAACTA	61.412	22	AACCTACCGCCAGCCACACAAT	64.77	22	115	GGACCCGAGAAGACCCAAACTA	61.412	22	ACCTACCGCCAGCCACACAAT	64.411	21	114	GGACCCGAGAAGACCCAAACT	61.721	21	AACCTACCGCCAGCCACACAAT	64.77	22	115
TRINITY_DN13950_c0_g2	1	p2	(CA)6	12	959	970	CGAGAGGAGGCCGTGATGAAGA	63.784	22	TGTGTGCGTGCGTGCCATAAG	64.349	21	171	CGAGAGGAGGCCGTGATGAAGA	63.784	22	GTGTGTGCGTGCGTGCCATAA	64.6	21	172	GGGGTCCTGTCGCTGTGGTTAT	64.293	22	GGACTGCGGTGAGTGTGTATGT	62.548	22	237
TRINITY_DN13967_c0_g1	1	p3	(TTC)6	18	1444	1461	CCCACGGGTCGATCTGGAAGTT	64.269	22	CAGTAGGTGGCGGACATGC	60.815	19	249	CCACGGGTCGATCTGGAAGTTT	62.562	22	CAGTAGGTGGCGGACATGC	60.815	19	248	ATTTCCGGTCATGCGCAGATA	60.203	21	GGCTTCATACTCCATCCCAGTA	59.027	22	115
TRINITY_DN13982_c0_g1	1	p3	(AGA)6	18	1045	1062	CCAATGGCAGCGCAGAATGGA	63.918	21	GGCTCCTCCTCCAGAATGCT	61.344	20	178	AATGGCAGCGCAGAATGGAGTT	63.426	22	GGCTCCTCCTCCAGAATGCT	61.344	20	176	CCAATGGCAGCGCAGAATGG	62.623	20	GGCTCCTCCTCCAGAATGCT	61.344	20	178
TRINITY_DN13987_c0_g1	1	c	(T)14gttcttaacccaaatctgggcatttattta(T)14	58	19	76
TRINITY_DN14000_c0_g1	1	p1	(A)18	18	1137	1154
TRINITY_DN14002_c0_g1	1	p2	(TG)20	40	788	827	AGCAATAGATTATGCAACAGCC	57.157	22	CGCGTTTGAACTGTGCTTATAT	57.741	22	114	AGCAATAGATTATGCAACAGCC	57.157	22	CACGCGTTTGAACTGTGCTTAT	60.349	22	116	AGCAATAGATTATGCAACAGCC	57.157	22	CGCGTTTGAACTGTGCTTATA	57.284	21	114
TRINITY_DN14006_c0_g1	1	p3	(GAT)5	15	40	54	GCGCGTGAGGTGTATTGGTGAC	64.242	22	GATGGGAGAGAGGCGAGGCTAG	63.67	22	222	GTAGCGCGTGAGGTGTATTGGT	62.909	22	GATGGGAGAGAGGCGAGGCTAG	63.67	22	225	GTAGCGCGTGAGGTGTATTG	59.079	20	GATGGGAGAGAGGCGAGGCTAG	63.67	22	225
TRINITY_DN14009_c0_g1	1	p2	(AG)7	14	1275	1288	TCTTCAGGGGTGAGCGTCATTG	62.566	22	TCCACAGTTCACACACCAACCA	62.272	22	206	CTTCAGGGGTGAGCGTCATTGG	63.448	22	TCCACAGTTCACACACCAACCA	62.272	22	205	ATCTTCAGGGGTGAGCGTCATT	61.749	22	TCCACAGTTCACACACCAACCA	62.272	22	207
TRINITY_DN14019_c0_g1	1	p2	(TA)12	24	1937	1960	TGTTGGGCACACTCTCGATGA	61.709	21	TGCTGGAATGCTTGACAATATC	57.094	22	239	GTTGGGCACACTCTCGATGAA	60.608	21	TGCTGGAATGCTTGACAATATC	57.094	22	238	GTTGGGCACACTCTCGATGAA	60.608	21	ATGCTGGAATGCTTGACAATAT	56.443	22	239
TRINITY_DN14021_c0_g1	1	p2	(AC)16	32	543	574	GCGCTAACAATGCACGTACAG	60.527	21	ACAGCAGCAGACACATTCAGTA	59.962	22	171	GCGCTAACAATGCACGTACAG	60.527	21	GCAGCAGACACATTCAGTACTT	58.93	22	168	GCGCTAACAATGCACGTACAG	60.527	21	AGCAGCAGACACATTCAGTACT	59.699	22	169
TRINITY_DN14040_c1_g1	1	p2	(AG)8	16	16	31
TRINITY_DN14053_c0_g1	1	p3	(TCT)6	18	1533	1550	CTCCTCGGGCAGCATCCATTTA	62.453	22	AGGGCGGCGTGGGATTATT	61.753	19	221	CTCCTCGGGCAGCATCCATTTA	62.453	22	AGGGCGGCGTGGGATTATTG	62.959	20	221	CTCCTCGGGCAGCATCCATTTA	62.453	22	AGGGCGGCGTGGGATTAT	61.169	18	221
TRINITY_DN14064_c0_g2	1	p1	(A)19	19	1182	1200	TGCGTGGAGTGTGACAGTATGA	61.657	22	CGCAACATCTAAACGGCATTTA	57.99	22	243	TGCGTGGAGTGTGACAGTATGA	61.657	22	ACGCAACATCTAAACGGCATTT	59.772	22	244	TTGCGTGGAGTGTGACAGTATG	60.866	22	CGCAACATCTAAACGGCATTTA	57.99	22	244
TRINITY_DN14065_c0_g1	1	p2	(CA)14	28	944	971	TGGCAGTGTTAGTTTTCTGTAT	55.658	22	TTGGATGAGGGTGGTTGTTTAA	57.814	22	203	TGGCAGTGTTAGTTTTCTGTAT	55.658	22	CTGAAGCTCGGTGTTTGTTTTA	57.454	22	232	TCTTGATAATGGCAGTGTTAGT	55.175	22	TTGGATGAGGGTGGTTGTTTAA	57.814	22	212
TRINITY_DN14078_c0_g1	1	p3	(ATT)7	21	1145	1165
TRINITY_DN14078_c1_g1	1	p3	(ATT)8	24	1234	1257	TTGGGGCCACGACTGATCTATC	61.865	22	AGCAGACCAAATACACCAATGA	57.967	22	206	TTTGGGGCCACGACTGATCTAT	61.489	22	AGCAGACCAAATACACCAATGA	57.967	22	207	TTTGGGGCCACGACTGATCTA	61.175	21	AGCAGACCAAATACACCAATGA	57.967	22	207
TRINITY_DN14083_c0_g1	1	p1	(T)16	16	109	124	ACTGAAGAAGGAATGGCATACT	57.148	22	TGGTTGGTGCTTTGTTTGATGG	60.159	22	243	ACTGAAGAAGGAATGGCATACT	57.148	22	ATTGGTTGGTGCTTTGTTTGAT	57.579	22	245	ACTGAAGAAGGAATGGCATACT	57.148	22	GGTTGGTGCTTTGTTTGATGGT	60.159	22	242
TRINITY_DN14083_c0_g1	2	p1	(T)12	12	1407	1418	ACCTCACCGCTGCACAAATGA	62.861	21	TTTAACGACTTCCACGCACGAA	61.052	22	201	TACCTCACCGCTGCACAAATGA	62.508	22	TTTAACGACTTCCACGCACGAA	61.052	22	202	TTACCTCACCGCTGCACAAATG	61.704	22	TTTAACGACTTCCACGCACGAA	61.052	22	203
TRINITY_DN14085_c0_g1	1	p2	(AC)6	12	327	338	AACGTGGGGTGTGTGCCTTTTG	64.299	22	ACGTGGGGTTGGTATGACTGTG	62.509	22	239	AAACGTGGGGTGTGTGCCTTTT	63.703	22	ACGTGGGGTTGGTATGACTGTG	62.509	22	240	ACGTGGGGTGTGTGCCTTTTG	63.925	21	ACGTGGGGTTGGTATGACTGTG	62.509	22	238
TRINITY_DN14093_c0_g1	1	p2	(TG)7	14	164	177	CCTGAAACTGTTGTGTGGTTAG	57.448	22	TGTTTATTCTTGCGAGTGTACG	57.103	22	149	CCCTGAAACTGTTGTGTGGTTA	58.716	22	TGTTTATTCTTGCGAGTGTACG	57.103	22	150	CTGAAACTGTTGTGTGGTTAGA	56.511	22	TGTTTATTCTTGCGAGTGTACG	57.103	22	148
TRINITY_DN14099_c0_g1	1	c*	(CA)8cg(CGCA)5(CA)11*	58	199	256
TRINITY_DN14099_c1_g1	1	p2	(GT)6	12	249	260	AGGGTAAGTTAAGGCAGTAGAA	56.192	22	ACAGCGAGACAACATGTAAAA	56.122	21	171	AGGGTAAGTTAAGGCAGTAGAA	56.192	22	TACAGCGAGACAACATGTAAAA	56.059	22	172	TTTTGTTATGGTTGGGCTTAGG	56.851	22	ACAGCGAGACAACATGTAAAA	56.122	21	197
TRINITY_DN14099_c3_g1	1	p2	(TG)8	16	314	329	TGGTTGGGTTGGGGAACTGTAG	62.156	22	GCGATCATGGCATGCGATATAA	59.391	22	218	GTGATGGTTGGGTTGGGGAACT	62.753	22	GCGATCATGGCATGCGATATAA	59.391	22	222	ATGGTTGGGTTGGGGAACTGTA	61.577	22	GCGATCATGGCATGCGATATAA	59.391	22	219
TRINITY_DN14099_c4_g1	1	p2	(AC)7	14	640	653	GATTCCTGGTGCCAAGCGAAAG	62.336	22	TCTCCTGCACAGCTTGGCCATT	64.789	22	194	AGATTCCTGGTGCCAAGCGAAA	62.789	22	TCTCCTGCACAGCTTGGCCATT	64.789	22	195	GATTCCTGGTGCCAAGCGAAAG	62.336	22	CTCCTGCACAGCTTGGCCATT	63.55	21	193
TRINITY_DN14099_c5_g2	1	p2	(TG)11	22	1	22
TRINITY_DN14099_c6_g4	1	p2	(AC)14	28	1	28
TRINITY_DN14099_c6_g4	2	p1	(C)23	23	306	328
TRINITY_DN14099_c6_g7	1	c	(CA)9ctcacttact(CA)6c(CA)6	53	144	196	TGAGGCCGCTCACCACAAACA	64.843	21	AGAGAAGAACCCACTGTGCAG	59.929	21	177	GGCCGCTCACCACAAACACAAA	64.586	22	AGAGAAGAACCCACTGTGCAG	59.929	21	174	TGAGGCCGCTCACCACAAACA	64.843	21	GTAGAGAAGAACCCACTGTGCA	59.963	22	179
TRINITY_DN14099_c7_g1	1	p2	(GT)12	24	241	264	ACACACGTTCACCCAGAGAAAA	60.355	22	CACTGTTATGGTCTTGTTTTGC	56.442	22	244	CACACACGTTCACCCAGAGAAA	60.998	22	CACTGTTATGGTCTTGTTTTGC	56.442	22	245	ACACACGTTCACCCAGAGAAAA	60.355	22	ACTGTTATGGTCTTGTTTTGCT	56.459	22	243
TRINITY_DN14099_c7_g2	1	p2	(GT)12	24	765	788	AGGTTGAACTGAAGTCCATTAA	55.285	22	TGAGGACAGGAGGCGAATATAT	58.221	22	200	AGGTTGAACTGAAGTCCATTAA	55.285	22	TGAGGACAGGAGGCGAATATA	57.761	21	200	AAGGTTGAACTGAAGTCCATTA	55.285	22	TGAGGACAGGAGGCGAATATAT	58.221	22	201
TRINITY_DN14110_c0_g1	1	p3	(TGA)8	24	458	481	CCAAACCAGAGGATGACGAGTA	59.504	22	GGAAGCCCTGTTCACTCCCTGA	63.937	22	249	CCAAACCAGAGGATGACGAGTA	59.504	22	AGAGATGCTTCCCACAGGTTCT	61.096	22	194	GCCAAACCAGAGGATGACGAGT	62.568	22	GGAAGCCCTGTTCACTCCCTGA	63.937	22	250
TRINITY_DN14117_c0_g1	1	p2	(GT)7	14	208	221	GCTCGTGACATCCGGGATTTT	61.012	21	GTGGCAATGGAGGAAGGTACAT	60.357	22	250	TGCTCGTGACATCCGGGATTTT	62.575	22	TGGCAATGGAGGAAGGTACAT	59.078	21	250	TGCTCGTGACATCCGGGATTTT	62.575	22	TGGCAATGGAGGAAGGTACATG	60.357	22	250
TRINITY_DN14144_c0_g1	1	p2	(AG)8	16	1614	1629	TGGGAAAGAGAGGACGGGAAAT	61.097	22	TGGCATGTGTGTGAGAGATGAG	60.354	22	157	ACCACACACACCGCTCTGATAC	62.548	22	TGTGGTTCTTCGCATCTCTTTC	58.933	22	211	GGGAAAGAGAGGACGGGAAATT	60.026	22	TGGCATGTGTGTGAGAGATGAG	60.354	22	156
TRINITY_DN14144_c0_g1	2	p2	(TC)6	12	2116	2127	GGCCAAAACTCACCTCGCATAA	61.455	22	GCCGTCCGCTCCAATTCATTCT	63.507	22	215	GCCAAAACTCACCTCGCATAAT	59.576	22	GCCGTCCGCTCCAATTCATTCT	63.507	22	214	GGCCAAAACTCACCTCGCATAA	61.455	22	GCCGTCCGCTCCAATTCATTC	62.257	21	215
TRINITY_DN14165_c0_g1	1	p2	(AC)9	18	1814	1831	CTCCCCGCTCCACCCTTAAA	61.559	20	GCATCATGTCACATTGGCTACT	59.052	22	240	CTCCCCGCTCCACCCTTAAA	61.559	20	GCACTGTTCTAAGGTCCCAAAA	58.781	22	212	CTCCCCGCTCCACCCTTAAAC	62.725	21	GCATCATGTCACATTGGCTACT	59.052	22	240
TRINITY_DN14177_c0_g1	1	p2	(AG)6	12	2167	2178	TCGAAAGGATGCACTGCCTTAA	60.29	22	AGGCTTTGCAGAGGAAGGAAAT	60.225	22	179	TCGAAAGGATGCACTGCCTTAA	60.29	22	GGCTTTGCAGAGGAAGGAAATC	59.835	22	178	AGCACAGCAACATTCCCATTAT	58.632	22	AGGCTTTGCAGAGGAAGGAAAT	60.225	22	244
TRINITY_DN14180_c10_g1	1	p2	(TC)25	50	201	250
TRINITY_DN14210_c0_g1	1	p2	(TC)34	68	706	773
TRINITY_DN14214_c0_g1	1	p4	(AACT)5	20	809	828	TGCCTATGAATGTCACCAGTTA	57.165	22	TCCAGTGGCTTAAGAACTAAAC	56.022	22	216	GCCTATGAATGTCACCAGTTAA	56.152	22	TCCAGTGGCTTAAGAACTAAAC	56.022	22	215	GCCTATGAATGTCACCAGTTAA	56.152	22	CATTTGAATTCCAGTGGCTTAA	55.237	22	224
TRINITY_DN14220_c0_g1	1	p2	(GT)6	12	1673	1684	GGTGAGATGTTGGCCTGGTTCT	62.534	22	AGGGGCTGATGGGATTGCTTTA	61.776	22	215	GGTGAGATGTTGGCCTGGTTCT	62.534	22	GGGGCTGATGGGATTGCTTTAA	60.955	22	214	GTGAGATGTTGGCCTGGTTCTT	60.816	22	GGGGCTGATGGGATTGCTTTAA	60.955	22	213
TRINITY_DN14227_c0_g1	1	p2	(TG)6	12	1633	1644	GGTAGGGGCTGAAAGGGAAACA	62.224	22	CGAGGATGGCGAGGAGGAAGAT	63.622	22	220	ACGCATGGCTCTGTAGGTAGGG	63.827	22	CGAGGATGGCGAGGAGGAAGAT	63.622	22	235	AGGTAGGGGCTGAAAGGGAAAC	61.963	22	CGAGGATGGCGAGGAGGAAGAT	63.622	22	221
TRINITY_DN14231_c0_g1	1	p3	(CTG)5	15	302	316	TCCTCCGCTTCTGGACTCTTTT	61.351	22	CGGATGCTGGCTGGGAGGAATA	64.175	22	190	AGGTGCCACAGGTTCCTCATCC	64.268	22	CGGATGCTGGCTGGGAGGAATA	64.175	22	209	AGGTGCCACAGGTTCCTCATC	62.069	21	CGGATGCTGGCTGGGAGGAATA	64.175	22	209
TRINITY_DN14232_c0_g1	1	p3	(TGA)5	15	808	822	ACAGGGCATTGACTACGATTTT	58.314	22	GGCTGGTTTGGCTTTGATGAT	59.448	21	190	CACAGGGCATTGACTACGATTT	58.99	22	GGCTGGTTTGGCTTTGATGAT	59.448	21	191	ACAGGGCATTGACTACGATTTT	58.314	22	GGCTGGTTTGGCTTTGATGATG	60.676	22	190
TRINITY_DN14248_c0_g1	1	p2	(GT)6	12	2186	2197	AAGAAGTGCCTCAGTGTTTAAA	56.128	22	TGGTAATTTCTCTCAGCTCAGT	56.833	22	221	AAGAAGTGCCTCAGTGTTTAAA	56.128	22	ATTTCTCTCAGCTCAGTCGTGA	59.177	22	216	AGAAGTGCCTCAGTGTTTAAAG	56.565	22	TGGTAATTTCTCTCAGCTCAGT	56.833	22	220
TRINITY_DN14251_c0_g2	1	c	(GT)6(TG)7	26	83	108	TGGGAACGAATACAGTCTACAT	56.647	22	TCTGTTGTTGGCTTGGCTAGAG	60.551	22	170	TGGGAACGAATACAGTCTACAT	56.647	22	TTCTGTTGTTGGCTTGGCTAGA	60.159	22	171	TGGGAACGAATACAGTCTACAT	56.647	22	TCTGTTGTTGGCTTGGCTAGA	59.58	21	170
TRINITY_DN14254_c0_g1	1	p2	(AG)7	14	121	134	TCGAGGAGAGCATTTACAATAA	55.013	22	CGTAGCGGTTCGATGTACAATT	59.144	22	205	TCGAGGAGAGCATTTACAATAA	55.013	22	GTAGCGGTTCGATGTACAATTC	57.567	22	204	TCGAGGAGAGCATTTACAATAA	55.013	22	AGCGGTTCGATGTACAATTCAA	58.669	22	202
TRINITY_DN14256_c0_g1	1	p3	(TAT)6	18	19	36
TRINITY_DN14258_c0_g1	1	c	(CCT)7(CCA)5	36	1263	1298	AGAGTGTGCCCTCTTCCCTAAT	60.563	22	TGACACAAGTAGCAGTGTTAAG	56.334	22	232	AGAGTGTGCCCTCTTCCCTAAT	60.563	22	GTGACACAAGTAGCAGTGTTAA	56.603	22	233	GAGTGTGCCCTCTTCCCTAATC	60.159	22	TGACACAAGTAGCAGTGTTAAG	56.334	22	231
TRINITY_DN14264_c0_g1	1	p2	(TA)6	12	1705	1716	GTCACCTGTTCCCTCTGTTTGT	60.422	22	ATGTACGGCCGCAAGTGAATAA	60.678	22	216	GTGTCACCTGTTCCCTCTGTTT	60.422	22	ATGTACGGCCGCAAGTGAATAA	60.678	22	218	TGTCACCTGTTCCCTCTGTTTG	60.421	22	ATGTACGGCCGCAAGTGAATAA	60.678	22	217
TRINITY_DN14269_c0_g1	1	p1	(A)12	12	1434	1445	CATGCATTGCTCTTGTCCATAT	57.151	22	AGTGTGGCTCTCCTTTCCTCTC	61.414	22	224	CATGCATTGCTCTTGTCCATAT	57.151	22	GGCTCTCCTTTCCTCTCCTCTG	61.539	22	219	CATGCATTGCTCTTGTCCATAT	57.151	22	CCTTTCCTCTCCTCTGCTTGTT	59.96	22	213
TRINITY_DN14273_c0_g1	1	p1	(A)29	29	1352	1380
TRINITY_DN14288_c0_g1	1	p1	(T)13	13	2877	2889	TTGTGCCAAAGTTGCAAATTCT	58.129	22	AAGCACTGCAGGAAGGGAAAAT	60.758	22	216	TTGTGCCAAAGTTGCAAATTCT	58.129	22	CAAGCACTGCAGGAAGGGAAAA	61.597	22	217	TTTGTGCCAAAGTTGCAAATTC	57.387	22	AAGCACTGCAGGAAGGGAAAAT	60.758	22	217
TRINITY_DN14294_c1_g1	1	p2	(CT)6	12	131	142	GGGCTCCTTTGGGCTCTGGT	64.343	20	TCTCCCTGAACGCCTCGCTAAC	64.28	22	207	GGGGCTCCTTTGGGCTCTG	62.652	19	TCTCCCTGAACGCCTCGCTAAC	64.28	22	208	GGGGCTCCTTTGGGCTCTG	62.652	19	CTCCCTGAACGCCTCGCTAAC	63.059	21	207
TRINITY_DN14299_c0_g1	1	p3	(GAA)5	15	41	55	TGAAGACATGGGAGAAAGAGAA	56.749	22	CTGGGGTTTGGTCTGCTGAAAT	61.083	22	198	TGAAGACATGGGAGAAAGAGAA	56.749	22	TGGGGTTTGGTCTGCTGAAATG	61.343	22	197	TTGAAGACATGGGAGAAAGAGA	56.749	22	CTGGGGTTTGGTCTGCTGAAAT	61.083	22	199
TRINITY_DN14307_c0_g1	1	p1	(A)23	23	1284	1306
TRINITY_DN14308_c0_g1	1	p2	(GA)6	12	68	79	GGGGCGTGTGGAGTCAACAGA	64.619	21	CGTCCCTGTGCAGCCGATTTAT	63.251	22	112	GGGGCGTGTGGAGTCAACAG	63.34	20	CGTCCCTGTGCAGCCGATTTAT	63.251	22	112	GGGGCGTGTGGAGTCAACAGA	64.619	21	CGTCCCTGTGCAGCCGATTTA	63.022	21	112
TRINITY_DN14311_c0_g1	1	p3	(CTC)5	15	1138	1152	AGCTTGGCACTGTTGAGATGGT	62.471	22	ACGTCGGTTGGCACGGTAACA	64.827	21	238	AGCTTGGCACTGTTGAGATGGT	62.471	22	GACGTCGGTTGGCACGGTAAC	64.053	21	239	AGCTTGGCACTGTTGAGATGGT	62.471	22	CGTCGGTTGGCACGGTAACA	63.296	20	237
TRINITY_DN14316_c0_g1	1	p1	(A)16	16	2821	2836	TCCCTCTCACCACTTACCTAAC	58.562	22	CATCTGGTTGCGAACTGTTTCA	59.71	22	205	TCCCTCTCACCACTTACCTAAC	58.562	22	TGGTTGCGAACTGTTTCATTGA	59.315	22	201	TCCCTCTCACCACTTACCTAAC	58.562	22	ACATGACATCTGGTTGCGAACT	60.551	22	211
TRINITY_DN14316_c0_g1	2	p2	(TA)6	12	2953	2964	TCCCTCTCACCACTTACCTAAC	58.562	22	CATCTGGTTGCGAACTGTTTCA	59.71	22	205	TCCCTCTCACCACTTACCTAAC	58.562	22	TGGTTGCGAACTGTTTCATTGA	59.315	22	201	TCCCTCTCACCACTTACCTAAC	58.562	22	ACATGACATCTGGTTGCGAACT	60.551	22	211
TRINITY_DN14317_c0_g1	1	p2	(AG)29	58	1	58
TRINITY_DN14320_c0_g1	1	p2	(TA)6	12	1309	1320	AGGAATCAAGCACTGCAAATCA	58.841	22	CGCTCTCGTTTTACTGCATTTA	57.422	22	183	AGCACTGCAAATCAAGGAGAAA	58.775	22	CGCTCTCGTTTTACTGCATTTA	57.422	22	175	GGAATCAAGCACTGCAAATCAA	58.083	22	CGCTCTCGTTTTACTGCATTTA	57.422	22	182
TRINITY_DN14320_c0_g1	2	p1	(G)12	12	1866	1877	AGGGGAAGGTGATTGCTTTGTA	59.621	22	ACAAAACTGAATGAAAGTGCAT	55.363	22	137	GGGAGCTGCTTGTACCAAAGA	60.271	21	ACAAAACTGAATGAAAGTGCAT	55.363	22	249	AGGGGAAGGTGATTGCTTTGTA	59.621	22	CAAAACTGAATGAAAGTGCATG	55.11	22	136
TRINITY_DN14321_c0_g2	1	p1	(A)17	17	119	135	CTTGGGTCGTTTTGCTCATCAA	59.707	22	GCCATTCATCTTTGCAGCTTAT	57.682	22	185	TCTTGGGTCGTTTTGCTCATCA	60.486	22	GCCATTCATCTTTGCAGCTTAT	57.682	22	186	TTGGGTCGTTTTGCTCATCAA	58.698	21	GCCATTCATCTTTGCAGCTTAT	57.682	22	184
TRINITY_DN14326_c0_g1	1	p1	(A)12	12	1389	1400	GGGCACTACTGATCCCCAAATC	60.75	22	TTCAAAATTAACTAGGGCGGAA	55.985	22	195	GGGCACTACTGATCCCCAAAT	59.785	21	TTCAAAATTAACTAGGGCGGAA	55.985	22	195	TCGTAACACTAGGGGCACTACT	60.291	22	TTCAAAATTAACTAGGGCGGAA	55.985	22	207
TRINITY_DN14347_c4_g1	1	p3	(AAT)6	18	190	207	TGTTGCACAAAAACTCATTTGAC	57.798	23	CAGTCGCACTTTGCTTGAATTAT	57.504	23	137	CTGTTGCACAAAAACTCATTTGA	57.06	23	CAGTCGCACTTTGCTTGAATTAT	57.504	23	138	TTGTAGTCGTTATGTCCATGAA	55.228	22	CAGTCGCACTTTGCTTGAATTAT	57.504	23	187
TRINITY_DN14347_c6_g2	1	p2	(TG)23	46	157	202
TRINITY_DN14347_c9_g1	1	p3	(ATT)6	18	3234	3251	GTTTGCGCTTGGGGATGATTC	60.47	21	TGGCAAATAATGGACAGTATCA	55.494	22	242	ACTGCACAGAATGACGGTTATC	58.738	22	TGGCAAATAATGGACAGTATCA	55.494	22	165	CGGTTATCGTAGTGCTCGTATT	58.118	22	TGGCAAATAATGGACAGTATCA	55.494	22	151
TRINITY_DN14348_c0_g1	1	p3	(ATT)6	18	1355	1372	TCCCACCCACCAAGACTCTCTC	63.087	22	AGGAGCGCGCAACACTGTAAG	63.516	21	198	TTCCCACCCACCAAGACTCTCT	62.723	22	AGGAGCGCGCAACACTGTAAG	63.516	21	199	TCCCACCCACCAAGACTCTCTC	63.087	22	GGAGCGCGCAACACTGTAAGC	64.943	21	197
TRINITY_DN14361_c0_g1	1	p3	(ATC)5	15	1750	1764	GGCGTGCTCTTCGTCTCATCAA	63.151	22	GCACCCGAAAGTCCATCAACGT	63.623	22	155	GGCGTGCTCTTCGTCTCATCAA	63.151	22	CCCGAAAGTCCATCAACGTCTG	61.498	22	152	GGCGTGCTCTTCGTCTCATCAA	63.151	22	AAGTCCATCAACGTCTGCATTT	58.851	22	147
TRINITY_DN14362_c0_g1	1	p3	(TCC)5	15	1549	1563	CGAGCCCCAGTCCTCGTTACTT	63.989	22	CCCAGCCCCGCCCATTTTAAA	63.588	21	195	CGAGCCCCAGTCCTCGTTACT	63.6	21	CCCAGCCCCGCCCATTTTAAA	63.588	21	195	CGAGCCCCAGTCCTCGTTACTT	63.989	22	CCCAGCCCCGCCCATTTTAAAC	64.582	22	195
TRINITY_DN14365_c0_g1	1	c	(CA)6cttattttcctatgttctgataactgcaagaacattaaaataaattgaagtatcaaatactcaccagtttgtaatactgtctcatttg(TAA)5	115	2045	2159	TGATGGTTGAGGTTACTGACTG	57.728	22	TTTCGGCCACAAAACCAATTTA	57.598	22	235	GATGGTTGAGGTTACTGACTGT	57.727	22	TTTCGGCCACAAAACCAATTTA	57.598	22	234	TGATGGTTGAGGTTACTGACTG	57.728	22	ATTTCGGCCACAAAACCAATTT	58.185	22	236
TRINITY_DN14369_c0_g1	1	p2	(GA)22	44	1	44
TRINITY_DN14369_c0_g1	2	c	(GT)8gcgtgtgtgcgcgcgc(GT)8	48	1835	1882	CCAACCACCCCTCCCAAATA	59.292	20	CAGAGACGCCTGTACATTATAA	55.473	22	178	CCAACCACCCCTCCCAAAT	59.531	19	CAGAGACGCCTGTACATTATAA	55.473	22	178	CAACCACCCCTCCCAAATAC	58.153	20	CAGAGACGCCTGTACATTATAA	55.473	22	177
TRINITY_DN14369_c0_g1	3	p3	(ATG)5	15	3487	3501	TGTTATCAGCCCATCAGTTAAT	55.211	22	CCTGGCTGGTAATGAAAGAATA	55.851	22	232	ATGTTATCAGCCCATCAGTTAA	55.211	22	CCTGGCTGGTAATGAAAGAATA	55.851	22	233	TGTTATCAGCCCATCAGTTAAT	55.211	22	CCTGGCTGGTAATGAAAGAAT	55.907	21	232
TRINITY_DN14371_c0_g1	1	p3	(TCC)5	15	51	65	AGCGATAGGGTTAGATTTCAAT	55.032	22	GCCATCAAGCAGGAGAAAGAAT	58.978	22	192	AGCGATAGGGTTAGATTTCAAT	55.032	22	CAATTGCAGCTTCATCGGATAC	58.118	22	250	AGCGATAGGGTTAGATTTCAAT	55.032	22	GCCATCAAGCAGGAGAAAGAA	58.56	21	192
TRINITY_DN14383_c0_g1	1	p2	(CA)13	26	2020	2045	TCGGGTTGGGTGGAGAGATATT	60.629	22	GCAGCAAGAAAGAGATGGGAGA	60.356	22	186	TCGGGTTGGGTGGAGAGATATT	60.629	22	ACAGCAGCAAGAAAGAGATGGG	60.879	22	189	TCGGGTTGGGTGGAGAGATATT	60.629	22	CGATCTCCTGAAATGTGCAAAT	57.372	22	159
TRINITY_DN14393_c2_g1	1	p1	(T)12	12	148	159	GGACTTTGGCTACAGACCTAGT	59.167	22	CGTGGCCTTTGAGAATCGATTT	59.58	22	105	GTCGTAGGGCTGGGCAAAA	60.303	19	GGCACACCCAGGAAATAAATAT	56.437	22	123	CCTGAAAAGTCTCTCGGCAAAT	58.923	22	CGTGGCCTTTGAGAATCGATTT	59.58	22	137
TRINITY_DN14397_c0_g2	1	p3	(GGA)5	15	2300	2314	GGTCGGACTGTGCTGCTGATTT	63.383	22	CCCGGGTCAGACGCAACAATG	64.122	21	185	GGTCGGACTGTGCTGCTGATTT	63.383	22	CCGGGTCAGACGCAACAATGA	63.22	21	184	GGTCGGACTGTGCTGCTGATTT	63.383	22	TCCCGGGTCAGACGCAACAAT	64.375	21	186
TRINITY_DN14401_c10_g3	1	p2	(TA)9	18	1048	1065
TRINITY_DN14406_c0_g1	1	p2	(TA)6	12	20	31
TRINITY_DN14406_c0_g1	2	p3	(ATG)6	18	631	648	TGAAGGCGTGTCTGTGGAGTTT	62.381	22	GGATTTGGATGAGCGCGTGTTT	62.331	22	197	TGAAGGCGTGTCTGTGGAGTTT	62.381	22	TTTGGATGAGCGCGTGTTTGAA	61.891	22	194	TGAAGGCGTGTCTGTGGAGTTT	62.381	22	ATTTGGATGAGCGCGTGTTTGA	61.704	22	195
TRINITY_DN14428_c2_g2	1	p3	(ATG)5	15	1081	1095	AGATGACATGGTGAAAGCAAAC	57.49	22	CTTCTCTCTTTCCTGACTCTGT	56.863	22	196	AGATGACATGGTGAAAGCAAAC	57.49	22	TCTTCTCTCTTTCCTGACTCTG	56.598	22	197	GATGACATGGTGAAAGCAAACG	58.763	22	CTTCTCTCTTTCCTGACTCTGT	56.863	22	195
TRINITY_DN14428_c2_g2	2	p2	(GA)6	12	2242	2253	ATGAGACACAAACAGACAAACT	56.142	22	TCTCACATTCCTCTCGTTCTCT	58.308	22	177	ATGAGACACAAACAGACAAACT	56.142	22	CACATTCCTCTCGTTCTCTTCT	57.551	22	174	ATGAGACACAAACAGACAAACT	56.142	22	CTCACATTCCTCTCGTTCTCTT	57.551	22	176
TRINITY_DN14430_c0_g1	1	p2	(AC)6	12	203	214	AGTGCATAGCTGGAATTGAAAT	56.378	22	ACGTAGATAACAGGCGCAAAAG	59.329	22	110	AGTGCATAGCTGGAATTGAAAT	56.378	22	GGCGTGACTTGTGGTTAGTTTT	59.643	22	250	AGTGCATAGCTGGAATTGAAAT	56.378	22	GGCGTGACTTGTGGTTAGTT	58.41	20	250
TRINITY_DN14440_c0_g1	1	p1	(A)13	13	1093	1105	CCTGCAATCTTCAACTGCAAAA	58.28	22	GGCTTCATCAGTGTGTTGTCAT	59.184	22	185	CCTGCAATCTTCAACTGCAAAA	58.28	22	AAGGCTTCATCAGTGTGTTGTC	59.119	22	187	CCTGCAATCTTCAACTGCAAAA	58.28	22	AGGCTTCATCAGTGTGTTGTCA	60.159	22	186
TRINITY_DN14444_c0_g1	1	p2	(GT)7	14	2689	2702	AGATGGGCCGAAAACGAATGA	60.34	21	CCCAGTCACTCACACACAAATA	58.261	22	203	TGGGCCGAAAACGAATGACATC	61.766	22	CCCAGTCACTCACACACAAATA	58.261	22	200	AGGAGTTTAGATGGGCCGAAAA	59.692	22	CCCAGTCACTCACACACAAATA	58.261	22	211
TRINITY_DN14457_c2_g1	1	p3	(AAT)5	15	4	18
TRINITY_DN14465_c0_g1	1	p3	(GAT)5	15	1637	1651	CGGGAAGCTCGTGGATGGAAAG	63.488	22	TGTCTCCACGTCCAGCCAGATC	63.996	22	159	CGGGAAGCTCGTGGATGGAAAG	63.488	22	CCACTTGGGCCAGGTTTTGTCT	63.263	22	135	CGGGAAGCTCGTGGATGGAAAG	63.488	22	GTCTCCACGTCCAGCCAGATCT	63.748	22	158
TRINITY_DN14468_c5_g2	1	p3	(ACC)5	15	237	251	CGTGACGGGTTCTTGTGTATAG	58.823	22	AGGAGTGGGAGTGGGAGTTCTA	61.651	22	136	CGTGACGGGTTCTTGTGTATAG	58.823	22	GGAGGAGTGGGAGTGGGAGTTC	63.723	22	138	CGTGACGGGTTCTTGTGTATAG	58.823	22	GGAGTGGGAGTGGGAGTTCTA	60.273	21	135
TRINITY_DN14473_c0_g1	1	p2	(AT)6	12	30	41
TRINITY_DN14474_c0_g1	1	p1	(T)13	13	1158	1170	ATGCCCTGGGTTACACATTTG	58.821	21	AATGTTCAACGTGCCTTTACTT	57.088	22	130	ATGCCCTGGGTTACACATTTG	58.821	21	AAATGTTCAACGTGCCTTTACT	57.088	22	131	ATGCCCTGGGTTACACATTTG	58.821	21	GCTAAATGTTCAACGTGCCTTT	58.362	22	134
TRINITY_DN14480_c0_g1	1	p1	(A)12	12	606	617	AACGGACACTGCCAGGCTTAAT	62.528	22	TGGCCCAGACGCTTCTTCAGAT	63.982	22	146	ACGGACACTGCCAGGCTTAATA	61.741	22	TGGCCCAGACGCTTCTTCAGAT	63.982	22	145	AACGGACACTGCCAGGCTTAAT	62.528	22	GGCCCAGACGCTTCTTCAGATG	63.496	22	145
TRINITY_DN14487_c4_g2	1	p5	(AAACA)4	20	185	204
TRINITY_DN14487_c4_g2	2	p2	(GT)19	38	848	885	GCGTGGATTCAATCGGCCAATA	61.64	22	ATCTCTCTCGCGCGCACTATCA	63.866	22	112	GCGTGGATTCAATCGGCCAATA	61.64	22	TCTCTCTCGCGCGCACTATCAT	63.866	22	111	GCGTGGATTCAATCGGCCAATA	61.64	22	TCTCTCTCGCGCGCACTATCA	63.665	21	111
TRINITY_DN14492_c0_g1	1	p1	(T)13	13	1807	1819	TCCACATATGCCTACAGTTTGA	57.165	22	AACATTTAAGTGCAACAAGGAA	55.016	22	218	TCCACATATGCCTACAGTTTGA	57.165	22	AAACATTTAAGTGCAACAAGGA	55.016	22	219	CCACATATGCCTACAGTTTGAT	56.207	22	AACATTTAAGTGCAACAAGGAA	55.016	22	217
TRINITY_DN14504_c0_g1	1	p2	(TA)6	12	2089	2100	ACTTGCTGTCCCTCCCCTGATC	63.751	22	ACAGAGGGGAAGTGTGGTTACT	60.696	22	141	CTTGCTGTCCCTCCCCTGATCC	64.379	22	ACAGAGGGGAAGTGTGGTTACT	60.696	22	140	ACTTGCTGTCCCTCCCCTGAT	62.962	21	ACAGAGGGGAAGTGTGGTTACT	60.696	22	141
TRINITY_DN14507_c1_g3	1	p1	(G)19	19	1119	1137
TRINITY_DN14512_c0_g1	1	p1	(A)14	14	1	14
TRINITY_DN14512_c0_g1	2	p2	(GT)11	22	262	283	TGTGGGCTTATAAGTGTGTGTC	58.329	22	GAGAGCATGACATTGGCAAATT	57.881	22	232	GGGCTTATAAGTGTGTGTCCTT	58.048	22	GAGAGCATGACATTGGCAAATT	57.881	22	229	TGTGGGCTTATAAGTGTGTGTC	58.329	22	AGAGAGCATGACATTGGCAAAT	58.637	22	233
TRINITY_DN14513_c0_g1	1	p2	(TG)8	16	2234	2249	GCCCCATGTGCTGTCAGAAAGT	63.36	22	CCAGGAAGAGAGAGGCCCAAAG	62.331	22	168	CCTGATCCTGTGCCGTGTCTTT	62.826	22	GCTGTCTGTGGTTGTGCAATGA	61.899	22	175	CCTGATCCTGTGCCGTGTCTTT	62.826	22	CCAGGAAGAGAGAGGCCCAAAG	62.331	22	223
TRINITY_DN14517_c0_g1	1	p3	(GCT)5	15	1067	1081	AAGACGCGCTGGTGATGATCAA	62.869	22	TGTCACAGGAGGACATCAGGAG	61.149	22	247	AAGACGCGCTGGTGATGATCAA	62.869	22	GTCACAGGAGGACATCAGGAGT	61.15	22	246	AGACGCGCTGGTGATGATCAAA	62.869	22	TGTCACAGGAGGACATCAGGAG	61.149	22	246
TRINITY_DN14524_c0_g2	1	p2	(TG)6	12	1658	1669	GCAATGCATAGATGTGAGGTTT	57.356	22	CAGCCTACGGTGCCCTTTAAT	60.408	21	128	GCAATGCATAGATGTGAGGTTT	57.356	22	CAGCCTACGGTGCCCTTTAATC	61.321	22	128	GCAATGCATAGATGTGAGGTTT	57.356	22	CAGCCTACGGTGCCCTTTAA	60.036	20	128
TRINITY_DN14529_c0_g1	1	p2	(CA)6	12	504	515	CCCTGCGCCTCCATCCATTGA	64.866	21	TTGTGTGCGAGGTCTCCATCTA	61.145	22	241	CCCTGCGCCTCCATCCATTGA	64.866	21	GTGTGCGAGGTCTCCATCTATT	59.898	22	239	CCCTGCGCCTCCATCCATTGA	64.866	21	TGTGTGCGAGGTCTCCATCTAT	60.95	22	240
TRINITY_DN14531_c0_g1	1	p2	(CA)8	16	920	935	CTGTACGTACCTCCACTGAATT	57.548	22	ACCAGGCTGTGAAAGTCCAGAC	62.454	22	245	ACTGTACGTACCTCCACTGAAT	58.571	22	ACCAGGCTGTGAAAGTCCAGAC	62.454	22	246	GACTGTACGTACCTCCACTGAA	59.184	22	ACCAGGCTGTGAAAGTCCAGAC	62.454	22	247
TRINITY_DN14531_c0_g1	2	p2	(CA)6	12	1192	1203	CTGTGCGAACCGACCCTTGAG	63.516	21	AGAGGGCGCTGTGTTTGTCAAC	63.82	22	249	GCTGTGCGAACCGACCCTTG	64.248	20	AGAGGGCGCTGTGTTTGTCAAC	63.82	22	250	TGTGCGAACCGACCCTTGAG	62.709	20	AGAGGGCGCTGTGTTTGTCAAC	63.82	22	248
TRINITY_DN14536_c0_g1	1	p2	(AC)9	18	264	281	ACTGCAATGTGTTTAAGTTTGT	55.31	22	TGGAGAGGTCTAAAGTGTTACA	56.152	22	243	ACTGCAATGTGTTTAAGTTTGT	55.31	22	TTGGAGAGGTCTAAAGTGTTAC	55.149	22	244	ACTGCAATGTGTTTAAGTTTGT	55.31	22	GGAGAGGTCTAAAGTGTTACAG	55.596	22	242
TRINITY_DN14536_c0_g1	2	p2	(TG)7	14	1175	1188	AGTCCTGATGCGTGACTGTTCA	61.92	22	AAAGACTTGAGCTGGGTTTTCA	58.369	22	131	AGTCCTGATGCGTGACTGTTCA	61.92	22	AGACTTGAGCTGGGTTTTCACA	60.092	22	129	AGAGTCCTGATGCGTGACTGTT	61.664	22	AAAGACTTGAGCTGGGTTTTCA	58.369	22	133
TRINITY_DN14542_c0_g1	1	p2	(GA)7	14	1026	1039	GGGCGTTTGGGGAAACTGTATT	61.405	22	TGGCTACCAGTCTCATGCTGAT	61.222	22	222	GTGAAGGGCGTTTGGGGAAACT	63.558	22	TGGCTACCAGTCTCATGCTGAT	61.222	22	227	GGGCGTTTGGGGAAACTGTATT	61.405	22	GGCTACCAGTCTCATGCTGATA	59.37	22	221
TRINITY_DN14552_c0_g5	1	p2	(CT)6	12	360	371	CGCTCACCTTCTCTCTGTTATT	57.883	22	AAATGGCAGAACTGGAGCAACA	61.016	22	201	TCGCTCACCTTCTCTCTGTTAT	58.643	22	AAATGGCAGAACTGGAGCAACA	61.016	22	202	CGCTCACCTTCTCTCTGTTATT	57.883	22	CAGACTGCAGGAATACGAGAAT	57.948	22	236
TRINITY_DN14565_c2_g2	1	p2	(CT)7	14	88	101	AAGTCCTGCACATGGTCGTTTT	61.01	22	CTCGTCACTATCCGCGCCGAA	64.797	21	144	AAGTCCTGCACATGGTCGTTTT	61.01	22	GTCACTATCCGCGCCGAAGC	63.86	20	141	AAGTCCTGCACATGGTCGTTTT	61.01	22	TCGTCACTATCCGCGCCGAA	64.074	20	143
TRINITY_DN14565_c5_g2	1	c	(AG)10tgagtgtgt(GA)14	57	784	840
TRINITY_DN14567_c0_g2	1	p3	(ATG)5	15	2343	2357	CAGTGGGGCGTGTGGAGAAGAT	64.536	22	TTGCACCAACGCTGCCTCATC	64.086	21	148	CAGTGGGGCGTGTGGAGAAGAT	64.536	22	TGCACCAACGCTGCCTCATC	63.688	20	147	CAGTGGGGCGTGTGGAGAAGAT	64.536	22	CTTGCACCAACGCTGCCTCATC	64.782	22	149
TRINITY_DN14572_c0_g1	1	p1	(A)12	12	310	321	TGCGGTCACAGAGATCCTTGGT	63.653	22	TGTGTGTTGTTCGGTGTGTTGA	61.129	22	222	TGCGGTCACAGAGATCCTTGGT	63.653	22	GTGTGTTGTTCGGTGTGTTGAG	60.476	22	221	TGCGGTCACAGAGATCCTTGGT	63.653	22	TCGGTGTGTTGAGAAAGCTTTG	59.645	22	212
TRINITY_DN14572_c0_g1	2	p2	(TA)7	14	1070	1083	AAAAGCTGGGCATTGTGTAATC	57.808	22	ATCAGCAAAACACCGTCAAGAA	59.051	22	211	AAAAGCTGGGCATTGTGTAATC	57.808	22	TCAGCAAAACACCGTCAAGAAG	59.645	22	210	AAAAGCTGGGCATTGTGTAATC	57.808	22	CAGCAAAACACCGTCAAGAAGA	59.645	22	209
TRINITY_DN14572_c0_g1	3	p2	(TA)7	14	1719	1732	TTGATCTGACTGCCTGCTAAAT	57.774	22	TTGGTGACGTGGATCTGTATAG	57.351	22	139	TTGATCTGACTGCCTGCTAAAT	57.774	22	GTTGGTGACGTGGATCTGTATA	57.619	22	140	TTGATCTGACTGCCTGCTAAAT	57.774	22	GTGTTGTTGGTGACGTGGATCT	61.063	22	145
TRINITY_DN14576_c0_g1	1	p2	(TA)9	18	1355	1372
TRINITY_DN14577_c5_g1	1	p3	(TTA)5	15	310	324	ACATCAAGTGGGCTGCTGTAAT	60.291	22	CGCAAAGATACAAGTTCCAGTT	57.251	22	231	CATCAAGTGGGCTGCTGTAATG	59.901	22	CGCAAAGATACAAGTTCCAGTT	57.251	22	230	ACATCAAGTGGGCTGCTGTAAT	60.291	22	ACGCAAAGATACAAGTTCCAGT	58.26	22	232
TRINITY_DN14577_c5_g1	2	p1	(A)19	19	914	932	TGTGGATGTCGTAGTGTTATTG	56.208	22	AGCAGTTTTACATTGGGGAACT	58.155	22	179	ATGTGGATGTCGTAGTGTTATT	55.278	22	AGCAGTTTTACATTGGGGAACT	58.155	22	180	TGTGGATGTCGTAGTGTTATTG	56.208	22	GCAGTTTTACATTGGGGAACTC	57.826	22	178
TRINITY_DN14580_c0_g2	1	p2	(AC)6	12	93	104	GTCCCCACAAGGTCACAAATTT	59.302	22	TGTGAGACCAGACGAGACATAA	58.582	22	159	TGTCCCCACAAGGTCACAAATT	60.359	22	GTGAGACCAGACGAGACATAAT	57.359	22	159	TCCCCACAAGGTCACAAATTTA	57.814	22	GTGAGACCAGACGAGACATAAT	57.359	22	157
TRINITY_DN14581_c2_g1	1	p3	(GAG)5	15	1433	1447	GCCTTGGAAGCCTGCGAAAG	62.205	20	ACCGAAAGCACCACCCTCTTCT	63.87	22	168	GCCTTGGAAGCCTGCGAAAG	62.205	20	CCGAAAGCACCACCCTCTTCTT	62.775	22	167	GCCTTGGAAGCCTGCGAAAG	62.205	20	AACCGAAAGCACCACCCTCTTC	63.029	22	169
TRINITY_DN14581_c2_g2	1	p3	(GAG)5	15	1282	1296	GGGAGCAGACGTGGCCTACAG	64.775	21	CGCATTCAGAGCCAGCATCCT	63.111	21	240	GGGAGCAGACGTGGCCTACA	64.033	20	CGCATTCAGAGCCAGCATCCT	63.111	21	240	GGGGAGCAGACGTGGCCTAC	64.706	20	CGCATTCAGAGCCAGCATCCT	63.111	21	241
TRINITY_DN14581_c2_g3	1	p3	(GAG)8	24	1403	1426
TRINITY_DN14583_c0_g1	1	c	(TG)7ggtttgta(TG)7ggtttgta(TG)6	56	12	67
TRINITY_DN14599_c4_g1	1	p2	(TG)8	16	4	19
TRINITY_DN14602_c1_g1	1	p2	(AC)9	18	94	111	GGACCAACTCAGACTCGATACA	59.247	22	CTTGCAGTGCGGCCCAGTTAT	63.583	21	202	AGGACCAACTCAGACTCGATAC	58.982	22	CTTGCAGTGCGGCCCAGTTAT	63.583	21	203	GGACCAACTCAGACTCGATACA	59.247	22	TTGCAGTGCGGCCCAGTTATG	63.841	21	201
TRINITY_DN14602_c1_g1	2	p3	(ATG)6	18	478	495	CCTCTGCCCCTCTGTCATGTTT	62.276	22	AGCGGACGATATAAAACGACAA	58.227	22	239	CCTCTGCCCCTCTGTCATGTT	61.797	21	AGCGGACGATATAAAACGACAA	58.227	22	239	GCCTCTGCCCCTCTGTCATG	62.606	20	AGCGGACGATATAAAACGACAA	58.227	22	240
TRINITY_DN14606_c0_g1	1	p1	(A)15	15	978	992	TGCCCAAGACAGAATGCTTAAC	59.18	22	ACACCGCTCAATCATTCAATAC	57.117	22	218	ATGCCCAAGACAGAATGCTTAA	58.299	22	ACACCGCTCAATCATTCAATAC	57.117	22	219	TGCCCAAGACAGAATGCTTAA	57.847	21	ACACCGCTCAATCATTCAATAC	57.117	22	218
TRINITY_DN14610_c4_g1	1	p2	(TG)22	44	376	419
TRINITY_DN14613_c0_g1	1	p2	(GT)6	12	402	413	TCGTGTGCACAAAGTCCATAGT	60.224	22	CGGTATGGTGGTCAGGCATTAA	60.421	22	224	TCGTGTGCACAAAGTCCATAGT	60.224	22	ACGGTATGGTGGTCAGGCATTA	61.486	22	225	CGTGTGCACAAAGTCCATAGTG	60.096	22	CGGTATGGTGGTCAGGCATTAA	60.421	22	223
TRINITY_DN14621_c0_g1	1	p2	(AG)6	12	45	56	GCAATTCGGACCGCACACAGAC	64.738	22	GGGCGGTGCTCTCGTCATCTT	64.775	21	221	GGCAATTCGGACCGCACACAG	64.68	21	GGGCGGTGCTCTCGTCATCTT	64.775	21	222	GCAATTCGGACCGCACACAGA	63.791	21	GGGCGGTGCTCTCGTCATCTT	64.775	21	221
TRINITY_DN14636_c0_g1	1	p2	(AT)8	16	69	84
TRINITY_DN14636_c0_g1	2	p2	(CA)8	16	1505	1520	GCCGTGACCGCTGACCTACA	64.593	20	CAGTCCCTCTTCCCCGCTGATT	64.051	22	202	GCCGTGACCGCTGACCTACA	64.593	20	AGTCCCTCTTCCCCGCTGATTG	64.051	22	201	GCCGTGACCGCTGACCTACA	64.593	20	GTCCCTCTTCCCCGCTGATTGG	64.92	22	200
TRINITY_DN14638_c0_g1	1	p4	(TTGG)5	20	1921	1940	CTTGCGCGCGACATTGGAAAGT	64.984	22	GTGCCAGCATTCCGACGTTACT	63.416	22	173	CTTGCGCGCGACATTGGAAAGT	64.984	22	GTCCTCAGCAGTGCCAGCATTC	64.004	22	183	CTTGCGCGCGACATTGGAAAGT	64.984	22	TGCCAGCATTCCGACGTTACTA	62.04	22	172
TRINITY_DN14644_c0_g1	1	p1	(T)14	14	1800	1813	TGGCACGTCTACACTGGGAGTT	63.578	22	CACAACAATCGCGTCACAATTT	58.958	22	190	TGGCACGTCTACACTGGGAGTT	63.578	22	ACACAACAATCGCGTCACAATT	59.967	22	191	TGGCACGTCTACACTGGGAGTT	63.578	22	ACACACAAGCGCATCAAAGATA	58.926	22	164
TRINITY_DN14645_c0_g1	1	p1	(T)18	18	141	158	CAAGTGCCAACCCCAGCTATT	60.892	21	TGTGTTGTCGGACTATTATGTG	56.208	22	212	AAGTGCCAACCCCAGCTATT	59.591	20	ATGTGTTGTCGGACTATTATGT	55.278	22	212	AAGTGCCAACCCCAGCTATTG	60.892	21	TGTGTTGTCGGACTATTATGTG	56.208	22	211
TRINITY_DN14647_c0_g2	1	p1	(T)13	13	73	85
TRINITY_DN14647_c0_g2	2	c	(CA)6cgcacgcatgcgcg(CA)7	40	711	750	TCCAGTGCCCTCCTGTGTCAAA	63.82	22	GCCCGTGTTTATGATGCGTTAG	60.286	22	219	CCAGTGCCCTCCTGTGTCAAAA	62.983	22	GCCCGTGTTTATGATGCGTTAG	60.286	22	218	CAGTGCCCTCCTGTGTCAAAAC	61.9	22	GCCCGTGTTTATGATGCGTTAG	60.286	22	217
TRINITY_DN14648_c4_g2	1	p2	(TC)25	50	725	774
TRINITY_DN14648_c5_g1	1	p2	(GA)10	20	1	20
TRINITY_DN14649_c0_g1	1	p2	(AT)10	20	1759	1778	CAGTACGTGCGAGGGTCATATT	60.224	22	TTCGCCTTCCCGCTTCCTCTTT	64.485	22	245	CAGTACGTGCGAGGGTCATATT	60.224	22	TCGCCTTCCCGCTTCCTCTTT	64.115	21	244	TCAGTACGTGCGAGGGTCATAT	61.008	22	TTCGCCTTCCCGCTTCCTCTTT	64.485	22	246
TRINITY_DN14653_c0_g2	1	p2	(GT)8	16	757	772	CCTCACACACCCGATGCAGAAT	62.891	22	CACACCACCAGCTCACGTTTAT	61.128	22	226	CCTCACACACCCGATGCAGAAT	62.891	22	ACACACCACCAGCTCACGTTTA	62.376	22	227	CCCTCACACACCCGATGCAGAA	64.782	22	CACACCACCAGCTCACGTTTAT	61.128	22	227
TRINITY_DN14658_c0_g1	1	p2	(CA)6	12	283	294	TTCACTGTCTCTCAATGTGGCA	59.895	22	GTGTGTGTCTGTGTGCGGGTG	64.225	21	226	TGTGCAGTCATACATGTTCTTA	55.485	22	CATTGTTTCAAAGCAGCATTCT	56.405	22	199	TGTGCAGTCATACATGTTCTTA	55.485	22	TGTTTCAAAGCAGCATTCTCAA	57.348	22	196
TRINITY_DN14660_c3_g1	1	p1	(A)15	15	345	359	ACGTCCTGCTGTAATCGTTGCT	62.548	22	TGGCGTAAAAGGTCGAACACTT	60.743	22	211	ACGTCCTGCTGTAATCGTTGCT	62.548	22	CACTTGATGGCGTGCAGTAC	59.556	20	194	ACGTCCTGCTGTAATCGTTGCT	62.548	22	GGCGTAAAAGGTCGAACACTTG	60.349	22	210
TRINITY_DN14673_c0_g1	1	p1	(A)13	13	647	659	AGTTGCCTGCATTGAACACTTA	58.778	22	TGTTGCCACAGTGCCACAGAAT	63.243	22	168	GTTGCCTGCATTGAACACTTAT	57.821	22	GTTGCCACAGTGCCACAGAATG	62.778	22	166	GTTGCCTGCATTGAACACTTAT	57.821	22	TGCCACAGTGCCACAGAATGT	62.814	21	164
TRINITY_DN14676_c0_g1	1	p2	(CA)7	14	2934	2947	CCCTTCGTAAACCTGGCATGAA	60.878	22	ACCTCTTGTTTGCTTCTGAATT	56.45	22	201	CCCTTCGTAAACCTGGCATGAA	60.878	22	CACCTCTTGTTTGCTTCTGAAT	57.157	22	202	ACCCTTCGTAAACCTGGCATGA	61.947	22	CACCTCTTGTTTGCTTCTGAAT	57.157	22	203
TRINITY_DN14683_c0_g2	1	p2	(TG)6	12	2019	2030	GGTGAGTGAGGTTCGGGTTATT	60.027	22	AACTTCAGCCTGTTTTCTTACA	56.128	22	201	GGTGAGTGAGGTTCGGGTTATT	60.027	22	ACTTCAGCCTGTTTTCTTACAT	55.914	22	200	GGTGAGTGAGGTTCGGGTTATT	60.027	22	TCAGCCTGTTTTCTTACATGTA	55.391	22	197
TRINITY_DN14689_c1_g1	1	p1	(A)14	14	50	63	TCAAAGAAACCCAACTAAAGCT	56.104	22	ATGTAGTTGTGCGGCCAATATT	58.713	22	112	TCAAAGAAACCCAACTAAAGCT	56.104	22	AATGTAGTTGTGCGGCCAATAT	58.713	22	113	TCAAAGAAACCCAACTAAAGCT	56.104	22	TGTAGTTGTGCGGCCAATATTT	58.914	22	111
TRINITY_DN14690_c3_g1	1	p2	(AT)11	22	1	22
TRINITY_DN14700_c1_g1	1	p3	(ATG)5	15	886	900	TCGTGTTCTTGATGTTGGACCA	60.159	22	GCTTCAATCTGCCACTGAATCT	58.985	22	212	TCGTGTTCTTGATGTTGGACCA	60.159	22	CAGCTTCAATCTGCCACTGAAT	59.247	22	214	TCGTGTTCTTGATGTTGGACCA	60.159	22	TCAGCTTCAATCTGCCACTGAA	60.225	22	215
TRINITY_DN14704_c2_g1	1	p2	(TG)25	50	1	50
TRINITY_DN14704_c2_g1	2	p3	(TAC)10	30	290	319	ACGTCCATGAGTGTGAGTCAAT	59.7	22	TCCCTGCTATCTATCCTTCAGG	58.216	22	221	TCTAAAGCGCCGCAGATGAC	60.806	20	TCCCTGCTATCTATCCTTCAGG	58.216	22	239	AGGTCAGTGGGTTCAGGTGAA	60.975	21	TCCCTGCTATCTATCCTTCAGG	58.216	22	165
TRINITY_DN1471_c0_g1	1	p2	(CT)12	24	120	143	GGTTGATACTGCAGCGCGAGTC	64.044	22	CCAGTGTGTGTTGGGGAGTGAG	63.017	22	161	GGTTGATACTGCAGCGCGAGTC	64.044	22	GTGTGTGTTGGGGAGTGAGTTA	60.159	22	158	GGTTGATACTGCAGCGCGAGTC	64.044	22	AGTGTGTGTTGGGGAGTGAGTT	61.754	22	159
TRINITY_DN14721_c0_g1	1	p2	(GT)13	26	231	256	CAAACGGGGACATCGGCGTTTT	64.431	22	GCACTTCATGTCAGCTGTCAAA	59.709	22	238	AAACGGGGACATCGGCGTTTT	63.451	21	GCACTTCATGTCAGCTGTCAAA	59.709	22	237	AACGGGGACATCGGCGTTTT	63.018	20	GCACTTCATGTCAGCTGTCAAA	59.709	22	236
TRINITY_DN14724_c0_g1	1	p3	(GTT)6	18	1760	1777	GGCAGGTGTCGTCGGAGGATC	64.807	21	TGGTCAATGCCGCCCAGTATAC	62.702	22	146	CGGGTGACTGGATGGGGAATT	62.146	21	ATGGTCAATGCCGCCCAGTATA	61.884	22	127	GGCAGGTGTCGTCGGAGGAT	64.082	20	TGGTCAATGCCGCCCAGTATAC	62.702	22	146
TRINITY_DN14736_c0_g1	1	p2	(GA)9	18	55	72	AACCGCCGACCACCCTCTC	64.19	19	AAGAAACGCGCACTCTCCTCAC	63.341	22	101	AACCGCCGACCACCCTCTC	64.19	19	AGAAACGCGCACTCTCCTCAC	62.93	21	100	ATAACCGCCGACCACCCTCTC	63.953	21	AAGAAACGCGCACTCTCCTCAC	63.341	22	103
TRINITY_DN14740_c0_g1	1	c	(TA)6catat(AC)7	31	240	270	GGTTTTAGGTACAGCGGGAAAG	59.254	22	CTGCTGCTGTGGTAAGATTTCA	58.923	22	227	GGTTTTAGGTACAGCGGGAAAG	59.254	22	ACTGCTGCTGTGGTAAGATTTC	58.923	22	228	GGTTTTAGGTACAGCGGGAAAG	59.254	22	TTTTACTGCTGCTGTGGTAAGA	57.92	22	232
TRINITY_DN14741_c0_g1	1	c	(CTG)6ttgttgt(TGC)6	43	44	86	CTGAGGGAGAGACTGGACCACC	63.449	22	GGGAGCTGCTGTTCGTCCTTCA	64.758	22	179	CTGAGGGAGAGACTGGACCACC	63.449	22	CGGGAGCTGCTGTTCGTCCTT	64.971	21	180	TGAGGGAGAGACTGGACCACC	62.644	21	GGGAGCTGCTGTTCGTCCTTCA	64.758	22	178
TRINITY_DN14747_c0_g1	1	p2	(AT)7	14	942	955	GCTTCAGAATACATTTGCACAT	55.681	22	ACATACAGCCTCAAACGTTTAA	56.298	22	229	TGTGAAGGCTTTTATTCTGCTT	56.524	22	GCATTGCAGCTTTTCAGTAATA	55.692	22	151	AACATACAGTAAGGCTTCAGAA	55.109	22	ACATACAGCCTCAAACGTTTAA	56.298	22	242
TRINITY_DN14748_c0_g1	1	p2	(GT)6	12	2658	2669	GCTCCAAGGGAAGTGAGGTTAA	59.96	22	GGATGTGCATTAGTGGGGAAGA	60.092	22	215	TGCTCCAAGGGAAGTGAGGTTA	61.03	22	GGATGTGCATTAGTGGGGAAGA	60.092	22	216	GCTCCAAGGGAAGTGAGGTTAA	59.96	22	AGGATGTGCATTAGTGGGGAAG	60.092	22	216
TRINITY_DN14748_c0_g1	2	p2	(TA)7	14	3457	3470
TRINITY_DN14751_c5_g1	1	p1	(T)16	16	460	475
TRINITY_DN14751_c5_g3	1	p2	(AC)8	16	33	48
TRINITY_DN14764_c0_g1	1	p2	(AG)6	12	713	724	GCGCTGTTGGTCATGGGATGG	64.223	21	GGCCGGGGTTGTGCTACAG	63.264	19	128	GCGCTGTTGGTCATGGGATGG	64.223	21	GTCGGCCGGGGTTGTGCTA	64.832	19	131	CGCTGTTGGTCATGGGATGGAA	63.159	22	GGCCGGGGTTGTGCTACAG	63.264	19	127
TRINITY_DN14765_c11_g1	1	p2	(GT)6	12	157	168	AGTCCAAGAGTTGCCGGTTCAA	62.394	22	AGACCTCCAACAACCTGTAGAA	58.685	22	185	GTCCAAGAGTTGCCGGTTCAAG	61.952	22	AGACCTCCAACAACCTGTAGAA	58.685	22	184	GTCCAAGAGTTGCCGGTTCAA	61.083	21	AGACCTCCAACAACCTGTAGAA	58.685	22	184
TRINITY_DN14772_c7_g2	1	p2	(TG)7	14	217	230	CTCACGGTTGGCTTTCCTTAGA	60.289	22	GGCAACGCATACTCCAAATGT	59.528	21	164	TCTCACGGTTGGCTTTCCTTAG	60.289	22	GGCAACGCATACTCCAAATGT	59.528	21	165	TCACGGTTGGCTTTCCTTAGAT	59.695	22	GGCAACGCATACTCCAAATGT	59.528	21	163
TRINITY_DN14777_c3_g4	1	p1	(A)14	14	265	278	TGCACTTGAAATGGCTGCAATT	60.224	22	GCGGAAAGTTTGGGGTGTGTAA	61.588	22	100	TGCACTTGAAATGGCTGCAATT	60.224	22	CGGACATCGCAGCGGAAAGTTT	64.208	22	111	GCACTTGAAATGGCTGCAATTA	58.412	22	AGCGGAAAGTTTGGGGTGTGTA	62.402	22	100
TRINITY_DN14783_c2_g3	1	p1	(T)12	12	72	83	GCCGTCCAAACACAGCACAGA	63.684	21	CACACTCAATGACACACCAACA	59.318	22	183	TCCAAACACAGCACAGACATTT	58.977	22	ATGACACACCAACATGCTATAA	55.789	22	171	CCAAACACAGCACAGACATTTG	58.882	22	ATGACACACCAACATGCTATAA	55.789	22	170
TRINITY_DN14783_c4_g1	1	p1	(T)16	16	20	35
TRINITY_DN14783_c4_g4	1	p1	(T)16	16	545	560	AACAACGGTGGTGTCAAAACA	59.113	21	AGATAATGCCCTCCTTGCTTTT	58.014	22	120	AACAACGGTGGTGTCAAAACA	59.113	21	AGGGAGAGATAATGCCCTCCTT	60.09	22	126	AACAACGGTGGTGTCAAAACA	59.113	21	GATAATGCCCTCCTTGCTTTTG	57.949	22	119
TRINITY_DN14789_c1_g1	1	p1	(A)13	13	277	289	CACAGGCAGAGACTTCCTTTGA	60.224	22	GGAGCTGCTGTCGTCCTTTATT	60.678	22	140	ACGGGTTTCTCACTGTCTGTTA	59.303	22	TGGAGCTGCTGTCGTCCTTTAT	61.736	22	206	TCACAGGCAGAGACTTCCTTTG	60.224	22	TGGAGCTGCTGTCGTCCTTTAT	61.736	22	142
TRINITY_DN14789_c1_g1	2	p1	(T)13	13	1399	1411	GGGAGCTGTTTCGGTAGTTCAT	60.355	22	TGTTCTGCCTGCTGTGCCATAG	63.148	22	250	GGGAGCTGTTTCGGTAGTTCAT	60.355	22	GTTCTGCCTGCTGTGCCATAG	61.612	21	249	TGGGAGCTGTTTCGGTAGTTCA	61.608	22	GTTCTGCCTGCTGTGCCATAG	61.612	21	250
TRINITY_DN14792_c2_g3	1	p2	(AG)7	14	296	309
TRINITY_DN14797_c0_g1	1	p3	(ATG)5	15	1397	1411	AACGCATCGCCGAGCATGATTT	64.051	22	ATCCCGGAGCTTGATAGAAACG	60.224	22	209	ACGCATCGCCGAGCATGATTTC	64.378	22	ATCCCGGAGCTTGATAGAAACG	60.224	22	208	AACGCATCGCCGAGCATGATTT	64.051	22	TCCCGGAGCTTGATAGAAACG	59.864	21	208
TRINITY_DN1479_c0_g1	1	p2	(AG)7	14	96	109	ATGGAAGCTAACCGTGCCAAGC	63.717	22	TGCCCTCATCCTGACCGTCCTA	64.63	22	210	AGCTGACAAGACCTGACCTGAC	61.926	22	TGCCCTCATCCTGACCGTCCTA	64.63	22	178	TGGAAGCTAACCGTGCCAAGC	63.507	21	TGCCCTCATCCTGACCGTCCTA	64.63	22	209
TRINITY_DN14808_c0_g1	1	p1	(T)14	14	694	707	AGAAGAGACTGAGCGTGTAAAC	58.097	22	ACTTGCCACCGAAATCCATAAA	58.573	22	242	TGGAGCTGGGGTACAACGTTTT	62.402	22	AGTCATCATTCAGCCTGTAACA	57.442	22	207	AGAAGAGACTGAGCGTGTAAAC	58.097	22	AACTTGCCACCGAAATCCATAA	58.573	22	243
TRINITY_DN14818_c2_g2	1	p1	(A)12	12	382	393	CCTGTAAAGACGACTGCAAGAG	59.01	22	AAACTTCAAACGTGCTGCAATG	59.14	22	227	CCTGTAAAGACGACTGCAAGAG	59.01	22	AACTTCAAACGTGCTGCAATGG	60.799	22	226	TCCTGTAAAGACGACTGCAAGA	59.374	22	AAACTTCAAACGTGCTGCAATG	59.14	22	228
TRINITY_DN14819_c0_g6	1	p2	(GT)7	14	76	89	TGTGTTGCTGGATGTGTGTATA	57.721	22	TCCTCCTGCTTTCTTGGTAGAG	59.165	22	192	TGTGTTGCTGGATGTGTGTATA	57.721	22	ACTTGTTCTCCTCCTGCTTTCT	59.292	22	200	GTGTTGCTGGATGTGTGTATAT	56.503	22	TCCTCCTGCTTTCTTGGTAGAG	59.165	22	191
TRINITY_DN14821_c4_g3	1	p1	(A)12	12	362	373	ATGTGCTGCTAGTGACTTAATT	55.802	22	GAACCGCAAAACCAGCCATAAG	60.671	22	226	TGTGCTGCTAGTGACTTAATTT	56.015	22	GAACCGCAAAACCAGCCATAAG	60.671	22	225	ATGTGCTGCTAGTGACTTAATT	55.802	22	GAACCGCAAAACCAGCCATAA	59.729	21	226
TRINITY_DN14821_c4_g3	2	p1	(A)16	16	949	964	GGTTGTGGCCATGTAGAATCTA	57.849	22	CCATTTTCCAGATCAGCATAGT	56.198	22	152	GGTTGTGGCCATGTAGAATCTA	57.849	22	TCCAGATCAGCATAGTCCTTCC	59.031	22	146	GGTTGTGGCCATGTAGAATCTA	57.849	22	CCAGATCAGCATAGTCCTTCCT	59.029	22	145
TRINITY_DN14821_c4_g3	3	p1	(A)20	20	1166	1185	GCTGATCTGGAAAATGGTTGAA	57.211	22	TCAGCATAGACCCTCCTTATAA	55.498	22	233	GCTGATCTGGAAAATGGTTGAA	57.211	22	ATCAGCATAGACCCTCCTTATA	55.277	22	234	TGCTGATCTGGAAAATGGTTGA	58.235	22	TCAGCATAGACCCTCCTTATAA	55.498	22	234
TRINITY_DN14821_c4_g4	1	p2	(AC)8	16	300	315	TCCCACCCAAATACGGACATTT	59.958	22	GGACACCTATTACGCCCATTTT	58.715	22	138	ACTCCCACCCAAATACGGACAT	61.43	22	GGACACCTATTACGCCCATTTT	58.715	22	140	CTCCCACCCAAATACGGACATT	60.357	22	GGACACCTATTACGCCCATTTT	58.715	22	139
TRINITY_DN14828_c2_g1	1	p4	(GATA)5	20	1022	1041
TRINITY_DN14828_c3_g1	1	p4	(GATA)5	20	44	63	GGGCAGATCGACAGAGGGATAG	61.722	22	TCCATAAAACCGTGCGTCTATC	58.549	22	149	GGGCAGATCGACAGAGGGATAG	61.722	22	CCCTCCCTCCATCCATCTTTGT	61.503	22	128	GGGGCAGATCGACAGAGGGATA	63.07	22	TCCATAAAACCGTGCGTCTATC	58.549	22	150
TRINITY_DN14835_c14_g1	1	c*	(TG)9(G)16*	33	326	358
TRINITY_DN14835_c15_g1	1	p2	(TC)7	14	161	174	GGGCCATGGGACTGTGACATCA	64.585	22	ACAGGCGGACGTCAAAGTACTT	62.172	22	156	CAGGGCCATGGGACTGTGACAT	64.596	22	ACAGGCGGACGTCAAAGTACTT	62.172	22	158	AGGGCCATGGGACTGTGACATC	64.335	22	ACAGGCGGACGTCAAAGTACTT	62.172	22	157
TRINITY_DN14841_c0_g1	1	p2	(GA)6	12	2636	2647	CCCACAACGACGGGGCTATTT	62.988	21	CGAGTGCGTTCCGATCCCATTT	63.48	22	191	CCCACAACGACGGGGCTATTT	62.988	21	GAGTGCGTTCCGATCCCATTTA	60.741	22	190	CCCACAACGACGGGGCTATTTA	62.63	22	CGAGTGCGTTCCGATCCCATTT	63.48	22	191
TRINITY_DN14841_c0_g1	2	p2	(AT)7	14	3901	3914	AAAGAGTTTGCTGGTCTCATGA	57.909	22	GGGCCTCCAGAAAGCTTTT	57.942	19	232	TTCCAGTGCTTTTGTTGTAATC	55.476	22	GGGCCTCCAGAAAGCTTTT	57.942	19	158	GGTACAGCGTGTCACCTATTT	58.031	21	GATGTTTCTTCGAGGTTCCACT	58.335	22	236
TRINITY_DN14846_c0_g1	1	p2	(TG)20	40	85	124	TGGGTGGATTGGATGGGGTTTC	62.569	22	GGTCACTCTGTCCACGGGTTTA	61.924	22	181	TGGGTGGATTGGATGGGGTTTC	62.569	22	GTCACTCTGTCCACGGGTTTAT	60.028	22	180	GGGTGGATTGGATGGGGTTTCG	63.498	22	GGTCACTCTGTCCACGGGTTTA	61.924	22	180
TRINITY_DN14851_c0_g1	1	p3	(GGC)5	15	213	227	CACGCATCGGTTTCACGCTTGA	64.423	22	CCCGAGCAGCACCACCTTGA	64.877	20	140	GCTCTCTCCACGCATCGGTTTC	63.76	22	GCAGCACCACCTTGAACGAGTA	63.054	22	143	CACGCATCGGTTTCACGCTTGA	64.423	22	GCAGCACCACCTTGAACGAGTA	63.054	22	135
TRINITY_DN14852_c0_g1	1	p3	(ATG)6	18	62	79	AGGAGGCATCAGATGTGGAGAG	61.285	22	TGTTCTCCCACGCTCGTTTCTT	62.43	22	249	AGGAGGCATCAGATGTGGAGAG	61.285	22	ATGTTCTCCCACGCTCGTTTCT	62.243	22	250	AGGAGGCATCAGATGTGGAGAG	61.285	22	TCTCCCACGCTCGTTTCTTATC	60.159	22	246
TRINITY_DN14854_c9_g1	1	p1	(T)12	12	1643	1654	AGAGAGCATCCTTCTGGCTTTC	60.093	22	TTACAACACAACTGCCAAAATG	56.274	22	213	AGAGAGCATCCTTCTGGCTTTC	60.093	22	ATTACAACACAACTGCCAAAAT	55.346	22	214	AGAGAGCATCCTTCTGGCTTTC	60.093	22	CATTACAACACAACTGCCAAAA	56.274	22	215
TRINITY_DN14860_c3_g1	1	p3	(AAT)6	18	1430	1447	GCCCAAATGCTCACAAGAAATA	57.545	22	TGTCTTTCAAACGAAGCCAAAA	57.558	22	247	GCCCAAATGCTCACAAGAAATA	57.545	22	GTCTTTCAAACGAAGCCAAAAT	56.356	22	246	GCCCAAATGCTCACAAGAAATA	57.545	22	TCTTTCAAACGAAGCCAAAATG	56.359	22	245
TRINITY_DN14865_c5_g1	1	p2	(TG)39	78	601	678
TRINITY_DN14868_c6_g1	1	p2	(TG)6	12	25	36
TRINITY_DN14872_c2_g1	1	p2	(TA)6	12	93	104	CAAAGCTGGTGATGTGCAAAGA	59.965	22	TGTCCCCGATAACATCTCCCAT	60.696	22	184	ACAAAGCTGGTGATGTGCAAAG	60.224	22	TGTCCCCGATAACATCTCCCAT	60.696	22	185	AGCTGGTGATGTGCAAAGACTT	60.751	22	TGTCCCCGATAACATCTCCCAT	60.696	22	181
TRINITY_DN14872_c3_g1	1	p1	(T)12	12	204	215	TTAACTTCCAGCCAGTAGTCAC	57.733	22	TGGACATTGCTCTTGGTGAAAT	58.501	22	185	ATTAACTTCCAGCCAGTAGTCA	56.821	22	TGGACATTGCTCTTGGTGAAAT	58.501	22	186	AACTTCCAGCCAGTAGTCAC	57.159	20	TGGACATTGCTCTTGGTGAAAT	58.501	22	183
TRINITY_DN14875_c0_g1	1	p1	(A)13	13	2014	2026
TRINITY_DN14888_c0_g1	1	p2	(TG)6	12	2028	2039	TGCGTCTCCTTCCCTTGTTGTT	62.394	22	TGTTTGGTCCCGCATAGAACTT	60.225	22	224	TGCGTCTCCTTCCCTTGTTGTT	62.394	22	ATTTGTTTGGTCCCGCATAGAA	58.573	22	227	TGCGTCTCCTTCCCTTGTTGTT	62.394	22	TTGTTTGGTCCCGCATAGAACT	60.225	22	225
TRINITY_DN14891_c0_g1	1	p3	(CCA)6	18	3755	3772	AGGCAGAGGAGTGGGGACTATT	62.328	22	AGGGAAAAGCTGAACCGATTTA	57.971	22	174	AGGCAGAGGAGTGGGGACTATT	62.328	22	GAGGGAAAAGCTGAACCGATTT	59.18	22	175	GGCAGAGGAGTGGGGACTATTC	61.87	22	AGGGAAAAGCTGAACCGATTTA	57.971	22	173
TRINITY_DN14894_c0_g1	1	p2	(GA)10	20	1	20
TRINITY_DN14900_c0_g2	1	p2	(TG)7	14	907	920
TRINITY_DN14902_c8_g1	1	c*	(TG)11(TGT)5*	35	1024	1058
TRINITY_DN14907_c4_g1	1	p2	(TG)16	32	751	782	ACACGCTTAATCTGCACAAAGA	58.862	22	GGCGAGTACCCCTAAACATTCA	60.093	22	161	ACACGCTTAATCTGCACAAAGA	58.862	22	AATGTGTCACGCTTGCTGTTGG	62.459	22	182	ACACGCTTAATCTGCACAAAGA	58.862	22	AAATGTGTCACGCTTGCTGTTG	60.796	22	183
TRINITY_DN14910_c0_g1	1	p3	(CTT)5	15	546	560	TTACGCTCGAGTCCAGGAAAGT	61.398	22	ACAACAGGGTGAAGGAGGAAAG	60.159	22	185	TTACGCTCGAGTCCAGGAAAGT	61.398	22	CAACAGGGTGAAGGAGGAAAGA	59.893	22	184	GTTACGCTCGAGTCCAGGAAAG	60.985	22	ACAACAGGGTGAAGGAGGAAAG	60.159	22	186
TRINITY_DN14910_c0_g1	2	p2	(GT)12	24	1396	1419
TRINITY_DN14911_c2_g1	1	p1	(A)18	18	2030	2047	ACCAGACTCCTCCTAATCTACT	56.835	22	GCCAGATGTCTATTGCCAGGTA	59.895	22	240	CCAGACTCCTCCTAATCTACTG	56.533	22	GCCAGATGTCTATTGCCAGGTA	59.895	22	239	ACCAGACTCCTCCTAATCTACT	56.835	22	AGCCAGATGTCTATTGCCAGGT	61.495	22	241
TRINITY_DN14913_c1_g1	1	p2	(AC)12	24	1574	1597	CCCCAACTCTTCTTCCGATTCA	60.027	22	CGTTTCTGTACTGGTTGCAAGT	59.388	22	189	CCCCAACTCTTCTTCCGATTCA	60.027	22	GGTTGCAAGTTTTGTCCTGCTT	60.419	22	177	CCCCAACTCTTCTTCCGATTCA	60.027	22	TCTGTACTGGTTGCAAGTTTTG	57.369	22	185
TRINITY_DN14913_c7_g1	1	p2	(AC)11	22	494	515	ACGTTCTTGATCAGCCTTTAAA	56.289	22	CACAACGTCCACCAATGTAACA	59.385	22	243	AACGTTCTTGATCAGCCTTTAA	56.289	22	CACAACGTCCACCAATGTAACA	59.385	22	244	ACGTTCTTGATCAGCCTTTAAA	56.289	22	TCACAACGTCCACCAATGTAAC	59.127	22	244
TRINITY_DN14916_c4_g1	1	p1	(T)20	20	341	360
TRINITY_DN14917_c2_g1	1	p1	(A)18	18	418	435	TGCTCGGTGGAAAGGACATTAA	59.961	22	GCAATGAATACCGTGCCTAGA	58.166	21	250	GCTCGGTGGAAAGGACATTAAC	59.581	22	AGCAATGAATACCGTGCCTAGA	59.566	22	250	CTCGGTGGAAAGGACATTAACA	58.329	22	AGCAATGAATACCGTGCCTAGA	59.566	22	249
TRINITY_DN14917_c6_g1	1	p1	(T)18	18	156	173	AGGGCTACTTGTGTGTTTTCTA	57.3	22	AATGTGTCTGCTGGCTCTATAA	57.239	22	213	AGGGCTACTTGTGTGTTTTCT	57.422	21	AATGTGTCTGCTGGCTCTATAA	57.239	22	213	AGGGCTACTTGTGTGTTTTCTA	57.3	22	ATGTGTCTGCTGGCTCTATAA	56.519	21	212
TRINITY_DN14922_c6_g5	1	p3	(CCA)5	15	14	28
TRINITY_DN14922_c7_g5	1	p2	(GA)12	24	132	155	AAGAGACGATGAAGCAAAATCT	56.092	22	TCGGAGAGAATGATGTAATGGT	56.704	22	121	AGAGACGATGAAGCAAAATCTG	56.797	22	TCGGAGAGAATGATGTAATGGT	56.704	22	120	AAAGAGACGATGAAGCAAAATC	55.381	22	TCGGAGAGAATGATGTAATGGT	56.704	22	122
TRINITY_DN14922_c8_g1	1	c	(CA)6tagtctatggtctcttggttgttcttctgatacctgtatataactctgtct(CA)6	75	1373	1447	CCCCTCTCGTCCCTTTGCTTTG	63.401	22	GTGCACGAGTCCAGACCATCTT	62.554	22	162	CCCCTCTCGTCCCTTTGCTTTG	63.401	22	TGCACGAGTCCAGACCATCTTT	61.931	22	161	AGTGGGTGTGTACTGGGGTTCT	62.985	22	GTGCACGAGTCCAGACCATCTT	62.554	22	191
TRINITY_DN14925_c0_g1	1	p3	(ATT)6	18	1424	1441
TRINITY_DN14926_c0_g1	1	p2	(GA)6	12	3885	3896	TCCAGATATTCCCGCCGTTTGA	61.804	22	TCTGTTAAACCCGTGCAGTATT	57.989	22	191	TCCAGATATTCCCGCCGTTTGA	61.804	22	CTCTGTTAAACCCGTGCAGTAT	58.404	22	192	TCCAGATATTCCCGCCGTTTGA	61.804	22	CTGTTAAACCCGTGCAGTATTC	57.663	22	190
TRINITY_DN14927_c1_g1	1	p2	(TA)11	22	2644	2665
TRINITY_DN14927_c1_g2	1	p3	(AAC)5	15	1093	1107	CCTCCCCTCTGCCACCTTCAG	64.204	21	CCAGTGGGTTGAATGCGAGTGT	63.334	22	249	CCTCTGCCACCTTCAGCCTATG	62.705	22	CCAGTGGGTTGAATGCGAGTGT	63.334	22	244	CCCTCTGCCACCTTCAGCCTAT	63.818	22	CCAGTGGGTTGAATGCGAGTGT	63.334	22	245
TRINITY_DN14927_c1_g3	1	p3	(CAA)5	15	104	118	TCCCCAAATGACCGCTCAGCAA	64.767	22	TCTGTTGTGCGTTGGTTGTCAA	61.452	22	234	TCCCCAAATGACCGCTCAGCAA	64.767	22	TCTCTGTTGTGCGTTGGTTGTC	61.567	22	236	TCCCCAAATGACCGCTCAGCAA	64.767	22	ACCCTTCTCTGTTGTGCGTTGG	63.269	22	241
TRINITY_DN14927_c1_g6	1	p2	(TA)11	22	531	552
TRINITY_DN14929_c0_g2	1	p3	(TAT)7	21	285	305	ACAGGCCACTATAAAAGGAAAA	55.603	22	AGTAAATGTCTGAGAATTGCCA	55.713	22	173	ACACAGGCCACTATAAAAGGAA	57.349	22	AGTAAATGTCTGAGAATTGCCA	55.713	22	175	AACACAGGCCACTATAAAAGGA	57.349	22	AGTAAATGTCTGAGAATTGCCA	55.713	22	176
TRINITY_DN14930_c2_g2	1	p1	(A)17	17	1433	1449
TRINITY_DN14934_c0_g1	1	p2	(CA)6	12	1841	1852	ACATGCTTTCAAACCGCAGATA	58.919	22	TTGCGTTACGTCTGGAACA	57.336	19	150	TGCTTTCAAACCGCAGATAAAT	57.218	22	TTGCGTTACGTCTGGAACA	57.336	19	147	ATGCTTTCAAACCGCAGATAAA	57.218	22	TTGCGTTACGTCTGGAACA	57.336	19	148
TRINITY_DN14942_c3_g2	1	p3	(ATT)5	15	1049	1063	GGTTGTGCCGATATTCAGACAT	58.794	22	AATGTCAGAGCCACGCGTATTA	60.159	22	230	GGTTGTGCCGATATTCAGACAT	58.794	22	GCTCAGGTGCGAGAGGGAATG	63.088	21	205	GGTTGTGCCGATATTCAGACA	58.372	21	AATGTCAGAGCCACGCGTATTA	60.159	22	230
TRINITY_DN14947_c5_g1	1	p3	(ATC)8	24	522	545	GGACGATGTGCTCCAGTCTCAA	62.296	22	CTTTGGGCTGGGCGTTCTATAC	61.321	22	208	GACGATGTGCTCCAGTCTCAAT	60.418	22	TCTTTGGGCTGGGCGTTCTATA	61.486	22	208	GACGATGTGCTCCAGTCTCAAT	60.418	22	CTTTGGGCTGGGCGTTCTATAC	61.321	22	207
TRINITY_DN14947_c5_g2	1	c	(AC)23at(AC)6	60	1	60
TRINITY_DN14947_c5_g5	1	p4	(GACA)5	20	1	20
TRINITY_DN14947_c5_g5	2	p4	(AGAC)14	56	202	257
TRINITY_DN14953_c0_g1	1	c	(TC)8(AC)6	28	942	969	AGTATCAGGCTGAAAGAGAGAA	56.287	22	GTGTGTGCATGAGAGAGAGCTT	60.612	22	105	AGTATCAGGCTGAAAGAGAGAA	56.287	22	ACATTTGTGTGTGCATGAGAGA	58.521	22	111	AGTATCAGGCTGAAAGAGAGAA	56.287	22	TTTGTGTGTGCATGAGAGAGAG	58.603	22	108
TRINITY_DN14957_c4_g1	1	p2	(TG)16	32	1386	1417	CGTCGCAGGCTCGCTCTGTAT	64.819	21	ACACACACACGCACACACAAA	61.742	21	236	CGTCGCAGGCTCGCTCTGTAT	64.819	21	TACACACACACGCACACACAAA	61.441	22	237	GTCGCAGGCTCGCTCTGTATC	63.159	21	ACACACACACGCACACACAAA	61.742	21	235
TRINITY_DN14957_c4_g1	2	p2	(AC)10	20	2476	2495	TCACACACACACTCGCGCATAT	62.847	22	TCAGACACGCAGACACTTTTAA	58.212	22	107	CACACACACACTCGCGCATAT	61.589	21	TCAGACACGCAGACACTTTTAA	58.212	22	106	CACACACACACTCGCGCATAT	61.589	21	TCAGACACGCAGACACTTTTA	57.554	21	106
TRINITY_DN14959_c0_g1	1	p3	(GAT)5	15	1352	1366	TGACAGCGGCAGTGAGGTAGAC	64.222	22	ACGAGTGTGAAGGCAGCAGTG	63.149	21	192	ATGACAGCGGCAGTGAGGTAGA	63.439	22	ACGAGTGTGAAGGCAGCAGTG	63.149	21	193	GCGGCAGTGAGGTAGACGATGA	64.321	22	ACGAGTGTGAAGGCAGCAGTG	63.149	21	187
TRINITY_DN14960_c0_g1	1	p3	(GAT)5	15	857	871	AGAGCCATCGTCACTGATTCCA	61.476	22	TGCTCCTCCTCCTCACCATCTT	62.582	22	161	AGAGCCATCGTCACTGATTCC	59.862	21	TGCTCCTCCTCCTCACCATCTT	62.582	22	161	TAGAGCCATCGTCACTGATTCC	59.638	22	TGCTCCTCCTCCTCACCATCTT	62.582	22	162
TRINITY_DN14960_c0_g1	2	p3	(GAT)5	15	1154	1168	AGAGCCATCGTCACTGATTCCA	61.476	22	TGCTCCTCCTCCTCACCATCTT	62.582	22	161	AGAGCCATCGTCACTGATTCC	59.862	21	TGCTCCTCCTCCTCACCATCTT	62.582	22	161	TAGAGCCATCGTCACTGATTCC	59.638	22	TGCTCCTCCTCCTCACCATCTT	62.582	22	162
TRINITY_DN14964_c0_g1	1	p3	(ATG)5	15	468	482	TGGGGCTGTGTCTTCTGTGTTA	61.552	22	AGCATCGCATTCCACCGGTAGA	64.076	22	250	TGGGGCTGTGTCTTCTGTGTTA	61.552	22	GCATCGCATTCCACCGGTAGAC	63.836	22	249	CCAGAGGAGGAGCTGCAATTGT	62.592	22	AGCATCGCATTCCACCGGTAGA	64.076	22	192
TRINITY_DN14965_c0_g1	1	p2	(AC)6	12	25	36
TRINITY_DN14968_c4_g4	1	p2	(CA)7	14	31	44	AATGACCACCACACGCATGCAC	64.448	22	TCCATACCAATGCACCCTTCGA	61.75	22	108	GGAAATGACCACCACACGCATG	62.584	22	TCCATACCAATGCACCCTTCGA	61.75	22	111	ATGACCACCACACGCATGCAC	64.086	21	TCCATACCAATGCACCCTTCGA	61.75	22	107
TRINITY_DN14968_c5_g1	1	p2	(GA)8	16	26	41
TRINITY_DN14970_c2_g2	1	p1	(T)12	12	463	474	ACCCAATTGCAATGTCCAAGAC	59.7	22	GCGAATGTGAAAGTGCCATTC	58.746	21	217	AGTGTCACCCAATTGCAATGTC	59.703	22	GCGAATGTGAAAGTGCCATTC	58.746	21	223	CACCCAATTGCAATGTCCAAGA	59.7	22	GCGAATGTGAAAGTGCCATTC	58.746	21	218
TRINITY_DN14973_c0_g1	1	p3	(TCC)5	15	5248	5262	AGGTCATCAGCAGCCCCACTTA	63.437	22	AAGAGCCGAGAACACACGAGTC	62.522	22	172	GGTCATCAGCAGCCCCACTTAG	62.958	22	AAGAGCCGAGAACACACGAGTC	62.522	22	171	TCAGCAGCCCCACTTAGCATAA	61.753	22	GGGCACAAGATGAGTCCGAGGA	64.019	22	139
TRINITY_DN14974_c4_g1	1	p1	(G)14	14	383	396
TRINITY_DN14983_c0_g1	1	p2	(TG)11	22	103	124	GAGGCCATGTCTCTTTTGTCAT	58.649	22	TCAGGGAGGTGAGCGAGTTTGA	63.324	22	140	AGGCCATGTCTCTTTTGTCATA	57.425	22	CAGGGAGGTGAGCGAGTTTGA	62.041	21	138	AGGCCATGTCTCTTTTGTCATA	57.425	22	TTTCAGGGAGGTGAGCGAGTTT	61.875	22	141
TRINITY_DN14984_c0_g1	1	c	(GA)6gtgtgtgtgagtaa(GT)6	38	986	1023	TGATTGAGCAGGTGGAGAGAGT	60.825	22	TTGTTTGGTCATGCAGCTATTT	57.13	22	198	GAGAGTGCGTGCGTGTGTG	61.932	19	TTGTTTGGTCATGCAGCTATTT	57.13	22	182	TGATTGAGCAGGTGGAGAGAGT	60.825	22	TTTGTTTGGTCATGCAGCTATT	57.13	22	199
TRINITY_DN14986_c4_g1	1	p2	(TA)6	12	1134	1145	ACAAATCGCCGCCTTAGAATTA	58.462	22	ACGTGATGTTCTTGTTCAGTTT	56.773	22	151	CAAATCGCCGCCTTAGAATTAT	57.251	22	ACGTGATGTTCTTGTTCAGTTT	56.773	22	150	ACAAATCGCCGCCTTAGAATTA	58.462	22	CTTGGAATAGGCTAAGCTTCTA	55.062	22	236
TRINITY_DN14986_c4_g5	1	p3	(GAA)7	21	3	23
TRINITY_DN14986_c4_g6	1	p3	(GAA)5	15	577	591	GTTCAGATCCCATGTGGCAAAA	59.438	22	GCTGGGAATCGGTCTCCTTTTA	60.093	22	220	GTTCAGATCCCATGTGGCAAAA	59.438	22	AGCTGGGAATCGGTCTCCTTTT	61.691	22	221	ATGATGCCGTGAAATCCATTAA	56.461	22	GCTGGGAATCGGTCTCCTTTTA	60.093	22	149
TRINITY_DN14986_c4_g6	2	p1	(A)12	12	1215	1226
TRINITY_DN14988_c3_g1	1	p1	(T)13	13	965	977
TRINITY_DN14988_c4_g3	1	p2	(AC)25	50	635	684	TGGTGAAAGATGCTGCAATAAA	56.865	22	GTCTCACCCCGCAGAACAATC	61.275	21	244	TTGGTGAAAGATGCTGCAATAA	56.865	22	GTCTCACCCCGCAGAACAATC	61.275	21	245	TGGTGAAAGATGCTGCAATAAA	56.865	22	CCGTCTCACCCCGCAGAA	61.691	18	246
TRINITY_DN14988_c6_g1	1	p1	(T)18	18	1103	1120	AGTGCTCCAATCAACGCATTAT	58.718	22	ACCCATCTTATCTCACCAAAGT	56.793	22	130	AGTGCTCCAATCAACGCATTAT	58.718	22	ATGTTGACAGAATGTGCATTTT	55.428	22	170	GTGCTCCAATCAACGCATTATA	57.188	22	ACCCATCTTATCTCACCAAAGT	56.793	22	129
TRINITY_DN14988_c7_g1	1	p1	(A)19	19	50	68
TRINITY_DN14992_c0_g1	1	p2	(AC)6	12	254	265	GTACAAAACAAGGCGCACAATT	58.88	22	TGTTACCTTGCGACCACTTATT	57.989	22	169	GTACAAAACAAGGCGCACAATT	58.88	22	GCACTGCAAGAACCAAGTCTAT	58.923	22	237	GTACAAAACAAGGCGCACAATT	58.88	22	ATGTTACCTTGCGACCACTTAT	57.784	22	170
TRINITY_DN14994_c0_g1	1	p2	(CA)6	12	72	83	GGGGTGTGGTCCTGGTATGTAT	61.23	22	GGGCTGTCAAAAGATTAATCGC	58.304	22	116	GGGGTGTGGTCCTGGTATGT	61.205	20	GGGCTGTCAAAAGATTAATCGC	58.304	22	116	GGGTGTGGTCCTGGTATGTATA	58.689	22	GGGCTGTCAAAAGATTAATCGC	58.304	22	115
TRINITY_DN14997_c2_g1	1	p2	(AC)7	14	9	22
TRINITY_DN14999_c0_g1	1	p1	(T)13	13	88	100	TGGGCGATTTTAAAGCACACT	58.765	21	TGGGATTACAACTAAGGCACAA	57.625	22	146	TGGGCGATTTTAAAGCACACT	58.765	21	GGGATTACAACTAAGGCACAAA	56.605	22	145	TTGTTTCGAATGACATGTAGGG	56.711	22	TGTCCAACCAACTCAATGAAAT	56.439	22	246
TRINITY_DN14999_c8_g1	1	p4	(TAGT)6	24	83	106	CCGCTGCAGGTAAATCTTTCAG	59.904	22	TGTGCCCAGTGTTGTGTTTCTA	60.356	22	125	GAGTCGTTGTTTGGTGCCGCTG	64.921	22	TGTGCCCAGTGTTGTGTTTCTA	60.356	22	141	CCGCTGCAGGTAAATCTTTCA	58.916	21	TGTGCCCAGTGTTGTGTTTCTA	60.356	22	125
TRINITY_DN15003_c9_g1	1	p1	(A)15	15	1242	1256
TRINITY_DN15004_c0_g1	1	p4	(TTTG)5	20	67	86	CTGACATAAAACTGCTGAAACG	56.29	22	TGACTGGTGTTTAACTGCTGAT	57.915	22	168	CTGACATAAAACTGCTGAAACG	56.29	22	ACTGGTGTTTAACTGCTGATCA	57.915	22	166	CTGACATAAAACTGCTGAAACG	56.29	22	CTGGTGTTTAACTGCTGATCAA	56.902	22	165
TRINITY_DN15004_c0_g1	2	p2	(TG)6	12	981	992	TCCACCTTGTCACTTCTGTCAA	59.496	22	TGCGTATCTGAGGGTGAACAAT	59.764	22	183	TCCACCTTGTCACTTCTGTCAA	59.496	22	GCGTATCTGAGGGTGAACAATA	57.945	22	182	TCCACCTTGTCACTTCTGTCAA	59.496	22	TTGCGTATCTGAGGGTGAACAA	59.962	22	184
TRINITY_DN15009_c6_g1	1	p2	(AC)7	14	242	255
TRINITY_DN15020_c0_g1	1	p2	(TG)12	24	1	24
TRINITY_DN15020_c1_g2	1	p2	(AC)16	32	132	163	ACCACACACAACTACACACAGA	59.765	22	TGTGGTTGTGTGTCTGTGTGT	60.271	21	187	ACACAATTACACACACAAACAC	55.972	22	GGTTGTGTGTCTGTGTGTGATT	59.317	22	125	CCACACACAACTACACACAGAC	59.392	22	TGTGGTTGTGTGTCTGTGT	57.053	19	186
TRINITY_DN15020_c1_g4	1	p2	(CA)6	12	172	183	AATCGTCAATGGCGGGGAAATA	60.422	22	TCTCGACCTTGGTTTTCATTTT	56.468	22	207	ATCGTCAATGGCGGGGAAATAG	60.81	22	TCTCGACCTTGGTTTTCATTTT	56.468	22	206	ATCGTCAATGGCGGGGAAATA	59.858	21	TCTCGACCTTGGTTTTCATTTT	56.468	22	206
TRINITY_DN15024_c1_g1	1	p1	(T)13	13	786	798
TRINITY_DN15024_c2_g1	1	p1	(A)14	14	351	364	CATCTGGACATGCTTGCATTTT	58.143	22	TGTTTAGTGTGCTTGCGATCAT	58.926	22	174	CATCTGGACATGCTTGCATTTT	58.143	22	TTAGTGTGCTTGCGATCATATT	56.24	22	171	CATCTGGACATGCTTGCATTTT	58.143	22	AGTGTGCTTGCGATCATATTT	56.312	21	169
TRINITY_DN15032_c0_g1	1	p4	(CTTT)5	20	1715	1734	ACCTGGTGTAAGAGAGTTTAGG	56.839	22	TTGTCCGAGTTCCACCACAGT	61.58	21	213	ACCTGGTGTAAGAGAGTTTAGG	56.839	22	TGTCCGAGTTCCACCACAGT	61.046	20	212	ACCTGGTGTAAGAGAGTTTAGG	56.839	22	CTTGTCCGAGTTCCACCACAG	60.874	21	214
TRINITY_DN15032_c0_g1	2	p2	(TA)6	12	1949	1960	GGTGGAACTCGGACAAGTATTA	57.539	22	TTCACAGAAACAAACCACATTC	55.676	22	202	TGTGGTGGAACTCGGACAAGTA	61.279	22	TGGTCTTCACAGAAACAAACC	56.582	21	210	GGTGGAACTCGGACAAGTATTA	57.539	22	CTTCACAGAAACAAACCACATT	55.665	22	203
TRINITY_DN15033_c0_g1	1	p1	(A)24	24	196	219
TRINITY_DN15035_c3_g1	1	p1	(A)14	14	26	39
TRINITY_DN15036_c1_g5	1	p1	(T)14	14	107	120	ACCTTGTTCTGTGATGTGACAT	57.909	22	AAAGGGGACAGAGAATGAAAA	55.001	21	177	TTGTTCTGTGATGTGACATGTA	55.687	22	AAAGGGGACAGAGAATGAAAA	55.001	21	174	CCTTGTTCTGTGATGTGACATG	57.585	22	AAAGGGGACAGAGAATGAAAA	55.001	21	176
TRINITY_DN15041_c0_g1	1	p3	(TTC)6	18	1055	1072
TRINITY_DN15044_c1_g1	1	p2	(TA)6	12	1	12
TRINITY_DN15044_c1_g2	1	p2	(AC)7	14	71	84	CGAAGCATCCCTCCAAGTAGTG	60.74	22	GCCTTTTCAGAATGCGCAGTT	60.336	21	216	TCCACAGACACAAAGCCCAATG	61.336	22	GCCTTTTCAGAATGCGCAGTT	60.336	21	247	TCCACAGACACAAAGCCCAATG	61.336	22	TCAGAATGCGCAGTTCCATTTT	59.442	22	241
TRINITY_DN15044_c1_g2	2	p2	(TA)6	12	587	598	CTGGAGCCAAAATGCAAATATA	55.099	22	CACAGCCCGTTTGTTTGTTATA	57.509	22	106	AAAACCCAGATGAGCGCAAAA	59.314	21	GGAACACAGCCCGTTTGTTTGT	62.351	22	141	AAAACCCAGATGAGCGCAAAA	59.314	21	ACACAGCCCGTTTGTTTGTTAT	59.309	22	138
TRINITY_DN15045_c0_g1	1	p3	(AAG)5	15	197	211	CCCAGGGGCTCAACTCAATATC	60.488	22	ACGAGCACAGCAGAAAGGATGA	62.246	22	103	CCCAGGGGCTCAACTCAATAT	59.504	21	ACGAGCACAGCAGAAAGGATGA	62.246	22	103	CCCAGGGGCTCAACTCAATATC	60.488	22	CGAGCACAGCAGAAAGGATGAC	61.811	22	102
TRINITY_DN15045_c1_g2	1	p3	(CCG)5	15	200	214	GCAGCCGATGATGAGAGCTTGG	63.859	22	CGTTGGATTGTCGGCCGTGTTG	64.973	22	237	GCAGCCGATGATGAGAGCTTGG	63.859	22	CGTTGGATTGTCGGCCGTGTT	64.046	21	237	CGCACGCCTCCATCGGAAAC	64.354	20	GCTAGCAGTGTCGTTGGATTGT	61.188	22	181
TRINITY_DN15045_c1_g2	2	c	(TCT)5(TTC)5	30	326	355
TRINITY_DN15047_c0_g1	1	p2	(CA)7	14	658	671	TGGCCAGCAGACACACCAAAC	63.664	21	TGGGACGCCAGAACAGGAAAGA	63.859	22	215	TGGCCAGCAGACACACCAAAC	63.664	21	GTGGGACGCCAGAACAGGAAAG	63.631	22	216	ATGGCCAGCAGACACACCAAAC	63.869	22	TGGGACGCCAGAACAGGAAAGA	63.859	22	216
TRINITY_DN15047_c0_g1	2	p2	(GA)6	12	1073	1084	AGCCTTTCAGAAGCAGCATAAT	58.371	22	CCTTTTGTCAGGTGTGTGTAAA	57.026	22	186	GCCTTTCAGAAGCAGCATAAT	56.928	21	CATGATGTGCACCTACGAATTT	57.379	22	250	GCCTTTCAGAAGCAGCATAATG	58.297	22	CATGATGTGCACCTACGAATTT	57.379	22	250
TRINITY_DN15049_c0_g3	1	p5	(GTTTA)4	20	122	141
TRINITY_DN15056_c7_g1	1	p4	(GTCT)5	20	87	106	TGTTCATCTGTGTCTGTCTATC	55.325	22	GACAAACGGACAGACAGATAAA	56.405	22	232	TGTTCATCTGTGTCTGTCTATC	55.325	22	CGGACAAACAGACAGACGGATA	60.095	22	154	TGTTTGTTCATCTGTGTCTGT	55.667	21	CGGACAAACAGACAGACGGATA	60.095	22	158
TRINITY_DN15059_c0_g1	1	p2	(AT)7	14	2030	2043	CAGACTGGATGGACACGTTAGA	59.508	22	GCGCTCTCTGTTCTTGGCAATT	62.02	22	206	TTCGCACAGACTGGATGGACAC	62.804	22	GCGCTCTCTGTTCTTGGCAATT	62.02	22	212	CAGACTGGATGGACACGTTAGA	59.508	22	CGCTCTCTGTTCTTGGCAATTT	59.773	22	205
TRINITY_DN15062_c0_g1	1	p3	(TGA)5	15	1442	1456	CGTGTGTAGGCTATGCGTGTAA	60.733	22	CGTGCATTACTGTGGGCGGAG	63.905	21	117	GTGTGTAGGCTATGCGTGTAAC	59.398	22	CGTGCATTACTGTGGGCGGAG	63.905	21	116	GCTGTTACACACCGTTGCGTGT	64.319	22	CGTGCATTACTGTGGGCGGAG	63.905	21	134
TRINITY_DN15068_c1_g1	1	p1	(A)21	21	667	687
TRINITY_DN15069_c1_g1	1	p1	(T)16	16	416	431	TGCAATCACACCACACGCATTT	62.162	22	CTGGGTAATAGTGCTGAGATGT	57.321	22	240	GCAATCACACCACACGCATTTC	61.482	22	CTGGGTAATAGTGCTGAGATGT	57.321	22	239	GCAATCACACCACACGCATTTC	61.482	22	TGGGTAATAGTGCTGAGATGTT	56.887	22	238
TRINITY_DN15069_c1_g2	1	p1	(T)16	16	405	420	CAAAGCGGGTCTATGGCAAATG	60.48	22	GCTGGCTAATAAGATCCATTGT	56.27	22	217	GCGGGTCTATGGCAAATGTAAA	59.314	22	GCTGGCTAATAAGATCCATTGT	56.27	22	213	AAGCGGGTCTATGGCAAATGTA	60.093	22	GCTGGCTAATAAGATCCATTGT	56.27	22	215
TRINITY_DN15069_c1_g3	1	p1	(A)12	12	127	138
TRINITY_DN15070_c5_g3	1	p1	(A)14	14	233	246	ACAACATGAGGGTGAGCAAATG	59.44	22	GAGTGTGCTTAAGTGGGTATGT	58.061	22	236	ACAACATGAGGGTGAGCAAATG	59.44	22	TGAGTGTGCTTAAGTGGGTATG	58.062	22	237	CAAACCTCAGTCGTTGGTAGAA	58.276	22	GAGTGTGCTTAAGTGGGTATGT	58.061	22	171
TRINITY_DN15077_c1_g1	1	p2	(TA)8	16	85	100
TRINITY_DN15078_c8_g1	1	p2	(AT)9	18	18	35
TRINITY_DN15082_c5_g1	1	p1	(A)13	13	824	836	TCAACCGATTCACCTGGTTAAA	57.912	22	TCTCGCAATGCAAGGCCATTTT	61.985	22	187	CTCAACCGATTCACCTGGTTAA	58.329	22	TCTCGCAATGCAAGGCCATTTT	61.985	22	188	TCAACCGATTCACCTGGTTAAA	57.912	22	CTCGCAATGCAAGGCCATTTT	60.674	21	186
TRINITY_DN15084_c1_g2	1	p1	(T)14	14	46	59	AACAGACTCTCGAGCGGATTCT	61.202	22	ACCCAGCTGTCTCGATTTC	57.157	19	169	CAACAGACTCTCGAGCGGATTC	61.046	22	ACCCAGCTGTCTCGATTTC	57.157	19	170	ACAGACTCTCGAGCGGATTCT	60.681	21	ACCCAGCTGTCTCGATTTC	57.157	19	168
TRINITY_DN15087_c1_g1	1	p2	(CT)6	12	194	205	TGTGCAGATCAATTGGTGTATA	55.522	22	TCGCCCAGCCCTAATTGTAATT	60.092	22	202	ATGTGCAGATCAATTGGTGTAT	56.111	22	TCGCCCAGCCCTAATTGTAATT	60.092	22	203	TGTGCAGATCAATTGGTGTATA	55.522	22	CGCCCAGCCCTAATTGTAATT	58.693	21	201
TRINITY_DN15091_c3_g4	1	p2	(AT)6	12	2007	2018	AAGGGGTAGAGCATGGCGTTTG	63.161	22	GGGGCAAGGGGAAGACGAAGA	64.139	21	249	AGGGGTAGAGCATGGCGTTTG	62.73	21	GGGGCAAGGGGAAGACGAAGA	64.139	21	248	AAGGGGTAGAGCATGGCGTTTG	63.161	22	GGGCAAGGGGAAGACGAAGACA	64.485	22	248
TRINITY_DN15093_c0_g1	1	p2	(TA)6	12	82	93
TRINITY_DN15100_c0_g1	1	p3	(ATC)5	15	504	518	TCGAAAACCAACAGCGTGTATT	59.127	22	GCAGAAAGGAGTGGGGCCAATG	64.003	22	246	CTCGAAAACCAACAGCGTGTAT	59.521	22	GCAGAAAGGAGTGGGGCCAATG	64.003	22	247	TCGAAAACCAACAGCGTGTATT	59.127	22	CAGAAAGGAGTGGGGCCAATGA	62.546	22	245
TRINITY_DN15101_c3_g1	1	p1	(T)12	12	155	166	AAGACCACCTAGACCAGCAAAA	59.558	22	GACGGTGCCAGTGTGCATCAA	63.751	21	206	AAGACCACCTAGACCAGCAAAA	59.558	22	ACGGTGCCAGTGTGCATCAA	62.957	20	205	AGACCACCTAGACCAGCAAAA	58.945	21	GACGGTGCCAGTGTGCATCAA	63.751	21	205
TRINITY_DN15101_c8_g3	1	p2	(TA)12	24	354	377
TRINITY_DN15103_c0_g1	1	p1	(A)22	22	660	681	ACAATGCAGTAATGTCCACAAC	57.496	22	AACGGCTGTGACTGTCTGAAAC	61.315	22	224	ACAATGCAGTAATGTCCACAAC	57.496	22	ACGGCTGTGACTGTCTGAAAC	60.807	21	223	ACAATGCAGTAATGTCCACAAC	57.496	22	AAACGGCTGTGACTGTCTGAAA	60.68	22	225
TRINITY_DN15104_c0_g1	1	p2	(AT)6	12	17	28
TRINITY_DN15112_c0_g2	1	p2	(CT)6	12	1008	1019	ATTTCTCCCTCACGCGCTTTAT	60.42	22	TGAGAAGCAGACATGGGAAGAA	59.361	22	206	ATTTCTCCCTCACGCGCTTTAT	60.42	22	TTGAGAAGCAGACATGGGAAGA	59.361	22	207	GGGTTTCCTCCTCCAGCCTCTG	64.313	22	ACAGGAAAGACGACACCAGGTT	61.808	22	197
TRINITY_DN15114_c1_g1	1	p2	(TC)6	12	163	174	ATGTGCCATTTCCGGGTGTGTC	63.67	22	GCTGCACTAATACCGCCCCTTA	62.443	22	187	ATGTGCCATTTCCGGGTGTGTC	63.67	22	TGCACTAATACCGCCCCTTAAT	59.56	22	185	TGTGCCATTTCCGGGTGTGTC	63.457	21	GCTGCACTAATACCGCCCCTTA	62.443	22	186
TRINITY_DN15114_c2_g1	1	c	(TC)19cctctctcg(CT)25	97	1471	1567
TRINITY_DN15120_c1_g1	1	p2	(GA)7	14	792	805	GGTCAGCCTGGAAAATGAACTT	59.107	22	CTTCATCTGTGTGGAGGCTATG	58.535	22	240	GGTCAGCCTGGAAAATGAACTT	59.107	22	TGTGTGGAGGCTATGTGAAAAG	58.589	22	233	GGTCAGCCTGGAAAATGAACTT	59.107	22	CTGTGTGGAGGCTATGTGAAAA	58.589	22	234
TRINITY_DN15122_c7_g2	1	p2	(TA)6	12	1118	1129	ACTCTGTGTGTCATTGCTCTGA	59.633	22	AGTTTCAGAAAATGCCTTCCGG	59.442	22	216	ACTCTGTGTGTCATTGCTCTGA	59.633	22	AAGTTTCAGAAAATGCCTTCCG	57.757	22	217	TGTGTGTCATTGCTCTGAGTCT	59.633	22	AAGTTTCAGAAAATGCCTTCCG	57.757	22	213
TRINITY_DN15124_c0_g1	1	p3	(ATG)6	18	1391	1408	GGGAGAGAAAGGAACGGGAATA	59.23	22	CCTGGGAATGGAACCTCAACAT	60.292	22	219	GGGAGAGAAAGGAACGGGAATA	59.23	22	TCCTGGGAATGGAACCTCAACA	61.303	22	220	GGGAGAGAAAGGAACGGGAATA	59.23	22	CTGGAAAGATTGAGCCGTTTCA	59.186	22	188
TRINITY_DN15125_c0_g1	1	p1	(T)17	17	1338	1354	AGACGCTTGGTTCTGTGTATCT	59.437	22	GGCACAAATCGGTTCGGATTTT	60.352	22	221	AGACGCTTGGTTCTGTGTATCT	59.437	22	CAGGCACAAATCGGTTCGGATT	61.77	22	223	AAGACGCTTGGTTCTGTGTATC	58.673	22	GGCACAAATCGGTTCGGATTTT	60.352	22	222
TRINITY_DN15125_c0_g1	2	p2	(TG)20	40	1638	1677
TRINITY_DN15125_c1_g2	1	p1	(T)16	16	17	32
TRINITY_DN15128_c0_g1	1	p1	(A)12	12	105	116	TGCTGAGAGAGTTGGTGTATCG	59.836	22	ACTGCATCATGGGACCTCAATG	60.686	22	165	TGCTGAGAGAGTTGGTGTATCG	59.836	22	ACTGCATCATGGGACCTCAAT	59.432	21	165	TGCTGAGAGAGTTGGTGTATCG	59.836	22	TACTGCATCATGGGACCTCAAT	59.221	22	166
TRINITY_DN15130_c1_g1	1	p1	(A)20	20	1346	1365
TRINITY_DN15130_c1_g3	1	p2	(CA)11	22	1479	1500	TCCCTTTCCCCTCTTGTTTATC	57.414	22	AGTGTTTGGGCAATTAGGAAAA	56.693	22	237	TTCCCTTTCCCCTCTTGTTTAT	56.967	22	AAAGAGTGTTTGGGCAATTAGG	57.128	22	242	TTCCCTTTCCCCTCTTGTTTAT	56.967	22	AAGAGTGTTTGGGCAATTAGGA	57.887	22	241
TRINITY_DN15134_c0_g1	1	c	(TC)6cacagatgactcgtcgctgactacagctttggataggtatggctctcttcacaggtcgttatctcaacattcacgctg(TC)6	102	74	175	GGCTCTCTTCACAGGTCGTTAT	59.833	22	CGTAGCCAGCCACCTCATCTG	62.821	21	163	GGCTCTCTTCACAGGTCGTTAT	59.833	22	CGTAGCCAGCCACCTCATCTGT	64.321	22	163	GGCTCTCTTCACAGGTCGTTAT	59.833	22	CGTAGCCAGCCACCTCATCT	61.681	20	163
TRINITY_DN15134_c1_g2	1	p2	(TC)7	14	56	69	GCGTTCGGTAGGTAATGCTCTC	61.111	22	TTGTGCCCTTGTGTCCCAGTAG	62.461	22	100	GCGTTCGGTAGGTAATGCTCTC	61.111	22	GGGAAGAGGAGTGTGCCGTGAG	64.799	22	204	GCGTTCGGTAGGTAATGCTCTC	61.111	22	GGAAGAGGAGTGTGCCGTGAGA	63.93	22	203
TRINITY_DN15137_c0_g1	1	c	(T)16aattgtaacatttttattaaaaaaagtcaaatgctttatacatcacttttaagcacgtaatacaagtaaggtggga(T)16	108	17	124
TRINITY_DN15147_c2_g6	1	p3	(AAT)5	15	84	98	TTGCCAGACTACTTGCAGAGAG	60.029	22	ACGGTTCTTGGTTGGGGTAGTG	62.457	22	212	TTTGCCAGACTACTTGCAGAGA	59.631	22	ACGGTTCTTGGTTGGGGTAGTG	62.457	22	213	TTGCCAGACTACTTGCAGAGAG	60.029	22	GACGGTTCTTGGTTGGGGTAGT	62.196	22	213
TRINITY_DN15153_c0_g2	1	p1	(T)15	15	68	82	CCACATTCCCACATCCCACATA	60.092	22	AAAACTGCCGCGAGACAGATGT	63.061	22	209	ACCACATTCCCACATCCCACAT	61.976	22	AAAACTGCCGCGAGACAGATGT	63.061	22	210	CCACATTCCCACATCCCACATA	60.092	22	AAACTGCCGCGAGACAGATGT	62.631	21	208
TRINITY_DN15155_c6_g1	1	c*	(A)15c(A)16caaaaaaac(AAACAA)4(A)13*	76	302	377
TRINITY_DN15158_c1_g1	1	p2	(AT)6	12	1166	1177	TGAAGCAACCTGTGAACCTGAT	60.159	22	GGGCCTGGCTTTCTTGTGTAAT	61.147	22	228	AAGCAACCTGTGAACCTGATCA	60.159	22	GGGCCTGGCTTTCTTGTGTAAT	61.147	22	226	AGCAACCTGTGAACCTGATCA	59.579	21	GGGCCTGGCTTTCTTGTGTAAT	61.147	22	225
TRINITY_DN15160_c0_g1	1	p3	(TGA)5	15	1016	1030	AGTGTTTGAGTTCCGGCCTGAG	62.76	22	TCCGTGTCATTCGTGGGTTTGG	63.32	22	231	AGTGTTTGAGTTCCGGCCTGAG	62.76	22	CCGTGTCATTCGTGGGTTTGGT	63.576	22	230	AGTGTTTGAGTTCCGGCCTGAG	62.76	22	ATCCGTGTCATTCGTGGGTTTG	61.448	22	232
TRINITY_DN15163_c5_g1	1	p2	(CA)8	16	20	35
TRINITY_DN15163_c6_g1	1	p4	(CAGA)6	24	1	24
TRINITY_DN15163_c9_g2	1	p4	(AGAC)5	20	1	20
TRINITY_DN15165_c0_g1	1	p2	(AT)6	12	1328	1339	CCAAAGGCCATGCTGTATAGT	58.064	21	AGGATTTTGACGGCAGCTAAAA	58.846	22	219	CCAAAGGCCATGCTGTATAGT	58.064	21	AAGGATTTTGACGGCAGCTAAA	58.846	22	220	CCAAAGGCCATGCTGTATAG	56.252	20	AGGATTTTGACGGCAGCTAAAA	58.846	22	219
TRINITY_DN15165_c0_g1	2	p1	(T)13	13	1729	1741	GCAGCTGTCATTGAGGGTATAG	58.603	22	GAGCACCACCTTAACCATTTT	56.694	21	214	GCAGCTGTCATTGAGGGTATAG	58.603	22	TGAAAGCAAGAGGAACCATAAA	55.902	22	180	GCAGCTGTCATTGAGGGTATAG	58.603	22	GTGAAAGCAAGAGGAACCATAA	56.617	22	181
TRINITY_DN15166_c2_g1	1	p1	(T)13	13	251	263	TCACATTCGGCCTACATCTACA	58.972	22	TGACTGAAACGCTGCACATTTG	60.541	22	219	CACATTCGGCCTACATCTACAA	58.208	22	TGACTGAAACGCTGCACATTTG	60.541	22	218	AATCACATTCGGCCTACATCTA	57.044	22	TGACTGAAACGCTGCACATTTG	60.541	22	221
TRINITY_DN15169_c3_g2	1	p1	(T)16	16	206	221
TRINITY_DN15169_c6_g1	1	p2	(CA)6	12	289	300
TRINITY_DN15180_c0_g1	1	p1	(T)16	16	290	305	TGAATGCTGCAGTTGAGTTTAG	57.246	22	CAAATCTCCTGCACACATTAAT	55.052	22	163	TGAATGCTGCAGTTGAGTTTA	56.09	21	CAAATCTCCTGCACACATTAAT	55.052	22	163	TGAGAGTTGTGAGGTGTTATGT	57.044	22	CAAATCTCCTGCACACATTAAT	55.052	22	243
TRINITY_DN15182_c0_g1	1	p2	(AC)24	48	152	199	TGCTGGATGACGTGTGAAAGAA	60.485	22	GGAAATGTGAGTCCCCATAACT	57.763	22	250	TGCTGGATGACGTGTGAAAGA	59.93	21	GGAAATGTGAGTCCCCATAACT	57.763	22	250	TGCTGGATGACGTGTGAAAGAA	60.485	22	GGAAATGTGAGTCCCCATAAC	56.295	21	250
TRINITY_DN15185_c0_g2	1	p2	(AC)10	20	43	62
TRINITY_DN15187_c3_g1	1	p2	(TG)6	12	20	31
TRINITY_DN15193_c0_g1	1	p3	(GAT)5	15	588	602	GGAACACTCGCCCACAGACTTA	62.238	22	GGTCCATGTCTTCGGCACACAT	63.143	22	104	GGAACACTCGCCCACAGACTTA	62.238	22	TCCATGTCTTCGGCACACATCT	61.997	22	102	GGAACACTCGCCCACAGACTTA	62.238	22	TGGTCCATGTCTTCGGCACACA	64.414	22	105
TRINITY_DN15196_c10_g1	1	p3	(ATA)6	18	245	262	ACCTCACCACTAGATGCCTCAA	60.827	22	TGTCAGTGCCGTGGTTTGATAA	60.486	22	249	ACCTCACCACTAGATGCCTCAA	60.827	22	GTCAGTGCCGTGGTTTGATAAT	59.253	22	248	CCTCACCACTAGATGCCTCAAA	59.763	22	TGTCAGTGCCGTGGTTTGATAA	60.486	22	248
TRINITY_DN15196_c7_g2	1	c*	(GT)11(GTGC)6*	44	42	85	CCATTCTGTCAATCATGTACCA	56.145	22	AAGACATTCATAATCCCGGCCC	60.489	22	100	ACCATTCTGTCAATCATGTACC	56.142	22	AAGACATTCATAATCCCGGCCC	60.489	22	101	ACCATTCTGTCAATCATGTACC	56.142	22	AGACATTCATAATCCCGGCCC	59.926	21	100
TRINITY_DN15196_c7_g2	2	p3	(TTA)5	15	261	275	TGTGCCAGAATATTTGACAATG	55.33	22	GCTGTCCATAGAAAGGCAAGAT	58.45	22	246	TGTGCCAGAATATTTGACAATG	55.33	22	TGCTGTCCATAGAAAGGCAAGA	59.694	22	247	GTGCCAGAATATTTGACAATGG	56.016	22	GCTGTCCATAGAAAGGCAAGAT	58.45	22	245
TRINITY_DN15196_c9_g1	1	p3	(ATA)5	15	1423	1437
TRINITY_DN15211_c2_g1	1	p2	(TA)8	16	60	75	AGACAGTGATTAGGGCCCAAAA	59.621	22	CATGGAGGAGGCCGCAACTTAG	63.258	22	118	AGACAGTGATTAGGGCCCAAAA	59.621	22	AGGAGGCCGCAACTTAGCTTTA	62.004	22	113	AGACAGTGATTAGGGCCCAAAA	59.621	22	AGGTCTGAGGCACCGTGTTCAA	64.099	22	207
TRINITY_DN15211_c2_g2	1	p5	(TTTAG)16	80	1	80
TRINITY_DN15218_c0_g1	1	p1	(A)67	67	2303	2369
TRINITY_DN15225_c0_g1	1	p2	(AC)7	14	294	307	CACACGCAGACAGACACATACA	60.862	22	AGCTGGACACTCGCCTCATGTT	64.22	22	230	ACACACGCAGACAGACACATAC	60.863	22	AGCTGGACACTCGCCTCATGTT	64.22	22	231	AACACACGCAGACAGACACATA	60.224	22	AGCTGGACACTCGCCTCATGTT	64.22	22	232
TRINITY_DN15225_c0_g1	2	p2	(CT)8	16	1464	1479	TCACACTCACACTGTCGCTATT	59.704	22	CTCAGCGAGGAAACCCGGATC	62.816	21	170	CACACTCACACTGTCGCTATTA	58.167	22	CTCAGCGAGGAAACCCGGATC	62.816	21	169	CACACTCACACTGTCGCTATTA	58.167	22	AGTTGATGTGCTTCCCCTTTAA	57.887	22	233
TRINITY_DN15230_c1_g3	1	p2	(AC)6	12	243	254
TRINITY_DN15232_c0_g1	1	p2	(TC)6	12	2289	2300	TCAACCATTTCCATTGCAATTC	56.106	22	ACACGAGCTGCCAAAACATTTC	60.544	22	187	GGTGGGATTTGATAAACGATGT	56.753	22	ACACGAGCTGCCAAAACATTTC	60.544	22	163	TCAACCATTTCCATTGCAATTC	56.106	22	AACACGAGCTGCCAAAACATTT	60.159	22	188
TRINITY_DN15235_c2_g1	1	p4	(AACA)6	24	185	208	GGCCTTCATGAGTCTCACCTC	60.135	21	TCTACAGCTTCACATGCATTAA	55.815	22	183	AGGCCTTCATGAGTCTCACCTC	61.48	22	GCCTGTATAAAATGGGCCAGAT	58.5	22	220	GGCCTTCATGAGTCTCACCTC	60.135	21	GCCTGTATAAAATGGGCCAGAT	58.5	22	219
TRINITY_DN15235_c4_g1	1	p2	(TG)7	14	182	195	GCTACTGTGGCATTCCTGATTA	58.191	22	TGAGCAATCACAAGCCCTATCC	60.422	22	172	GCTACTGTGGCATTCCTGATTA	58.191	22	TTGAGCAATCACAAGCCCTATC	58.718	22	173	CTACTGTGGCATTCCTGATTAT	55.663	22	TGAGCAATCACAAGCCCTATCC	60.422	22	171
TRINITY_DN15235_c7_g1	1	p2	(GT)23	46	323	368	AAGCTCCACCCACCATGATTTC	60.886	22	GATCAGTCAATCACACCATCAT	56.221	22	239	AAGCTCCACCCACCATGATTTC	60.886	22	AGATCAGTCAATCACACCATCA	57.168	22	240	AAAGCTCCACCCACCATGATTT	60.493	22	GATCAGTCAATCACACCATCAT	56.221	22	240
TRINITY_DN15236_c1_g1	1	p2	(TC)7	14	869	882	AGGGGTGGGTGGTAAGGAATTA	60.5	22	ACGGCCAGTAAAACAGTGTT	57.953	20	225	AGGGAGGGGTGGGTGGTAAG	62.783	20	ACGGCCAGTAAAACAGTGTT	57.953	20	229	GGGGTGGGTGGTAAGGAATTAA	59.688	22	ACGGCCAGTAAAACAGTGTT	57.953	20	224
TRINITY_DN15237_c2_g5	1	p2	(TG)10	20	122	141	TCCTTCGTGACTTTCTGCATCT	59.7	22	TGAAACACTGGTCCAACACTTA	57.776	22	166	CCTTCGTGACTTTCTGCATCTC	59.33	22	AAACACTGGTCCAACACTTATA	55.297	22	163	CCTTCGTGACTTTCTGCATCTC	59.33	22	AACACTGGTCCAACACTTATAT	55.079	22	162
TRINITY_DN15239_c2_g1	1	p2	(AG)24	48	1	48
TRINITY_DN15244_c3_g9	1	p5	(TGACC)4	20	79	98	ACGCCTATAATCCCTCCCACTT	60.696	22	TGAGACGTTTTGGCTTCACTTT	58.986	22	219	CGCCTATAATCCCTCCCACTTC	60.028	22	TGAGACGTTTTGGCTTCACTTT	58.986	22	218	ACGCCTATAATCCCTCCCACTT	60.696	22	GAGACGTTTTGGCTTCACTTTT	57.971	22	218
TRINITY_DN15246_c1_g1	1	c	(TTC)5ctcctcttcttctttgttg(TTC)6	52	5519	5570
TRINITY_DN15248_c7_g1	1	p3	(AAT)5	15	197	211	TGGCCACCAGTTTTGTGATTGC	62.433	22	AGGTGTCATTGGGTTGTTACAT	57.887	22	243	TGGCCACCAGTTTTGTGATTGC	62.433	22	CCACTAGGTGTCATTGGGTTGT	60.225	22	248	GGCCACCAGTTTTGTGATTGC	60.873	21	CCACTAGGTGTCATTGGGTTGT	60.225	22	247
TRINITY_DN15252_c1_g1	1	p3	(TTG)8	24	445	468	GTTCTCAGGGTGGTGTGTCAGT	62.126	22	GTTTGAGACAGTGGGCCTATAA	57.784	22	125	TCTCAGGGTGGTGTGTCAGTCC	63.586	22	GCACTCACAGTCGTTTGCCTCT	63.3	22	212	TGTTCTCAGGGTGGTGTGTCAG	62.125	22	GTTTGAGACAGTGGGCCTATAA	57.784	22	126
TRINITY_DN15254_c4_g7	1	p1	(T)12	12	226	237
TRINITY_DN15258_c1_g1	1	p3	(TTG)5	15	1771	1785	GCCGTGGGAGAAGTTAGCAGAT	62.375	22	TGTGTGTGTGAACTGTGTACAA	58.335	22	240	CCGTGGGAGAAGTTAGCAGATT	60.093	22	TGTGTGTGTGAACTGTGTACAA	58.335	22	239	GCCGTGGGAGAAGTTAGCAGAT	62.375	22	ATGTGTGTGTGAACTGTGTACA	58.132	22	241
TRINITY_DN15261_c3_g1	1	p3	(ATT)5	15	54	68	CCCCGGAAGTCATATTTGTTGA	58.384	22	CGTCTTCGGGAGGTCGTATTT	59.866	21	168	CCCCGGAAGTCATATTTGTTGA	58.384	22	GACCGCATACATACGCCATTCA	61.121	22	144	CCCCGGAAGTCATATTTGTTGA	58.384	22	GGTGCCCATACGTGTCATTCTT	60.94	22	219
TRINITY_DN15264_c4_g3	1	p3	(TAA)5	15	222	236	AGGTGCCAAAGAATGCATTGAA	59.366	22	TGTACCCCACCATGATGTTTAG	57.771	22	241	AAGGTGCCAAAGAATGCATTGA	59.366	22	TGTACCCCACCATGATGTTTAG	57.771	22	242	GGTGCCAAAGAATGCATTGAAA	58.599	22	TGTACCCCACCATGATGTTTAG	57.771	22	240
TRINITY_DN15264_c4_g4	1	p2	(AG)7	14	1578	1591	GGCCCTCCATTTTAAACCAAAT	57.432	22	CCAACTTGATACGGAAGCTAAA	56.447	22	207	CTGCTTTCTTCTTCTGGTTACA	56.302	22	CCAACTTGATACGGAAGCTAAA	56.447	22	108	GGCCCTCCATTTTAAACCAAAT	57.432	22	AGACCAACTTGATACGGAAGCT	59.432	22	210
TRINITY_DN15265_c1_g1	1	p3	(ATG)5	15	730	744	ACCTTTGCCGGATGAGATAGAA	59.228	22	AGAGTCGCAGGCATTCGTTTAG	60.991	22	249	ACCTTTGCCGGATGAGATAGA	58.601	21	AGAGTCGCAGGCATTCGTTTAG	60.991	22	249	ACCTTTGCCGGATGAGATAGAA	59.228	22	ACTCCACTTCCAGGCCGTCTTC	64.213	22	206
TRINITY_DN15265_c1_g1	2	p3	(GGA)5	15	1796	1810	GGGCGTTGACCCAGAAGTTTAT	60.879	22	TGGGTGCAGGTGGTCGATTGA	64.065	21	137	GGGCGTTGACCCAGAAGTTTAT	60.879	22	ATGGGTGCAGGTGGTCGATTGA	64.256	22	138	TGGGCGTTGACCCAGAAGTTTA	62.139	22	TGGGTGCAGGTGGTCGATTGA	64.065	21	138
TRINITY_DN15266_c7_g1	1	p3	(TTC)6	18	435	452	CCCACACCGAGAGCACGTACAA	64.71	22	TGGATTGTGGGATGGAGCTGAA	61.698	22	215	CCCACACCGAGAGCACGTACAA	64.71	22	TGGGATGGAGCTGAAACAAGAA	59.892	22	208	CCCACACCGAGAGCACGTACAA	64.71	22	GTGGGATGGAGCTGAAACAAGA	60.553	22	209
TRINITY_DN15269_c2_g2	1	p2	(GA)10	20	393	412	GCTCTCGCGCAGGATAATTTGA	61.372	22	TGGTCAGCAGCTAAAACAATCA	58.515	22	247	GCTCTCGCGCAGGATAATT	58.094	19	TGGTCAGCAGCTAAAACAATCA	58.515	22	247	GCTCTCGCGCAGGATAATTT	58.779	20	TGGTCAGCAGCTAAAACAATCA	58.515	22	247
TRINITY_DN15269_c2_g5	1	p2	(TG)7	14	187	200	CGCACGCAGGATCATTAGA	57.727	19	ACCAGGTTAACATACTGCAATT	55.965	22	107	CGCACGCAGGATCATTAGAC	59.145	20	ACCAGGTTAACATACTGCAATT	55.965	22	107	CGCACGCAGGATCATTAGAC	59.145	20	CCAGTGTTACCAGGTTAACATA	55.465	22	115
TRINITY_DN15271_c2_g4	1	p3	(GAT)5	15	87	101	GGCAGCCAGAAACGAAAGATGA	61.451	22	AGTATAGGCGGTAGTGGGTATT	57.876	22	217	GGCAGCCAGAAACGAAAGATGA	61.451	22	AGCCAGACGAAAAGAAGGTACA	59.632	22	144	GGCAGCCAGAAACGAAAGATGA	61.451	22	GCCAGACGAAAAGAAGGTACAG	59.263	22	143
TRINITY_DN15274_c0_g1	1	p1	(T)30	30	5	34
TRINITY_DN15275_c0_g1	1	c	(TG)6cgtgcgtgc(GT)9	39	4461	4499	GGTTAGCACAGCGATGGATTAC	59.456	22	GCAAGAATCTGGAGTGGCATAA	58.718	22	221	GGTTAGCACAGCGATGGATTA	58.166	21	GCAAGAATCTGGAGTGGCATAA	58.718	22	221	GGTTAGCACAGCGATGGATTAC	59.456	22	TCTGGAGTGGCATAAGGTTCAT	59.154	22	214
TRINITY_DN15278_c9_g3	1	p3	(TGA)6	18	78	95	CGCCAGTCCCTTTCACCTTCAT	62.841	22	GGGGCCTCAATACCACCATCAG	62.729	22	130	CGCCAGTCCCTTTCACCTTCAT	62.841	22	TCCTACCTCCGTCCCTGAACAA	62.498	22	177	AGGCTGGACTCGTTGACAATTA	59.698	22	ACCTCCGTCCCTGAACAATTTT	60.159	22	206
TRINITY_DN15285_c3_g2	1	p2	(CA)6	12	318	329	CAGACCTCTACTGCGGGTAAAC	60.417	22	CCCGTCAATGCCCACCCATCTA	64.382	22	249	AGACCTCTACTGCGGGTAAACA	60.82	22	CCCGTCAATGCCCACCCATCTA	64.382	22	248	CAGACCTCTACTGCGGGTAAAC	60.417	22	CCGTCAATGCCCACCCATCTAA	62.655	22	248
TRINITY_DN15287_c4_g1	1	p1	(T)28	28	36	63
TRINITY_DN15293_c0_g5	1	p1	(T)14	14	491	504	TCTTTGCCCTGTGTTGTTTATT	56.714	22	AATGGCGCCCTCATGTGTATC	60.815	21	215	TTCTTTGCCCTGTGTTGTTTAT	56.714	22	AATGGCGCCCTCATGTGTATC	60.815	21	216	ATTTCTTTGCCCTGTGTTGTTT	57.514	22	AATGGCGCCCTCATGTGTATCT	62.141	22	218
TRINITY_DN15301_c2_g1	1	p4	(AAGA)5	20	1267	1286	AGGAAGGTAAGGAGAAGAGGAA	57.578	22	CCATCCACCCACCCATCTATCC	61.956	22	216	AAGGTAAGGAGAAGAGGAAGAA	55.834	22	ATCCATCCACCCACCCATCTAT	60.431	22	215	AGGTAAGGAGAAGAGGAAGAAT	55.614	22	ATCCATCCACCCACCCATCTAT	60.431	22	214
TRINITY_DN15301_c2_g1	2	p4	(AGAA)6	24	1636	1659
TRINITY_DN15304_c1_g1	1	p6	(GGTTAG)4	24	295	318	CGAACGTGCGCACAGAAAACA	62.8	21	ACATCGTGGACTCCGCCTTTAA	61.989	22	212	CGAACGTGCGCACAGAAAACA	62.8	21	AACATCGTGGACTCCGCCTTTA	61.989	22	213	GCACAGAAAACATGCGTATAGA	57.142	22	ACATCGTGGACTCCGCCTTTAA	61.989	22	203
TRINITY_DN15323_c0_g1	1	p2	(AC)6	12	1400	1411	ACGAATGTTTTAAGGCTTGCAA	57.685	22	CCCATGGAGTTTGAAGGAAAAT	56.835	22	119	CGAATGTTTTAAGGCTTGCAAT	56.484	22	CCCATGGAGTTTGAAGGAAAAT	56.835	22	118	ACTTCAAGAACCTGAAAAGTCA	55.786	22	TTTGGTGCTGCAAAACATACAT	57.666	22	235
TRINITY_DN15324_c3_g2	1	p2	(AG)6	12	716	727	ACACAGCTACAGATTCGAACCT	59.437	22	TCTCTCCCTGGTCAGCGGTATC	62.986	22	228	CAGCTACAGATTCGAACCTCAA	58.15	22	TCTCTCCCTGGTCAGCGGTATC	62.986	22	225	ACACAGCTACAGATTCGAACCT	59.437	22	GTCTCTCCCTGGTCAGCGGTAT	63.248	22	229
TRINITY_DN15332_c1_g1	1	p2	(CA)6	12	196	207	CTCCCTGAGCTTGGACCTTGAA	61.945	22	CATCCCCACACTGAGCGATGAT	62.445	22	232	CTCCCTGAGCTTGGACCTTGAA	61.945	22	ACATCCCCACACTGAGCGATGA	63.719	22	233	GCTCTCGCTCTCTGGACATTTG	61.307	22	ACTCTGCACTTCACGGCTCAGA	63.871	22	194
TRINITY_DN15338_c0_g1	1	p2	(TA)7	14	2164	2177	ACGTGAATGAACAGCCAAGTAA	58.527	22	ACAGATGCAGAGGTGTTTGTCT	59.895	22	158	ACGTGAATGAACAGCCAAGTAA	58.527	22	CACAGATGCAGAGGTGTTTGTC	59.775	22	159	GGACTGTTCAGATGCACCAATG	59.837	22	ACAGATGCAGAGGTGTTTGTCT	59.895	22	234
TRINITY_DN15339_c8_g3	1	p3	(AAG)6	18	2113	2130	TCCATGCTGCATACTCCGATAC	60.029	22	GTGGTGTTTGGTGTTGGCTATG	60.288	22	126	CCATGCTGCATACTCCGATACA	60.289	22	GGTGGTGTTTGGTGTTGGCTAT	61.341	22	126	CCATGCTGCATACTCCGATACA	60.289	22	GTGGTGTTTGGTGTTGGCTATG	60.288	22	125
TRINITY_DN15339_c8_g4	1	p3	(AGA)6	18	528	545	AGGACGGGAATGGAATCTGGTA	60.629	22	ACACGGTGTCACTTTAAATACT	55.693	22	249	GACGGGAATGGAATCTGGTAGG	60.224	22	ACACGGTGTCACTTTAAATACT	55.693	22	247	GGACGGGAATGGAATCTGGTAG	60.224	22	ACACGGTGTCACTTTAAATACT	55.693	22	248
TRINITY_DN15340_c1_g3	1	p3	(ATA)5	15	47	61	CGTGGGCTCGGACTGCATATTT	63.251	22	GACACCCGCACCGACATCAG	63.434	20	161	CGTGGGCTCGGACTGCATATTT	63.251	22	CACCGACATCAGCACCGTACT	62.413	21	153	CGTGGGCTCGGACTGCATATT	62.83	21	CACCGACATCAGCACCGTACT	62.413	21	153
TRINITY_DN15346_c2_g1	1	p3	(ATT)8	24	1711	1734	CGAAAGCTCTGGACCTGTTTTA	58.601	22	CCAATTCACCCTCTAGCCAGAA	59.76	22	217	CGAAAGCTCTGGACCTGTTTTA	58.601	22	GTGGCCAATTCACCCTCTAGCC	63.228	22	221	CGAAAGCTCTGGACCTGTTTTA	58.601	22	GCCAATTCACCCTCTAGCCAGA	62.075	22	218
TRINITY_DN15346_c3_g1	1	p3	(AAC)6	18	1095	1112	AGCCCACACATCACCCGGTAC	64.447	21	TGTCGGAGGGGCAGATGTTTCC	64.551	22	170	AGCCCACACATCACCCGGTAC	64.447	21	GTCGGAGGGGCAGATGTTTCCT	64.303	22	169	GCCCACACATCACCCGGTAC	63.144	20	TGTCGGAGGGGCAGATGTTTCC	64.551	22	169
TRINITY_DN15346_c3_g1	2	p3	(ATT)7	21	1715	1735	TCGGCCAGGCAAACACAGAGAA	64.674	22	GCAGCATCACAGAACAGCAAAC	61.172	22	216	TCGGCCAGGCAAACACAGAGA	64.313	21	GCAGCATCACAGAACAGCAAAC	61.172	22	216	ATCGGCCAGGCAAACACAGAGA	64.493	22	GCAGCATCACAGAACAGCAAAC	61.172	22	217
TRINITY_DN15348_c0_g1	1	p1	(T)14	14	203	216
TRINITY_DN15348_c5_g2	1	p2	(CT)24	48	593	640
TRINITY_DN15354_c1_g1	1	p2	(GT)29	58	141	198	CTTGAGAAGCTGTGCGTGTGTG	62.485	22	AGTTCAAGTGTAGAGGCCTTCA	59.027	22	219	CTTGAGAAGCTGTGCGTGTGTG	62.485	22	GTTCAAGTGTAGAGGCCTTCAT	58.056	22	218	CTTGAGAAGCTGTGCGTGTGT	61.402	21	AGTTCAAGTGTAGAGGCCTTCA	59.027	22	219
TRINITY_DN15354_c1_g1	2	p2	(GT)19	38	335	372
TRINITY_DN15354_c2_g2	1	c	(GT)10tatctaagccatgatggatcaagaataaatcattgaggttacactgtatatcatcccactgttcaaacattcagaatcaggtatcagacctaaccat(TG)8	133	1713	1845	ATGTGAGCATCTGTCTGTGTG	58.303	21	AGCCCTTGAGAAAGTGTATGT	56.922	21	244	ATGTGAGCATCTGTCTGTGTG	58.303	21	TAGCCCTTGAGAAAGTGTATGT	56.821	22	245	ATGTGAGCATCTGTCTGTGTGC	61.192	22	AGCCCTTGAGAAAGTGTATGT	56.922	21	244
TRINITY_DN15354_c4_g1	1	p4	(GTGC)6	24	1	24
TRINITY_DN15355_c1_g1	1	c	(GC)6(AC)7gcacacacac(AG)11	58	361	418	AGAGCAAGCAAAGAGAAATGAA	56.537	22	TGGTGAAGTCGACTCTGTTGTC	60.224	22	248	AAGAGCAAGCAAAGAGAAATGA	56.537	22	TGGTGAAGTCGACTCTGTTGTC	60.224	22	249	AAAGAGCAAGCAAAGAGAAATG	55.807	22	TGGTGAAGTCGACTCTGTTGTC	60.224	22	250
TRINITY_DN15355_c1_g1	2	p2	(CA)8	16	1621	1636	CGCCCTTATTAGCTGGTGAAGT	60.42	22	AGCCAACTCAATGCACACTTTA	58.778	22	198	ACGCCCTTATTAGCTGGTGAAG	60.42	22	AGCCAACTCAATGCACACTTTA	58.778	22	199	CGCCCTTATTAGCTGGTGAAGT	60.42	22	GCCAACTCAATGCACACTTTAT	57.821	22	197
TRINITY_DN15355_c1_g7	1	p2	(CT)7	14	239	252	TTGGGGCTCACACACACATGAA	62.668	22	GCTTTGCTGTGCGGGTGTCA	64.162	20	128	TGGGGCTCACACACACATGAAA	62.668	22	GCTTTGCTGTGCGGGTGTCA	64.162	20	127	TGGGGCTCACACACACATGAA	62.209	21	GCTTTGCTGTGCGGGTGTCA	64.162	20	127
TRINITY_DN15355_c1_g7	2	p3	(CAA)5	15	524	538	CTCACCACAACAGCGCCAGTAT	63.126	22	AAGGAGTGGAGGCCGTTTATGT	61.687	22	134	CTCACCACAACAGCGCCAGTAT	63.126	22	AAAGGAGTGGAGGCCGTTTATG	60.618	22	135	CTCACCACAACAGCGCCAGTAT	63.126	22	AAAGGAGTGGAGGCCGTTTAT	59.366	21	135
TRINITY_DN15357_c0_g1	1	p2	(AG)6	12	1206	1217	AGGAGGGGACGAGCATCATAGA	62.166	22	GCGGAGGTGACGGGCTACAG	64.986	20	216	TGAAGGAGGGGACGAGCATCAT	63.221	22	GCGGAGGTGACGGGCTACAG	64.986	20	219	AGGAGGGGACGAGCATCATAGA	62.166	22	GCGGAGGTGACGGGCTACA	64.228	19	216
TRINITY_DN15359_c4_g1	1	p2	(GT)7	14	202	215	TGACAGGGTGGTGAGTGAATTA	59.024	22	GCCTCTCTGCACCTTAAATAAG	56.847	22	208	GACAGGGTGGTGAGTGAATTAT	57.778	22	GCCTCTCTGCACCTTAAATAAG	56.847	22	207	TGACAGGGTGGTGAGTGAATTA	59.024	22	GCCTCTCTGCACCTTAAATAA	55.665	21	208
TRINITY_DN15363_c4_g1	1	p1	(A)22	22	202	223	TGCATCTCATTTTACAGCTACA	55.815	22	AACGCAGAGGATCGTTCATAGA	59.312	22	197	TGCATCTCATTTTACAGCTACA	55.815	22	TCAACGCAGAGGATCGTTCATA	59.574	22	199	TGCATCTCATTTTACAGCTACA	55.815	22	ACGCAGAGGATCGTTCATAGA	58.701	21	196
TRINITY_DN15363_c6_g1	1	p1	(T)23	23	1	23
TRINITY_DN15375_c3_g2	1	p2	(TG)6	12	1046	1057	TCTCCCTAAATGCACACCTAAT	56.867	22	AGCAGCGTTGTGTTGGACTTTA	61.003	22	218	CTCCCTAAATGCACACCTAATG	56.83	22	AGCAGCGTTGTGTTGGACTTTA	61.003	22	217	TCTCCCTAAATGCACACCTAAT	56.867	22	GCAGCGTTGTGTTGGACTTTAG	60.602	22	217
TRINITY_DN15375_c3_g2	2	p2	(GA)9	18	1195	1212	ACCTGAGCCTGTGTGTCAAAGT	62.075	22	GGGAACGTCTGTGTGTGTCTGT	62.674	22	126	AGACCTGAGCCTGTGTGTCAAA	61.811	22	GGGAACGTCTGTGTGTGTCTGT	62.674	22	128	ACCTGAGCCTGTGTGTCAAAGT	62.075	22	AGGGAACGTCTGTGTGTGTCTG	62.422	22	127
TRINITY_DN15375_c3_g3	1	p2	(CA)6	12	384	395	TGCATCGTGTCCTTCAACTACA	59.963	22	GCTTGGGTCCTGGATTCGATTT	60.946	22	229	ATGCATCGTGTCCTTCAACTAC	58.738	22	GCTTGGGTCCTGGATTCGATTT	60.946	22	230	TGCATCGTGTCCTTCAACTACA	59.963	22	TTAGTGCTTGGGTCCTGGATTC	60.026	22	234
TRINITY_DN15375_c5_g1	1	p2	(TC)13	26	410	435
TRINITY_DN15380_c3_g1	1	p3	(TAA)6	18	406	423	ATGGATGAGGGCTTGGATAGGT	60.701	22	ACATTGGTGGTGGTTGAAAAGA	58.63	22	192	ATGGATGAGGGCTTGGATAGG	59.009	21	ACATTGGTGGTGGTTGAAAAGA	58.63	22	192	TGAGGGCTTGGATAGGTTAATG	57.562	22	ACATTGGTGGTGGTTGAAAAGA	58.63	22	187
TRINITY_DN15384_c0_g2	1	p2	(TG)8	16	893	908	TCGCAGAGTCGCAGTGTTAAAT	60.609	22	CAAACACTTCAGACACCAGACT	58.464	22	148	TCGCAGAGTCGCAGTGTTAAAT	60.609	22	ACAAACACTTCAGACACCAGAC	58.729	22	149	TCGCAGAGTCGCAGTGTTAAA	60.269	21	CAAACACTTCAGACACCAGACT	58.464	22	148
TRINITY_DN15386_c0_g1	1	p2	(AC)20	40	40	79	CAGAACAACAGACAACCAAAGA	57.037	22	TGGTGTGTAAGTGCTGGTTTGT	60.619	22	119	ACAACAGACAACCAAAGACAGA	58.05	22	TGGTGTGTAAGTGCTGGTTTGT	60.619	22	115	AGAACAACAGACAACCAAAGAC	57.035	22	TGGTGTGTAAGTGCTGGTTTGT	60.619	22	118
TRINITY_DN15388_c1_g1	1	c	(CA)11ct(CA)17	58	192	249	AGTCTCCTGGTCTTCGCTAAAA	59.102	22	GGTACCAATGATGACCAACA	55.337	20	135	GTCTCCTGGTCTTCGCTAAAA	57.685	21	GGTACCAATGATGACCAACA	55.337	20	134	AAGTCTCCTGGTCTTCGCTAAA	59.102	22	GGTACCAATGATGACCAACA	55.337	20	136
TRINITY_DN15392_c0_g1	1	p2	(GT)12	24	226	249	TGCCATCCCTTCCCTGTGTTTC	62.804	22	ACCACATGATGACTTTCGAACA	58.261	22	194	TTGCCATCCCTTCCCTGTGTTT	62.438	22	ACCACATGATGACTTTCGAACA	58.261	22	195	TGCCATCCCTTCCCTGTGTTT	61.961	21	ACCACATGATGACTTTCGAACA	58.261	22	194
TRINITY_DN15392_c4_g1	1	p2	(AC)10	20	353	372	GCCCCTCCCCTACACACATA	60.693	20	CTTGTTTATTTCCACACCAGGT	56.798	22	223	CCCCTCCCCTACACACATACA	60.624	21	CTTGTTTATTTCCACACCAGGT	56.798	22	222	CCCCTCCCCTACACACATACAG	61.548	22	CTTGTTTATTTCCACACCAGGT	56.798	22	222
TRINITY_DN15394_c0_g4	1	p4	(CATT)6	24	837	860	ATCCCAGAAACCTCAGCAATAC	58.109	22	ACACAAGGCAGTAAAACAAACA	57.207	22	206	CATCCCAGAAACCTCAGCAATA	58.11	22	ACACAAGGCAGTAAAACAAACA	57.207	22	207	TCCCAGAAACCTCAGCAATAC	57.65	21	ACACAAGGCAGTAAAACAAACA	57.207	22	205
TRINITY_DN15399_c3_g4	1	p2	(TA)6	12	555	566	CGCAATAGTGACGCTGCCTCA	63.319	21	TTTTGCATAATTTGGGCCACAC	58.593	22	243	AGATGTCCTGCGCATGGTGATG	63.263	22	TTTTGCATAATTTGGGCCACAC	58.593	22	221	GATGTCCTGCGCATGGTGATG	62	21	TTTTGCATAATTTGGGCCACAC	58.593	22	220
TRINITY_DN15405_c0_g1	1	p3	(TTC)5	15	1948	1962	TCCACAAATCCGACACGAGTTT	60.484	22	CGTCCACCTGCATGACCAAAGA	63.076	22	122	CCACAAATCCGACACGAGTTTA	58.939	22	CGTCCACCTGCATGACCAAAGA	63.076	22	121	TCCACAAATCCGACACGAGTTT	60.484	22	ACGTCCACCTGCATGACCAAAG	63.334	22	123
TRINITY_DN15407_c0_g1	1	p1	(T)12	12	405	416	GCATTCGAATCTAATTTGTCCC	55.85	22	GGGTACACACAGACACACACAT	60.485	22	245	GCATTCGAATCTAATTTGTCCC	55.85	22	ACACACAGACACACACATTTT	56.508	21	241	GCATTCGAATCTAATTTGTCCC	55.85	22	GGTACACACAGACACACACATT	58.797	22	244
TRINITY_DN15409_c3_g2	1	p3	(TAA)6	18	349	366	TACCACCAGTGACCCTCAAAAG	59.894	22	AGCACTTTGAGATTGCTGTAAT	56.335	22	142	AAGTCCCTGTACCCCTGTTGAA	60.967	22	AGCACTTTGAGATTGCTGTAAT	56.335	22	123	AAGTCCCTGTACCCCTGTTGAA	60.967	22	GCACTTTGAGATTGCTGTAATG	56.322	22	122
TRINITY_DN15409_c9_g1	1	p2	(CT)7	14	93	106	CCCCACTGAAGGAAAAGTTCTT	58.434	22	ATGCACAAACACAAGCCATAGA	58.844	22	136	CCCCACTGAAGGAAAAGTTCTT	58.434	22	TGCACAAACACAAGCCATAGA	58.419	21	135	CCCCACTGAAGGAAAAGTTCTT	58.434	22	CATGCACAAACACAAGCCATAG	58.753	22	137
TRINITY_DN15411_c0_g1	1	p4	(AGAT)19	76	1	76
TRINITY_DN15412_c0_g1	1	p2	(GT)12	24	34	57	GTGGGATGGAAGTGTTCACCTA	59.695	22	AGGGTCAGAGAAGCTCCAGAAG	61.152	22	169	GTGGGATGGAAGTGTTCACCTA	59.695	22	GGGTCAGAGAAGCTCCAGAAGA	61.15	22	168	TGGGATGGAAGTGTTCACCTAC	59.695	22	AGGGTCAGAGAAGCTCCAGAAG	61.152	22	168
TRINITY_DN15412_c0_g1	2	p3	(TCA)5	15	199	213	TGGAGCTTCTCTGACCCTATAA	57.734	22	ACACTCCAACTGCAACTGTAGA	59.566	22	151	TGGAGCTTCTCTGACCCTATAA	57.734	22	ACAGATCATCAGACGGGTTTGA	59.433	22	113	CTGGAGCTTCTCTGACCCTATA	58.161	22	ACACTCCAACTGCAACTGTAGA	59.566	22	152
TRINITY_DN15412_c0_g1	3	p1	(A)14	14	886	899	GGGGACATTTCACAGACGTAAT	58.393	22	CTTCCAACTGCGCAAATTAAAA	56.689	22	219	GGGGACATTTCACAGACGTAAT	58.393	22	CTTCCAACTGCGCAAATTAA	55.176	20	219	GGGACATTTCACAGACGTAATA	55.92	22	CTTCCAACTGCGCAAATTAA	55.176	20	218
TRINITY_DN15412_c1_g1	1	c	(T)17(G)15	32	1222	1253
TRINITY_DN15412_c1_g2	1	p1	(C)14	14	978	991
TRINITY_DN15420_c3_g4	1	p2	(TG)6	12	260	271	CTGCCCTGTCGGTGTGGTAAAG	63.375	22	CGCTCGTCTCTGTGCAGCTTTC	64.214	22	110	CTGCCCTGTCGGTGTGGTAAAG	63.375	22	GCTCGTCTCTGTGCAGCTTTCA	63.346	22	109	TGCCCTGTCGGTGTGGTAAAG	62.585	21	CGCTCGTCTCTGTGCAGCTTTC	64.214	22	109
TRINITY_DN15427_c3_g3	1	p1	(A)12	12	527	538
TRINITY_DN15428_c0_g1	1	p2	(TG)6	12	2112	2123	TGATGCCCATTAAGTGCTAAAT	56.096	22	CATCAACCACGCAGCAGAAAAT	60.352	22	165	TGATGCCCATTAAGTGCTAAAT	56.096	22	ATCAACCACGCAGCAGAAAATA	58.919	22	164	TGATGCCCATTAAGTGCTAAAT	56.096	22	TCAACCACGCAGCAGAAAATA	58.501	21	163
TRINITY_DN15431_c0_g1	1	p1	(T)13	13	1775	1787	TGCAAAACAGCCCACCTTTTAA	59.498	22	ACCTGCAAAAGTTTCCCATCCA	60.692	22	179	TTGCAAAACAGCCCACCTTTTA	59.498	22	ACCTGCAAAAGTTTCCCATCCA	60.692	22	180	TGCAAAACAGCCCACCTTTTAA	59.498	22	CCATAAGAAGCATCCCGAATCA	58.256	22	160
TRINITY_DN15431_c0_g1	2	p1	(A)13	13	2073	2085	TATTAAGAGCACTGCCCAAATA	55.223	22	TTTCGGTCGCTTTGCTCATAAA	59.191	22	152	TATTAAGAGCACTGCCCAAATA	55.223	22	TCGGTCGCTTTGCTCATAAA	57.912	20	150	ATTAAGAGCACTGCCCAAATAG	56.472	22	TCGGTCGCTTTGCTCATAAA	57.912	20	149
TRINITY_DN15433_c0_g1	1	p3	(GAT)5	15	1133	1147	GCTGGACTTACTGCGTGAAGAA	60.866	22	TGCGAGCAGAGGAAGAGAAAA	59.656	21	142	CGCTTGCGTGTCTTCTCTTTCT	61.43	22	TGCGAGCAGAGGAAGAGAAAA	59.656	21	243	GCTGGACTTACTGCGTGAAGAA	60.866	22	CCGAAGCAGGTCATCATCATCA	60.484	22	103
TRINITY_DN15434_c2_g1	1	p3	(TAA)6	18	285	302	GCACTGATGAAAATGACTGCATA	56.287	23	TTAGTCAGAAGATGACCAAAGGC	56.269	23	94	GCACTGATGAAAATGACTGCATA	56.287	23	TTAGTCAGAAGATGACCAAAGG	55.691	22	94	GCACTGATGAAAATGACTGCATA	56.287	23	TTAGTCAGAAGATGACCAAAG	54.056	21	94
TRINITY_DN15438_c0_g1	1	p1	(T)13	13	558	570
TRINITY_DN15438_c0_g3	1	p3	(TCA)5	15	842	856	TGTTCTGTGGTCCCAGTTTCTT	59.759	22	TCGTCGAGTTTGCAGACCAGTG	63.021	22	201	ATGTTCTGTGGTCCCAGTTTCT	59.557	22	TCGTCGAGTTTGCAGACCAGTG	63.021	22	202	CATGTTCTGTGGTCCCAGTTTC	59.446	22	TCGTCGAGTTTGCAGACCAGTG	63.021	22	203
TRINITY_DN15441_c1_g1	1	p2	(CT)6	12	25	36	TCGGATGAAAAGGAAGGACAGG	60.027	22	TCTCACTCAGGTCCGCGTCAAA	63.854	22	211	CGGATGAAAAGGAAGGACAGGG	60.941	22	TCTCACTCAGGTCCGCGTCAAA	63.854	22	210	TCGGATGAAAAGGAAGGACAGG	60.027	22	CGTCAAACCAGCCGCAGAAAC	62.889	21	196
TRINITY_DN15441_c3_g1	1	p2	(TC)8	16	1276	1291	TGCCTTCGTTCACACTCGTTCA	62.667	22	GGTGGGCCCAGAATGAGAGACT	63.751	22	114	GCCTTCGTTCACACTCGTTCAC	62.228	22	GGTGGGCCCAGAATGAGAGACT	63.751	22	113	CGCAAGTTCAAGTTCTCACAGT	59.391	22	ACCCCTCCTCCCATGTGTAAAT	60.839	22	246
TRINITY_DN15441_c3_g1	2	p3	(AAT)8	24	1725	1748	AAAACGTACCGGCACTGAAATG	60.032	22	TCCCGAAAATGTTTGCCTTTCA	59.304	22	226	AAAACGTACCGGCACTGAAATG	60.032	22	GTCCCGAAAATGTTTGCCTTTC	58.943	22	227	AAACGTACCGGCACTGAAATG	59.466	21	TCCCGAAAATGTTTGCCTTTCA	59.304	22	225
TRINITY_DN15441_c3_g3	1	p2	(GT)6	12	110	121	ACAAGCTGATCCAAAACGAGAA	58.523	22	TGTCACAGTTGGCGCAGGAAAA	63.469	22	139	ACGAGCTGTGTGGAAATAAGCA	60.55	22	TGGCACCTGTGAAGCGTGTAGA	64.132	22	212	ACAAGCTGATCCAAAACGAGAA	58.523	22	GGCACCTGTGAAGCGTGTAGAG	63.405	22	189
TRINITY_DN15447_c1_g1	1	p3	(CAG)5	15	523	537	GCCAGGAATGGACCCGGTAACT	64.318	22	GCTGTTATTTGCCCTGACATGT	59.507	22	250	GCCAGGAATGGACCCGGTAACT	64.318	22	GGAGCTGCTGAGTTATGTAGGG	60.224	22	194	AGCCAGGAATGGACCCGGTAAC	64.318	22	GGAGCTGCTGAGTTATGTAGGG	60.224	22	195
TRINITY_DN15447_c2_g1	1	p4	(GTAT)6	24	1	24
TRINITY_DN15447_c2_g6	1	c	(GTAT)5gcatggatggatggttgt(ATGG)6	62	30	91
TRINITY_DN15447_c2_g6	2	p2	(TG)12	24	209	232
TRINITY_DN15449_c4_g4	1	p1	(A)13	13	76	88	GCCTAAAAGCTGCTGTGTGACA	61.643	22	ACTCTGCTCGCTTCCTGTAAAC	60.611	22	115	GCCTAAAAGCTGCTGTGTGACA	61.643	22	GTTGCCCCTCGGTGTGAACGTA	64.982	22	192	GCCTAAAAGCTGCTGTGTGACA	61.643	22	TGACTCTGCTCGCTTCCTGTAA	61.4	22	117
TRINITY_DN1544_c0_g1	1	p4	(TGGA)5	20	255	274	GGATCACTCGGCCCTGTTAAA	60.066	21	TCCATCAATCTGTCATCTATCG	55.252	22	197	GGATCACTCGGCCCTGTTAAA	60.066	21	CGATCTATCCATCCATTCATCA	55.287	22	177	GATCACTCGGCCCTGTTAAAA	58.293	21	TCCATCAATCTGTCATCTATCG	55.252	22	196
TRINITY_DN15453_c0_g1	1	p3	(TCA)5	15	1763	1777	TGGGAGGAAAGTGAAGGAGAGA	60.158	22	TGGAGGTCTGGGGATCCTTTAT	60.021	22	227	ACATGATGAGTGGGAGGAAAGT	59.084	22	TGGAGGTCTGGGGATCCTTTAT	60.021	22	237	TGAGTGGGAGGAAAGTGAAGGA	60.696	22	TGGAGGTCTGGGGATCCTTTAT	60.021	22	231
TRINITY_DN15457_c1_g1	1	p2	(GT)7	14	1412	1425	CCCCGGATACCACCCTGTTCTT	63.755	22	TGCTGCTGATCACAAACACACA	61.263	22	237	CCCCGGATACCACCCTGTTCTT	63.755	22	GCTGCTGATCACAAACACACAC	60.856	22	236	ACCCCGGATACCACCCTGTTCT	64.884	22	TGCTGCTGATCACAAACACACA	61.263	22	238
TRINITY_DN15457_c2_g1	1	p2	(AT)6	12	804	815	CCGGTTACCATGGCAGCAGAGT	64.851	22	GTGCGGTACTGAGACACGAGAC	62.864	22	125	CCGGTTACCATGGCAGCAGAGT	64.851	22	TGCGGTACTGAGACACGAGACG	64.201	22	124	ACCGGTTACCATGGCAGCAGAG	64.851	22	GTGCGGTACTGAGACACGAGAC	62.864	22	126
TRINITY_DN15467_c0_g1	1	p2	(GT)15	30	2656	2685
TRINITY_DN15470_c0_g1	1	p3	(GGT)5	15	555	569	CACACCGCACTCCTGGATTTA	60.339	21	AACGTCGAGGCTTGGCTGGAT	64.431	21	235	CACACCGCACTCCTGGATTTAG	61.252	22	AACGTCGAGGCTTGGCTGGAT	64.431	21	235	CACACCGCACTCCTGGATTTA	60.339	21	ACGTCGAGGCTTGGCTGGAT	64.042	20	234
TRINITY_DN15470_c0_g2	1	p2	(AC)6	12	1020	1031	ACTGACGAGTCCCCACCTCTTA	62.225	22	CCCCGCCCACAGTCACTCAG	64.922	20	122	ACTGACGAGTCCCCACCTCTTA	62.225	22	CCGCCCACAGTCACTCAGGAT	64.17	21	120	TGACGAGTCCCCACCTCTTACA	62.484	22	CCCCGCCCACAGTCACTCAG	64.922	20	120
TRINITY_DN15470_c0_g2	2	p2	(AC)12	24	1441	1464	ACTCCTGACCCGCAATCCTATG	61.869	22	ACACGCCAGTCTCGCACAG	62.848	19	191	CTCCTGACCCGCAATCCTATGT	61.869	22	ACACGCCAGTCTCGCACAG	62.848	19	190	CTCCTGACCCGCAATCCTATGT	61.869	22	CGGGAATTCAAGGGAGGGGACA	64.018	22	209
TRINITY_DN15470_c0_g2	3	p1	(A)18	18	1621	1638	GGCGTGTCCCCTCCCTTGAATT	64.839	22	CCGCTCCACACACAAACCAACC	64.627	22	161	GGCGTGTCCCCTCCCTTGAATT	64.839	22	TCTCCGCTCCACACACAAACCA	64.347	22	164	GGCGTGTCCCCTCCCTTGAATT	64.839	22	TTCTCCGCTCCACACACAAACC	63.262	22	165
TRINITY_DN15473_c0_g1	1	p2	(AC)25	50	191	240	TCATATTGAAAACACTGCTGCT	56.611	22	CTGCGTGACTCCAGCTCATAAC	61.304	22	227	TCATATTGAAAACACTGCTGCT	56.611	22	TGCGTGACTCCAGCTCATAAC	60.404	21	226	TCATATTGAAAACACTGCTGCT	56.611	22	CTGCGTGACTCCAGCTCATAA	60.135	21	227
TRINITY_DN15473_c0_g1	2	p3	(TCA)5	15	773	787	CGGTCTCCACTTGTCCGTTGTT	62.989	22	TGGTGAAAGATGCCCTGGATGA	61.698	22	237	AGACCCTGACACTGACCGATGA	62.806	22	TGGTGAAAGATGCCCTGGATGA	61.698	22	166	CGGTCTCCACTTGTCCGTTGTT	62.989	22	GGTGAAAGATGCCCTGGATGAA	60.621	22	236
TRINITY_DN1547_c0_g1	1	p2	(CA)6	12	281	292
TRINITY_DN15481_c5_g4	1	p2	(TG)11	22	436	457
TRINITY_DN15489_c2_g1	1	p2	(TC)26	52	1504	1555
TRINITY_DN15489_c7_g1	1	p2	(TG)6	12	161	172	CGCCCGATGAAATGGTCTATAT	58.138	22	ATGAAGAGTACGGTTCCAAAA	55.156	21	237	CGCCCGATGAAATGGTCTATAT	58.138	22	TATGAAGAGTACGGTTCCAAAA	55.134	22	238	CGCCCGATGAAATGGTCTATA	57.687	21	ATGAAGAGTACGGTTCCAAAA	55.156	21	237
TRINITY_DN15490_c0_g1	1	p3	(AAG)5	15	1931	1945	GGCGACTGATGGCTGAAGATGA	62.684	22	CCGCAGCTCCACCCTCTACAT	63.969	21	210	GGCGACTGATGGCTGAAGATGA	62.684	22	CCGCAGCTCCACCCTCTACATT	64.345	22	210	GGCGACTGATGGCTGAAGATGA	62.684	22	CCGCAGCTCCACCCTCTACA	63.758	20	210
TRINITY_DN15492_c0_g1	1	p2	(AC)33	66	1867	1932
TRINITY_DN15494_c0_g1	1	p1	(T)29	29	1	29
TRINITY_DN15494_c1_g1	1	p1	(G)13	13	255	267
TRINITY_DN15494_c1_g1	2	c	(A)17cgacaaaacaaaagaaacacataggttacttttctta(CT)6	66	465	530	CTGCACAGGGTCCCACAAG	60.602	19	TGTGATAGTTTGTCTTGGTTGT	55.862	22	216	TGCACAGGGTCCCACAAG	59.485	18	TGTGATAGTTTGTCTTGGTTGT	55.862	22	215	GCACAGGGTCCCACAAGG	60.282	18	TGTGATAGTTTGTCTTGGTTGT	55.862	22	214
TRINITY_DN15494_c1_g1	3	p3	(ATC)6	18	903	920	GAGTAACATCAGAGACACCCAGC	54.093	23	GATCATTCTTGCACATTTTGTCA	55.996	23	140	GAGTAACATCAGAGACACCCAGC	54.093	23	ATCATTCTTGCACATTTTGTCA	55.756	22	139	GAGTAACATCAGAGACACCCAGC	54.093	23	ATCATTCTTGCACATTTTGTCAG	57.257	23	139
TRINITY_DN15499_c6_g2	1	p1	(T)16	16	185	200	TGGATGACATGGTGGTGAGTAA	59.09	22	GGCAACAGTCTGGATAACAATG	57.639	22	216	GGATGACATGGTGGTGAGTAAA	58.05	22	GGCAACAGTCTGGATAACAATG	57.639	22	215	TGGATGACATGGTGGTGAGTAA	59.09	22	GGCAACAACAATGAACTGTAAG	56.442	22	195
TRINITY_DN15509_c3_g1	1	p2	(AC)8	16	2065	2080	CCGCCTTCTGTGCTCTGCTTTC	64.226	22	ACACGTCAAAGCAATCATGTGT	59.382	22	247	CGCCTTCTGTGCTCTGCTTTCT	63.372	22	ACACGTCAAAGCAATCATGTGT	59.382	22	246	ATGGCGTGTGTGAGCTCTGATT	62.572	22	ACAAACACGTCAAAGCAATCAT	57.694	22	143
TRINITY_DN15509_c3_g2	1	p2	(TC)24	48	1510	1557	CCTGCCGTGGGTTCGATACAT	62.508	21	GTGTCTAGCCTATGTGCAGAAT	57.935	22	167	CTCGGGAATACAGGTGCGTTAC	61.052	22	GTGTCTAGCCTATGTGCAGAAT	57.935	22	221	CGCAGTAAACAAGCAGCATTAG	58.58	22	GTGTCTAGCCTATGTGCAGAAT	57.935	22	117
TRINITY_DN15509_c3_g3	1	p2	(CT)11	22	1	22
TRINITY_DN15509_c3_g3	2	p2	(TC)7	14	177	190	TCCTCCACACGCCGCATGT	64.482	19	GCTCACCTGCAGCATCATTTCA	61.776	22	193	TCCTCCACACGCCGCATGT	64.482	19	GCTCACCTGCAGCATCATTTC	60.202	21	193	GCGGAAGGCGTGTGTGGATG	64.317	20	GCTCACCTGCAGCATCATTTCA	61.776	22	160
TRINITY_DN15509_c3_g3	3	p2	(TC)7	14	398	411	GCAGGTGAGCAGGACTGTTAAT	60.617	22	GTGTCTAGCCTATGTGCAGAGT	59.571	22	216	GCAGGTGAGCAGGACTGTTAAT	60.617	22	AGTGTCTAGCCTATGTGCAGAG	59.307	22	217	GCAGGTGAGCAGGACTGTTAAT	60.617	22	GTCTAGCCTATGTGCAGAGTGA	59.31	22	214
TRINITY_DN15512_c5_g1	1	c	(GA)12t(AG)15	55	1866	1920
TRINITY_DN15514_c11_g1	1	p3	(TTA)5	15	233	247	ATTTTGCGCCGCCATACAGTAG	61.886	22	AGTGCACTGACTGAAGTTCA	57.012	20	199	TTTTGCGCCGCCATACAGTAG	61.602	21	AGTGCACTGACTGAAGTTCA	57.012	20	198	GCCGCCATACAGTAGCCCTAA	61.979	21	AGTGCACTGACTGAAGTTCA	57.012	20	192
TRINITY_DN15515_c0_g1	1	p3	(TCA)6	18	28	45
TRINITY_DN15515_c0_g1	2	p1	(A)14	14	1077	1090	TTTGAGACCACGCTCTCTGTCC	62.231	22	ATTGGCTTGATGAGGGCTAACA	60.025	22	113	TTTTGAGACCACGCTCTCTGTC	60.546	22	ATTGGCTTGATGAGGGCTAACA	60.025	22	114	TTTGAGACCACGCTCTCTGTCC	62.231	22	CATTGGCTTGATGAGGGCTAAC	59.64	22	114
TRINITY_DN15516_c2_g1	1	p3	(AGA)5	15	2623	2637	AGCCGCTCACCAAAGACAAGAT	62.52	22	CCTGGCCCAGCTCATCCTTGA	64.227	21	180	AGCCGCTCACCAAAGACAAGAT	62.52	22	GCTGCCGCTCGACCTTCTG	63.619	19	105	AGCCGCTCACCAAAGACAAGAT	62.52	22	CCGCTCGACCTTCTGCAACTC	63.565	21	101
TRINITY_DN15516_c2_g1	2	p3	(GAT)6	18	2874	2891	CCACACAGCTGGGCACTGATCT	64.804	22	CGTCGTCGTCATCCTCCTCTTC	62.432	22	126	AGCTGGGCACTGATCTCGATGA	63.514	22	CGTCGTCGTCATCCTCCTCTTC	62.432	22	120	CCACACAGCTGGGCACTGATCT	64.804	22	CGTCGTCGTCATCCTCCTCTT	61.607	21	126
TRINITY_DN15517_c0_g1	1	p1	(A)16	16	154	169	GGGGAGGGACATCGGCAGTTT	64.484	21	AGCCAGTGGATGTTCAGCTTCT	61.949	22	230	CGACTGAACGGGGAGGGACATC	64.601	22	AGCCAGTGGATGTTCAGCTTCT	61.949	22	239	CGACTGAACGGGGAGGGACAT	63.891	21	AGCCAGTGGATGTTCAGCTTCT	61.949	22	239
TRINITY_DN15520_c0_g1	1	p1	(T)12	12	1746	1757	AATGGCCCCGTCTGCATTATAA	60.159	22	TGCTGTCTTCATCATGCTTAAT	56.135	22	180	ATGGCCCCGTCTGCATTATAA	59.576	21	TGCTGTCTTCATCATGCTTAAT	56.135	22	179	AATGGCCCCGTCTGCATTATA	59.576	21	TGCTGTCTTCATCATGCTTAAT	56.135	22	180
TRINITY_DN15522_c2_g1	1	p2	(AG)7	14	62	75	AGATCGGTTCATGAGAGTGCAA	59.765	22	GGCATAACCGGACCCATTTAGA	60.159	22	207	AGATCGGTTCATGAGAGTGCAA	59.765	22	GGCATAACCGGACCCATTTAG	58.773	21	207	AAGATCGGTTCATGAGAGTGCA	59.765	22	GGCATAACCGGACCCATTTAGA	60.159	22	208
TRINITY_DN15522_c2_g5	1	p2	(CT)12	24	1	24
TRINITY_DN15524_c0_g1	1	p2	(CA)12	24	541	564	GGCGATCCCATCCGGTTCCT	64.205	20	GCACAAAGGGCAATGCGAAAAC	62.242	22	240	GGCGATCCCATCCGGTTCCTC	64.932	21	GCACAAAGGGCAATGCGAAAAC	62.242	22	240	GGCGATCCCATCCGGTTCCT	64.205	20	GCACAAAGGGCAATGCGAAAA	61.139	21	240
TRINITY_DN15524_c1_g1	1	c	(TG)7ttttgtgttgtgtatggtttgtttgtgtgtgtgc(GT)11	70	10	79
TRINITY_DN15526_c2_g1	1	p2	(GA)8	16	1	16
TRINITY_DN15529_c2_g1	1	p3	(GAT)7	21	527	547	AGGCATGAGACACACACTAAAT	57.708	22	TCACCATTTGCCTCCTTTTAGA	57.619	22	181	CAGGCATGAGACACACACTAAA	58.598	22	TCACCATTTGCCTCCTTTTAGA	57.619	22	182	AGGCATGAGACACACACTAAAT	57.708	22	TTCACCATTTGCCTCCTTTTAG	56.863	22	182
TRINITY_DN15529_c3_g1	1	p3	(GAT)6	18	339	356	GGAAGAACAGCCGCCAGTAAAA	61.39	22	TGCCCTAGAGCAGCAAATATGT	59.827	22	234	GGAAGAACAGCCGCCAGTAAAA	61.39	22	TTGAGACGCTGCAGGACCTCTT	63.893	22	123	AGGAAGAACAGCCGCCAGTAAA	62.2	22	TTGAGACGCTGCAGGACCTCTT	63.893	22	124
TRINITY_DN15529_c3_g1	2	c	(TGA)8agagaaggaagcaggtgga(GAT)5	58	494	551
TRINITY_DN15529_c4_g3	1	p3	(TCA)6	18	737	754	TCACCTTCAAGCACGCAAATAT	58.919	22	TGAACTGTGATTGGCTGTACTA	57.117	22	233	TCACCTTCAAGCACGCAAATAT	58.919	22	CTGAACTGTGATTGGCTGTACT	58.332	22	234	TCACCTTCAAGCACGCAAATA	58.501	21	TGAACTGTGATTGGCTGTACTA	57.117	22	233
TRINITY_DN15532_c1_g1	1	p1	(T)12	12	146	157
TRINITY_DN15535_c5_g1	1	c	(TATT)12(ATTT)6	72	1099	1170
TRINITY_DN15535_c5_g2	1	p1	(A)16	16	372	387	TCCCCGAATAAACACTGTTAGA	56.837	22	GCTGTGGTCCAATGCCGTATAT	60.81	22	249	AGAAGTGACAACAGTCCATTAC	56.037	22	GCTGTGGTCCAATGCCGTATAT	60.81	22	230	ACACTGCTGATCTCATGTATTG	56.245	22	GCTGTGGTCCAATGCCGTATAT	60.81	22	165
TRINITY_DN15542_c0_g3	1	p5	(ATGTA)4	20	1276	1295	ACGTTATGACCCTTGGGTTCAA	59.893	22	TCTTCCTCTGTTGTTTTGATGT	55.851	22	241	TTTCACAGTCCACGTTCGTTTT	59.257	22	GAAAAGAAACCAATGAGCTGAG	55.903	22	233	ACGTTATGACCCTTGGGTTCAA	59.893	22	TGAGCACTTTGTACTAGTTCAA	55.355	22	214
TRINITY_DN15544_c1_g1	1	p1	(T)14	14	1544	1557	TCCCCTGCCATTCCAACACCAT	64.269	22	ACCCCACCAAGAAATCCATGCG	63.438	22	104	TGTTCCCCTGCCATTCCAACAC	63.322	22	ACCCCACCAAGAAATCCATGCG	63.438	22	107	CCCCTGCCATTCCAACACCATC	63.765	22	ACCCCACCAAGAAATCCATGCG	63.438	22	103
TRINITY_DN15544_c1_g1	2	p2	(AT)7	14	1898	1911	CGCATTACTACACGCAGGT	57.955	19	GGGAGCACACATGGCAAGAAAT	61.729	22	211	CGCATTACTACACGCAGGT	57.955	19	TGGGAGCACACATGGCAAGAA	62.554	21	212	CGCATTACTACACGCAGGT	57.955	19	GGAGCACACATGGCAAGAAATA	59.245	22	210
TRINITY_DN15544_c2_g1	1	p2	(AC)12	24	48	71	GCATGCTATTTATACGCACTTC	56.032	22	ACACATCAACAGCACAGATCT	57.586	21	214	GCATGCTATTTATACGCACTTC	56.032	22	TACACATCAACAGCACAGATCT	57.458	22	215	GCACGACTTATCATACTGCAT	56.226	21	ACACATCAACAGCACAGATCT	57.586	21	231
TRINITY_DN15544_c2_g1	2	p3	(ATG)8	24	1129	1152	TCCACACAACACAATCGAATGA	58.528	22	AACCAGTTGCATGACTCAATTT	57.057	22	176	TCCACACAACACAATCGAATGA	58.528	22	ACCAGTTGCATGACTCAATTTA	56.258	22	175	GCTGCTTCTGATTTCTGTTTAA	55.292	22	ACCAGTTGCATGACTCAATTTA	56.258	22	198
TRINITY_DN15544_c2_g3	1	p2	(AC)6	12	990	1001	GAGAGACTTCACACGCGGATGA	62.332	22	TTCCTGGGTTACGTGAGATTTG	58.329	22	163	GCGGATGAAAGTACAGGCTATT	58.532	22	TTCCTGGGTTACGTGAGATTTG	58.329	22	149	GAGAGACTTCACACGCGGATGA	62.332	22	TTTCCTGGGTTACGTGAGATTT	57.639	22	164
TRINITY_DN15545_c8_g2	1	p2	(AC)6	12	86	97
TRINITY_DN15546_c0_g1	1	c	(T)12cgattaaacgtgcgattatttttgtagtctattaaatggac(TAT)5	68	364	431	ACGGCTGCAACTAACGATTGT	60.876	21	GGCAAGTAGTCCGAGTAGTC	57.152	20	206	ACACAATTACGGCTGCAACTAA	58.857	22	GGCAAGTAGTCCGAGTAGTC	57.152	20	214	AACACAATTACGGCTGCAACTA	58.857	22	GGCAAGTAGTCCGAGTAGTC	57.152	20	215
TRINITY_DN15551_c4_g5	1	p1	(T)12	12	5	16
TRINITY_DN15551_c4_g5	2	p1	(T)14	14	154	167	CGAGCACGCGAAACTAAATGT	59.874	21	TTGGCCGTTCAATATCGGTATC	58.604	22	141	CGAGCACGCGAAACTAAATGTG	61.027	22	TTGGCCGTTCAATATCGGTATC	58.604	22	141	CGCACGCAAAACTAAACTTTAT	56.541	22	TTGGCCGTTCAATATCGGTATC	58.604	22	106
TRINITY_DN15557_c1_g1	1	p3	(TGA)6	18	167	184	AGCTCTGAGATCAAACCCATCA	59.158	22	TGTTGAATGAGTTGTGACATCA	56.219	22	190	AGCTCTGAGATCAAACCCATCA	59.158	22	TCTGTTGAATGAGTTGTGACAT	55.942	22	192	AGCTCTGAGATCAAACCCATCA	59.158	22	CTGTTGAATGAGTTGTGACATC	55.67	22	191
TRINITY_DN15558_c0_g1	1	p2	(AT)6	12	1273	1284	CTGAACAATGAGGCCACTTTAT	56.674	22	ACCTGGAGTCATCGGAATAAAT	56.952	22	180	TCTGAACAATGAGGCCACTTTA	57.634	22	ACCTGGAGTCATCGGAATAAAT	56.952	22	181	CTGAACAATGAGGCCACTTTAT	56.674	22	ACCTGGAGTCATCGGAATAAA	56.436	21	180
TRINITY_DN15560_c3_g1	1	p1	(A)12	12	99	110	TCGTGCGGGTTTACAACAACAT	61.322	22	AGGGCACTTTGGGGAGGTTTC	62.572	21	225	TCGTGCGGGTTTACAACAACAT	61.322	22	TAGGGCACTTTGGGGAGGTTTC	62.224	22	226	GGAAATTCGTGCGGGTTTACAA	60.031	22	AGGGCACTTTGGGGAGGTTTC	62.572	21	231
TRINITY_DN15560_c4_g1	1	p2	(AG)6	12	673	684	CTGGACAGACGGACACCATCAT	62.053	22	ATCGCATGAAAGCAGTGTTTTG	58.689	22	245	TGGACAGACGGACACCATCATA	60.886	22	ATCGCATGAAAGCAGTGTTTTG	58.689	22	244	GGACAGACGGACACCATCATAT	59.634	22	ATCGCATGAAAGCAGTGTTTTG	58.689	22	243
TRINITY_DN15561_c2_g1	1	p1	(A)15	15	1351	1365	CTGCGGTGCTGTCCTATAT	56.701	19	AGTGTGACTTTGGACCAATCAG	58.52	22	183	CTGCGGTGCTGTCCTATAT	56.701	19	AGTGTGACTTTGGACCAATCA	57.424	21	183	CTGCGGTGCTGTCCTATATG	58.212	20	AGTGTGACTTTGGACCAATCAG	58.52	22	183
TRINITY_DN15561_c2_g2	1	p1	(A)15	15	114	128	AGGCTGATGGAGAATGAGTTAA	56.879	22	ACTGAACGGGGAGGGACAC	61.215	19	109	AAGGCTGATGGAGAATGAGTTA	56.879	22	ACTGAACGGGGAGGGACAC	61.215	19	110	AAAGGCTGATGGAGAATGAGTT	57.687	22	GACTGAACGGGGAGGGACAC	62.169	20	112
TRINITY_DN15561_c3_g1	1	p2	(AG)7	14	154	167	GCTGAGCCAAACACCCGGAAAC	64.695	22	CCTGTGGCATGGGTTCCTTACT	62.283	22	155	AGCTGAGCCAAACACCCGGAAA	64.962	22	CCTGTGGCATGGGTTCCTTACT	62.283	22	156	CTGAGCCAAACACCCGGAAACA	63.536	22	CCTGTGGCATGGGTTCCTTACT	62.283	22	154
TRINITY_DN15564_c0_g1	1	p2	(GT)6	12	1101	1112	TGCTGGTTGTGGAGGGAGATAA	61.097	22	TGTTGGACCCCGCTCTCTGAAT	63.673	22	203	TGCTGGTTGTGGAGGGAGATAA	61.097	22	TGGACCCCGCTCTCTGAATGTT	63.673	22	200	TGCTGGTTGTGGAGGGAGATAA	61.097	22	TTGGACCCCGCTCTCTGAATGT	63.673	22	201
TRINITY_DN15569_c7_g1	1	c	(AC)6gcacg(CA)25	67	1	67
TRINITY_DN15579_c4_g5	1	p1	(T)12	12	55	66
TRINITY_DN15581_c0_g3	1	p2	(CA)6	12	182	193	TGCATCACAATCACACACTCAA	58.787	22	GATCTGTCCGGTGGTGGTACTT	61.733	22	222	GCATCACAATCACACACTCAAA	57.772	22	GATCTGTCCGGTGGTGGTACTT	61.733	22	221	TGCATCACAATCACACACTCAA	58.787	22	ATCTGTCCGGTGGTGGTACTT	60.83	21	221
TRINITY_DN15581_c1_g1	1	p2	(TG)11	22	1033	1054	CCTGAGCCGGCAAAACTGAGAC	63.93	22	TCAAAACGTCTCCCCACAAAGA	60.093	22	125	AACATCCTGAGCCGGCAAAACT	63.051	22	TCAAAACGTCTCCCCACAAAGA	60.093	22	130	ACATCCTGAGCCGGCAAAACTG	63.657	22	TCAAAACGTCTCCCCACAAAGA	60.093	22	129
TRINITY_DN15581_c2_g1	1	p1	(T)15	15	166	180	CAGTAGGGGTGTGACGAGACA	61.157	21	TGTGATTTCAGTTTCCCATTCG	57.235	22	140	TCAGTAGGGGTGTGACGAGAC	60.885	21	TGTGATTTCAGTTTCCCATTCG	57.235	22	141	ACGAGACGAGACAAGAGATTGG	59.837	22	TGTGATTTCAGTTTCCCATTCG	57.235	22	111
TRINITY_DN15585_c2_g2	1	p2	(GT)6	12	440	451
TRINITY_DN15585_c3_g1	1	p2	(TA)11	22	870	891
TRINITY_DN1558_c0_g1	1	p3	(TAA)5	15	271	285	TTGCACATAGGTTCTTTGCTTT	57.065	22	GGCGACCCAATCATAGCACTTA	60.485	22	100	TTTGCACATAGGTTCTTTGCTT	57.065	22	GGCGACCCAATCATAGCACTTA	60.485	22	101	ATTTGCACATAGGTTCTTTGCT	56.855	22	GGCGACCCAATCATAGCACTTA	60.485	22	102
TRINITY_DN15590_c1_g4	1	p5	(TCAAT)5	25	705	729
TRINITY_DN15600_c0_g2	1	p1	(C)15	15	3	17
TRINITY_DN15600_c1_g2	1	p3	(TTG)7	21	1279	1299	CACCTCAATACACAGACCATGAA	54.109	23	GGAGACACAAATACAGCACAACA	55.971	23	144	TCACCTCAATACACAGACCATGAA	55.825	24	GGAGACACAAATACAGCACAACA	55.971	23	145	CACCTCAATACACAGACCATGAA	54.109	23	GAGACACAAATACAGCACAACAG	55.813	23	143
TRINITY_DN15600_c1_g3	1	p3	(TGA)7	21	59	79	TTGTATAGAGAGCCATCTGAGCC	56.871	23	ACAACACCTCACCTCTTCTGAAC	57.242	23	148	TTGTATAGAGAGCCATCTGAGCC	56.871	23	CACAACACCTCACCTCTTCTGAA	57.025	23	149	TGTATAGAGAGCCATCTGAGCCT	56.389	23	ACAACACCTCACCTCTTCTGAAC	57.242	23	147
TRINITY_DN15600_c1_g3	2	p3	(TTG)5	15	918	932
TRINITY_DN15603_c0_g1	1	p1	(A)12	12	790	801	ACACGCACTCACACCTCCATCC	64.758	22	CCCATGACCCTTGTACCAGCAT	62.35	22	218	CGCTCACACGCATCCATACA	60.806	20	ATGACCCTTGTACCAGCATTTT	58.222	22	185	TCACACCTCCATCCGACATTCA	61.414	22	ATGACCCTTGTACCAGCATTTT	58.222	22	207
TRINITY_DN15604_c0_g6	1	p1	(C)17	17	1	17
TRINITY_DN15609_c3_g1	1	p2	(AT)7	14	302	315	AGCCGATGTGTGTAATCTCTGT	59.502	22	TGGTATGAAGGGGTGTGCATAA	59.422	22	250	TGTGTAATCTCTGTGCCACTAG	57.544	22	TGGTATGAAGGGGTGTGCATAA	59.422	22	242	AGCCGATGTGTGTAATCTCTGT	59.502	22	GGTATGAAGGGGTGTGCATAAC	59.05	22	249
TRINITY_DN15610_c1_g1	1	p2	(CA)6	12	159	170	TTTCCCCGTCCACATCCTATAC	59.298	22	TCTGAAGGTGCTGAGCGTTTTG	61.635	22	250	TTCCCCGTCCACATCCTATAC	58.677	21	TCTGAAGGTGCTGAGCGTTTTG	61.635	22	249	TTTCCCCGTCCACATCCTATAC	59.298	22	TCTGAAGGTGCTGAGCGTTTT	60.475	21	250
TRINITY_DN15612_c3_g1	1	p1	(T)44	44	1135	1178
TRINITY_DN15618_c0_g1	1	p2	(TC)6	12	113	124	TCTCTCACCTCGTCGCTGATTA	60.68	22	GGTTTGGTCCCCGGCGTTATCT	64.859	22	240	TCTCTCACCTCGTCGCTGATTA	60.68	22	GGTTTGGTCCCCGGCGTTATC	63.631	21	240	CTCTCACCTCGTCGCTGATTAC	60.54	22	GGTTTGGTCCCCGGCGTTATCT	64.859	22	239
TRINITY_DN15618_c1_g1	1	p2	(CT)7	14	102	115	TCTCTCACCTCTGCGCTGACTA	62.582	22	ACCTTTGTGTCCCAGCAGTCAT	62.153	22	120	TCTCTCACCTCTGCGCTGACTA	62.582	22	CCTTTGTGTCCCAGCAGTCATC	61.454	22	119	TCTCACCTCTGCGCTGACTACA	63.095	22	ACCTTTGTGTCCCAGCAGTCAT	62.153	22	118
TRINITY_DN15621_c0_g2	1	c	(AAAAT)4cagtgtagaactgaaacaggtaaggtatgataaaatgataagactaagagctgaatgagtttatcatgagttatgaacagatgtttcattcatggaga(AC)19	156	138	293	CATGGCCATTTCTGTGAATTGA	57.541	22	ATTCCTCTGACATCCGTTTGAT	57.506	22	244	ACATGGCCATTTCTGTGAATTG	57.803	22	ATTCCTCTGACATCCGTTTGAT	57.506	22	245	CATGGCCATTTCTGTGAATTGA	57.541	22	TCCGCTATTCCTCTGACATCCG	61.652	22	250
TRINITY_DN15624_c0_g1	1	p2	(AT)7	14	113	126	ACTTAAAACAAAACACAACCCA	55.137	22	GGTGCTGAAAATGACCCGTTAC	60.095	22	212	ACTTAAAACAAAACACAACCCA	55.137	22	GTGCTGAAAATGACCCGTTACT	59.188	22	211	ACTTAAAACAAAACACAACCCA	55.137	22	AAAGGTACGAGAATGGCATTTA	55.797	22	171
TRINITY_DN15625_c0_g2	1	p2	(CA)6	12	1247	1258	GGCCTGTCGAATAAACCCTAAA	58.387	22	CCTCACACAGCTACGCCAATCT	62.619	22	146	AAACCCTAAACACACGCTTCCT	60.422	22	GCCTCACACAGCTACGCCAATC	64.031	22	135	TGGCCTGTCGAATAAACCCTAA	59.427	22	GCCTCACACAGCTACGCCAATC	64.031	22	148
TRINITY_DN15644_c4_g2	1	p2	(TA)6	12	1345	1356	GGAATTTGCTCCGTTGAATTAG	56.048	22	CTTGTTGGACTCACATTCTCC	56.542	21	189	AGGCGAAGGAAGAAATGGACAC	60.876	22	CTTGTTGGACTCACATTCTCC	56.542	21	225	ACAGGCGAAGGAAGAAATGGA	59.649	21	CTTGTTGGACTCACATTCTCC	56.542	21	227
TRINITY_DN15647_c0_g1	1	p2	(AC)6	12	10	21
TRINITY_DN15648_c3_g2	1	p2	(CA)8	16	58	73	GGTCCCTCAAACCCAAATATTG	57.264	22	AATGACGACCCGAGTGATTTAT	57.598	22	205	GGTCCCTCAAACCCAAATATTG	57.264	22	TGACGACCCGAGTGATTTATGA	59.244	22	203	GGTCCCTCAAACCCAAATATT	55.795	21	AATGACGACCCGAGTGATTTAT	57.598	22	205
TRINITY_DN15648_c5_g1	1	p2	(TG)6	12	278	289	GCGAAAGGGCCAGCGATATTA	60.876	21	CGCACGCACACACACACTCA	64.079	20	174	GCGAAAGGGCCAGCGATATTA	60.876	21	CACGCACGCACACACACACT	64.351	20	176	GCGAAAGGGCCAGCGATATTA	60.876	21	ACGCACGCACACACACACTC	64.081	20	175
TRINITY_DN15648_c5_g1	2	p2	(TC)7	14	719	732	CTCTGATTCGGGGCTTCATACA	59.897	22	TGTGTGTTTCCTGTGTGTATGT	58.12	22	220	TCTCTGATTCGGGGCTTCATAC	59.634	22	TGTGTGTTTCCTGTGTGTATGT	58.12	22	221	TTCTCTGATTCGGGGCTTCATA	58.962	22	TGTGTGTTTCCTGTGTGTATGT	58.12	22	222
TRINITY_DN15651_c0_g1	1	p1	(T)15	15	2093	2107	TTCCAATGCGAGCGGAAAGGAT	62.901	22	GCGCAGGTTGGGAGTCTC	60.435	18	193	TTCCAATGCGAGCGGAAAGG	61.305	20	GCGCAGGTTGGGAGTCTC	60.435	18	193	CCAATGCGAGCGGAAAGGATGC	64.902	22	GGTCCGATCACAGCGCAGG	63.353	19	203
TRINITY_DN15651_c0_g1	2	p2	(CA)12	24	2405	2428	AGGACTTCAGCAGCCGTGTGTT	64.661	22	AGGAAGCAGGTTGAAGCACATT	60.754	22	151	CTTCAGCAGCCGTGTGTTTTCA	62.14	22	AGGAAGCAGGTTGAAGCACATT	60.754	22	147	AGCAGCCGTGTGTTTTCAAATT	60.159	22	AGGAAGCAGGTTGAAGCACATT	60.754	22	143
TRINITY_DN15651_c0_g1	3	p2	(TC)7	14	3093	3106	TGTGTGTCTGCCTGTCTCTTTC	60.484	22	ACGGCTTATCCCAGTTCAGGTA	60.891	22	219	TTGTGTGTCTGCCTGTCTCTTT	60.093	22	ACGGCTTATCCCAGTTCAGGTA	60.891	22	220	TGTGTGTCTGCCTGTCTCTTTC	60.484	22	CGGCTTATCCCAGTTCAGGTAT	59.631	22	218
TRINITY_DN15655_c4_g1	1	p3	(ATA)5	15	232	246	AGATTCTTGCAATTCCCTTTTG	55.49	22	TAGCACTGTGTCCTTTCGAAAC	58.872	22	242	AGATTCTTGCAATTCCCTTTTG	55.49	22	AGCACTGTGTCCTTTCGAAAC	59.059	21	241	GATTCTTGCAATTCCCTTTTGT	55.765	22	TAGCACTGTGTCCTTTCGAAAC	58.872	22	241
TRINITY_DN15660_c0_g1	1	p1	(G)13	13	164	176	CCAACATGACCTACTGCAATTA	56.418	22	CTTCAAAGCTGGTAGACTTTCA	56.302	22	242	CCAACATGACCTACTGCAATTA	56.418	22	GAGGGAACATGTAAGTGTATGA	55.278	22	207	CCAACATGACCTACTGCAATTA	56.418	22	TCTTCAAAGCTGGTAGACTTTC	56.037	22	243
TRINITY_DN15661_c10_g1	1	p1	(A)56	56	309	364
TRINITY_DN15661_c12_g1	1	p2	(AG)8	16	449	464	AGAGGGCAGTTATGAGGAAATA	56.315	22	CACACGCGCACATTGAAGAAA	60.597	21	186	AGAGGGCAGTTATGAGGAAATA	56.315	22	CACACGCGCACATTGAAGAA	60.041	20	186	AGAGGGCAGTTATGAGGAAATA	56.315	22	CAAACACACGCGCACATTGAA	61.12	21	190
TRINITY_DN15662_c0_g1	1	p2	(TC)6	12	2707	2718	TCTTCTCCCTGTCGACGGATAT	60.159	22	GCTGTGAGAGGACGCGGTTG	63.688	20	245	CTCTTCTCCCTGTCGACGGATA	60.745	22	GCTGTGAGAGGACGCGGTTG	63.688	20	246	CTTCTCCCTGTCGACGGATAT	58.768	21	GCTGTGAGAGGACGCGGTTG	63.688	20	244
TRINITY_DN15664_c1_g1	1	p2	(TA)7	14	82	95	GTTTGAGAACCACTGGCTTATA	56.087	22	TCAATGCATGGGTTCACTTTAT	56.301	22	216	GTTTGAGAACCACTGGCTTATA	56.087	22	CTCAATGCATGGGTTCACTTTA	56.948	22	217	GTTTGAGAACCACTGGCTTAT	56.153	21	TCAATGCATGGGTTCACTTTAT	56.301	22	216
TRINITY_DN15664_c4_g1	1	p1	(A)21	21	1963	1983	AAGTGAGATGGAGCATATGAGC	57.995	22	GGAGCGGTGTTAATAAGAAAGC	57.726	22	176	AGGATTAAGTGAGATGGAGCAT	56.666	22	GGAGCGGTGTTAATAAGAAAGC	57.726	22	182	GAGGATTAAGTGAGATGGAGCA	57.321	22	GGAGCGGTGTTAATAAGAAAGC	57.726	22	183
TRINITY_DN15668_c4_g8	1	p1	(T)13	13	206	218	TTCTACAGGCATGCACAATACT	57.779	22	AACAACCCAAGAAATCCATACA	55.876	22	218	CATTCTACAGGCATGCACAATA	56.832	22	AACAACCCAAGAAATCCATACA	55.876	22	220	TCTACAGGCATGCACAATACTT	57.779	22	AACAACCCAAGAAATCCATACA	55.876	22	217
TRINITY_DN15674_c0_g1	1	p4	(TGTA)5	20	2834	2853	TGGATGCTTCAGACTTTCATCT	57.435	22	TCGCGCACACATCTCACATATT	60.738	22	172	TTTGGATGCTTCAGACTTTCAT	56.249	22	TCGCGCACACATCTCACATATT	60.738	22	174	TTTTGGATGCTTCAGACTTTCA	56.461	22	TCGCGCACACATCTCACATATT	60.738	22	175
TRINITY_DN15683_c0_g1	1	p2	(GA)8	16	9	24
TRINITY_DN15683_c1_g1	1	p2	(GA)28	56	267	322	AGATGGGCAGAGACGTCTTTAG	59.571	22	ACCATCAGCAGCACGTCTAACT	61.987	22	175	CCACCAGCTGCAAGAGAGAGAG	62.616	22	ACCATCAGCAGCACGTCTAACT	61.987	22	121	AGATGGGCAGAGACGTCTTTAG	59.571	22	GCCGTACCCTTTACCAGCTTAC	60.997	22	195
TRINITY_DN15684_c2_g3	1	p4	(ATAC)5	20	46	65	TTACACACACAAACATGCACAT	57.354	22	GCTACCCTTCACAGCGCAATAC	61.878	22	238	TTACACACACAAACATGCACAT	57.354	22	GCTACCCTTCACAGCGCAATA	60.742	21	238	ACACACACAAACATGCACAT	56.747	20	GCTACCCTTCACAGCGCAATA	60.742	21	236
TRINITY_DN15691_c1_g1	1	p5	(CAATT)5	25	68	92	CTGGAAATCTAGCGGTGTTAAC	57.14	22	GTGGTGGAATGTGCTGCTCTTT	61.655	22	122	CTGGAAATCTAGCGGTGTTAAC	57.14	22	TGGTGGAATGTGCTGCTCTTT	60.479	21	121	CTGGAAATCTAGCGGTGTTAAC	57.14	22	GTGGTGGAATGTGCTGCTCTT	61.156	21	122
TRINITY_DN15693_c1_g1	1	p1	(A)12	12	200	211
TRINITY_DN15699_c1_g1	1	p2	(TC)29	58	288	345
TRINITY_DN15703_c3_g3	1	p5	(CTAAA)5	25	130	154
TRINITY_DN15706_c7_g1	1	p2	(GT)12	24	5	28
TRINITY_DN15708_c0_g1	1	p1	(A)12	12	48	59	ACTTTGTACACTCACCGTAAAA	55.905	22	TTCAACCTGATCTCATGCAAAA	56.526	22	217	ACTTTGTACACTCACCGTAAAA	55.905	22	TCAACCTGATCTCATGCAAAA	55.776	21	216	ACTTTGTACACTCACCGTAAA	55.132	21	TTCAACCTGATCTCATGCAAAA	56.526	22	217
TRINITY_DN15708_c12_g1	1	p3	(ACA)9	27	208	234
TRINITY_DN15708_c3_g1	1	p1	(A)13	13	26	38
TRINITY_DN15715_c5_g5	1	p2	(TC)8	16	649	664	TGCTCTCAAGGTCAAGCTTTAA	57.915	22	TTGCTCGGCCTGTGACTTCAAT	62.774	22	207	TGCTCTCAAGGTCAAGCTTTAA	57.915	22	ATTGCTCGGCCTGTGACTTCAA	62.774	22	208	TGCTCTCAAGGTCAAGCTTTAA	57.915	22	TGCTCGGCCTGTGACTTCAAT	62.324	21	206
TRINITY_DN15718_c11_g1	1	p3	(ATA)8	24	1372	1395	ATGGTGTCCTGCTCCTTCAAAG	60.554	22	ACAGTACCTCCGTTCAGACTAT	58.034	22	174	TGGTGTCCTGCTCCTTCAAAG	60.203	21	ACAGTACCTCCGTTCAGACTAT	58.034	22	173	ATGGTGTCCTGCTCCTTCAAAG	60.554	22	AGTACCTCCGTTCAGACTATCT	57.493	22	172
TRINITY_DN15718_c6_g1	1	p2	(TC)6	12	796	807	AGTTAAATTCGCCTGGCCTCTT	60.291	22	TGGTCAGAGCAGGGGTGATGTC	63.982	22	226	AGTTAAATTCGCCTGGCCTCTT	60.291	22	TTGGTCAGAGCAGGGGTGATGT	63.633	22	227	CCTCTTTGGGCTTCTGTCATGT	60.554	22	TGGTCAGAGCAGGGGTGATGTC	63.982	22	175
TRINITY_DN15718_c8_g1	1	p3	(AAT)8	24	852	875
TRINITY_DN15719_c5_g9	1	p1	(T)12	12	752	763	ACTCTTGACGCAGATTTCTAAT	55.561	22	TCTGATCTCTGCCTGTCTTTGT	59.098	22	250	ACTCTTGACGCAGATTTCTAAT	55.561	22	TGCCTGTCTTTGTTTTGTTAAT	55.016	22	241	ACTCTTGACGCAGATTTCTAAT	55.561	22	TCTCTGCCTGTCTTTGTTTTGT	58.38	22	245
TRINITY_DN15720_c0_g1	1	p2	(AT)8	16	78	93
TRINITY_DN15721_c2_g1	1	p3	(TCT)5	15	1321	1335	CGCTGAGGTCCATCGCTAAAC	61.393	21	ATCTGTGTCTCTCCAGCATTAT	56.687	22	221	CGCTGAGGTCCATCGCTAAAC	61.393	21	CATCTGTGTCTCTCCAGCATTA	57.603	22	222	CGCTGAGGTCCATCGCTAAA	60.179	20	ATCTGTGTCTCTCCAGCATTAT	56.687	22	221
TRINITY_DN15723_c0_g2	1	p2	(GA)6	12	20	31
TRINITY_DN15726_c0_g1	1	p1	(A)17	17	1344	1360
TRINITY_DN15730_c0_g2	1	p3	(CTG)6	18	18	35
TRINITY_DN15738_c3_g1	1	p1	(A)12	12	65	76
TRINITY_DN15742_c0_g1	1	p3	(ATG)5	15	964	978	CGTCGCAGGAGGGCAATTAGAG	63.282	22	AATGGGGAGGCCGGTGGAAAG	64.784	21	134	CGTCGCAGGAGGGCAATTAGA	62.494	21	AATGGGGAGGCCGGTGGAAAG	64.784	21	134	CGTCGCAGGAGGGCAATTAGAG	63.282	22	ATGGGGAGGCCGGTGGAAAG	64.406	20	133
TRINITY_DN15746_c0_g1	1	p2	(CA)6	12	78	89	CAAGTTTCGCTCTGGGTTAAGG	59.516	22	ACGATGGGGTGGCCGATCC	64.37	19	130	ACAAGTTTCGCTCTGGGTTAAG	58.861	22	TCTACGATGGGGTGGCCGATC	63.75	21	134	CAAGTTTCGCTCTGGGTTAAGG	59.516	22	TACGATGGGGTGGCCGATCC	63.91	20	131
TRINITY_DN15746_c0_g1	2	p2	(AG)6	12	1130	1141	GCCCACGAACAACTCCTTATGC	62.077	22	TGTCCCTTTCATCCCGCAAATG	61.465	22	169	GCCCACGAACAACTCCTTATG	59.262	21	TGTCCCTTTCATCCCGCAAATG	61.465	22	169	CCACCACACAAGAGCTGAGTCT	62.185	22	TGTCCCTTTCATCCCGCAAATG	61.465	22	192
TRINITY_DN15746_c0_g1	3	p3	(TGT)5	15	3485	3499
TRINITY_DN15747_c3_g2	1	c	(AG)10acagac(AG)9	44	232	275	CGCCAGTAAACTACCGTAACCT	60.095	22	TCTCTGGCTGGTGTGTCGTCTC	63.909	22	192	CGCCAGTAAACTACCGTAACCT	60.095	22	CTCTGGCTGGTGTGTCGTCTC	62.671	21	191	CGCCAGTAAACTACCGTAACC	58.738	21	CTCTGGCTGGTGTGTCGTCTC	62.671	21	191
TRINITY_DN15748_c3_g2	1	c	(AC)10aa(AC)12	46	467	512
TRINITY_DN15752_c6_g2	1	p1	(T)12	12	61	72	GGGGAAACTATTGATTTGGTCC	56.998	22	GTGTGTGTTGTGTGTGCGTTTG	61.781	22	144	GGGAAACTATTGATTTGGTCCA	56.308	22	GTGTGTTGTGTGTGCGTTTGTT	61.171	22	141	GGGGAAACTATTGATTTGGTCC	56.998	22	GTGTGTTGTGTGTGCGTTTGTT	61.171	22	142
TRINITY_DN15752_c9_g2	1	p2	(TG)6	12	65	76	AGGAGGGGTTTGATTGGAGTTT	59.549	22	AGCAGCGTTCACATTGCAAATC	60.924	22	247	CAGGAGGGGTTTGATTGGAGTT	60.225	22	AGCAGCGTTCACATTGCAAATC	60.924	22	248	AGGAGGGGTTTGATTGGAGTTT	59.549	22	GCAGCGTTCACATTGCAAATCA	61.175	22	246
TRINITY_DN15756_c0_g1	1	p2	(AT)7	14	948	961	ACTGCCGTCATAGTTGGGTGA	61.444	21	CCCTCACCTCCCACCACTCAAT	63.703	22	250	ACTGCCGTCATAGTTGGGTGA	61.444	21	CCCTCACCTCCCACCACTCAA	63.485	21	250	GTTCCTACTGCCGTCATAGTT	57.478	21	CTCCCACCACTCAATGCATATA	57.644	22	249
TRINITY_DN15758_c0_g1	1	c	(GT)11gggtgg(GT)21	70	1	70
TRINITY_DN15758_c1_g1	1	p1	(A)12	12	435	446
TRINITY_DN15764_c4_g2	1	p4	(GATA)12	48	657	704
TRINITY_DN15765_c0_g2	1	p1	(G)14	14	355	368
TRINITY_DN15766_c1_g2	1	p2	(GT)13	26	1662	1687	TTGGCTGTCTGAAGGTCTTTAG	57.992	22	GGTCCAGTAAACGCACCATAAG	59.324	22	232	TGAGACCTTTGGCTGTCTGAAG	60.224	22	ACGCACCATAAGCCCAGATCCT	63.81	22	230	TTGGCTGTCTGAAGGTCTTTAG	57.992	22	AGGTCCAGTAAACGCACCATAA	59.696	22	233
TRINITY_DN15769_c5_g4	1	p1	(A)19	19	13	31
TRINITY_DN15770_c0_g1	1	p1	(A)15	15	343	357	CCTGGGCGGTTAATGTTAGTT	58.281	21	CAACGTTCAAAATGGTGCTTTT	57.144	22	210	CCTGGGCGGTTAATGTTAGTTT	58.914	22	CAACGTTCAAAATGGTGCTTTT	57.144	22	210	CCTGGGCGGTTAATGTTAGT	57.587	20	CAACGTTCAAAATGGTGCTTTT	57.144	22	210
TRINITY_DN15774_c5_g1	1	p2	(GA)6	12	565	576	CCGAGAAAGGGACAGTCAAGGG	62.568	22	CCGCTCTCTTGCATCTCCTCTT	62.113	22	118	CCGAGAAAGGGACAGTCAAGGG	62.568	22	CCCGCTCTCTTGCATCTCCTCT	63.822	22	119	CCGAGAAAGGGACAGTCAAGGG	62.568	22	CCTTCCCGCTCTCTTGCATCTC	62.993	22	123
TRINITY_DN15781_c0_g1	1	p2	(TG)6	12	1592	1603	ACAGGATGTAAAGGCAGAGC	57.59	20	TTACAGTGTGAGCTACCATTTT	55.658	22	217	TACAGGATGTAAAGGCAGAGC	57.456	21	TTACAGTGTGAGCTACCATTTT	55.658	22	218	ACAGGATGTAAAGGCAGAGC	57.59	20	ATTACAGTGTGAGCTACCATTT	55.443	22	218
TRINITY_DN15783_c2_g1	1	p2	(GT)19	38	59	96	TCCCACAGAAGGTAATGGAAAA	57.267	22	TGTTCGGTTGATACAGCTATAA	55.025	22	130	TCCCACAGAAGGTAATGGAAAA	57.267	22	AGAACACAAGAAGCTGGTAAGG	58.255	22	168	CCCACAGAAGGTAATGGAAAAG	56.946	22	TGTTCGGTTGATACAGCTATAA	55.025	22	129
TRINITY_DN15783_c2_g1	2	p2	(TG)16	32	443	474	TGCCAATGGAGCCGAAACTATA	59.828	22	GCCCCGCCATCACTTTAGCA	63.169	20	220	TGCCAATGGAGCCGAAACTATA	59.828	22	GCCCCGCCATCACTTTAGC	61.481	19	220	TGCCAATGGAGCCGAAACTATA	59.828	22	GACACCCTTGATGTCCCCTTCC	62.596	22	200
TRINITY_DN15789_c3_g1	1	p2	(AT)9	18	70	87	GCGGAACCAAACTTGCCCAATT	62.752	22	CCACAGGCGTCATTTGGATTGT	61.717	22	170	GCGGAACCAAACTTGCCCAATT	62.752	22	TCCACAGGCGTCATTTGGATTG	61.458	22	171	CGGAACCAAACTTGCCCAATTT	60.485	22	CCACAGGCGTCATTTGGATTGT	61.717	22	169
TRINITY_DN15790_c0_g1	1	p2	(TA)6	12	1820	1831	ATCAGTTTGGGTTCACACAGGT	60.092	22	TGTCGCACGGTAGCACACATTG	63.89	22	101	TCAGTTTGGGTTCACACAGGT	59.716	21	TGTCGCACGGTAGCACACATTG	63.89	22	100	ATCAGTTTGGGTTCACACAGGT	60.092	22	TGTCGCACGGTAGCACACATT	62.885	21	101
TRINITY_DN15791_c0_g1	1	p3	(TGA)6	18	377	394
TRINITY_DN15791_c1_g1	1	p3	(TCA)6	18	424	441	AGAGCTTGGTGGTGTGGAGGC	64.669	21	GGAGGGAAGGTGGACGCTAAGA	63.453	22	198	TGCCTCAGAGCTTGGTGGTGT	64.014	21	GGAGGGAAGGTGGACGCTAAGA	63.453	22	204	AGAGCTTGGTGGTGTGGAGGC	64.669	21	AGGAGGGAAGGTGGACGCTAAG	63.461	22	199
TRINITY_DN15799_c4_g4	1	p2	(TG)7	14	1143	1156	ACGTGTAGCCCCTCCTTCTTCT	62.823	22	TCAGGTACATCATTGCGTCACA	60.029	22	120	CCACGTGTAGCCCCTCCTTCTT	63.975	22	TCAGGTACATCATTGCGTCACA	60.029	22	122	TCCACGTGTAGCCCCTCCTTCT	64.828	22	TCAGGTACATCATTGCGTCACA	60.029	22	123
TRINITY_DN15809_c1_g1	1	p1	(A)14	14	2763	2776	TCTGCGCTTTCTTCATTTCTGT	58.859	22	GTGCCAAGCCACGCCAAAAG	63.298	20	159	GCGCTTTCTTCATTTCTGTTGC	59.594	22	TTGTGCCAAGCCACGCCAAAA	64.474	21	158	TCTGCGCTTTCTTCATTTCTGT	58.859	22	TGCCAAGCCACGCCAAAAGT	63.818	20	158
TRINITY_DN15813_c3_g1	1	p2	(AC)12	24	726	749	ATTTGTAAGGGTCAGGGGTGAT	59.074	22	TGGTGTCGTGTGCTGACTTCTG	62.978	22	140	ATTTGTAAGGGTCAGGGGTGAT	59.074	22	TTGGTGTCGTGTGCTGACTTCT	62.369	22	141	ATTTGTAAGGGTCAGGGGTGAT	59.074	22	TGGTGTCGTGTGCTGACTTCT	61.903	21	140
TRINITY_DN15816_c5_g5	1	p2	(GT)8	16	1728	1743	GGGCCAACATAGTGCTGCTGAG	63.77	22	TGCTGGGATGTGTCGTGATTGA	62.252	22	103	GGCCAACATAGTGCTGCTGAGA	62.891	22	TGCTGGGATGTGTCGTGATTGA	62.252	22	102	CGAGCGGGTGTGTGATCCAATG	64.029	22	ACCGGTGCTTTGTCTTCAGTAT	59.961	22	112
TRINITY_DN15818_c5_g1	1	p2	(GT)13	26	2140	2165	CGCCGAGCTGTCCCTGAATCA	64.773	21	CATGCATTCACACGCGCAGACA	64.743	22	101	CCGCCGAGCTGTCCCTGAAT	64.715	20	CATGCATTCACACGCGCAGACA	64.743	22	102	CGCCGAGCTGTCCCTGAATCA	64.773	21	ACATGCATTCACACGCGCAGAC	64.746	22	102
TRINITY_DN15818_c5_g1	2	p1	(T)18	18	2802	2819	GCGTGCGAGTGTTTGGGATTT	62.331	21	TCAGCAGTGTTATCCATTCTGT	57.442	22	104	GCTCTCTGGGCTTCTGGTTTTA	60.29	22	TCAGCAGTGTTATCCATTCTGT	57.442	22	162	GCTCTCTGGGCTTCTGGTTTTA	60.29	22	GCAAATCAGCAGTGTTATCCAT	57.356	22	167
TRINITY_DN15818_c6_g1	1	p1	(A)27	27	8	34
TRINITY_DN15820_c10_g2	1	p3	(ATT)5	15	760	774	GGCTGCTTGACCGATGCTGATT	63.77	22	AGCCCCTACACGCCATTTAGAC	62.383	22	180	GGCTGCTTGACCGATGCTGATT	63.77	22	AGCCCCTACACGCCATTTAGA	61.245	21	180	GCTGCTTGACCGATGCTGATTT	62.085	22	AGCCCCTACACGCCATTTAGA	61.245	21	179
TRINITY_DN15824_c0_g2	1	p2	(TA)7	14	969	982	ACCTCTCATCCGACAGCAAGAT	61.216	22	TGCTCGCTCAGATACTTGACTA	58.721	22	200	ACCTCTCATCCGACAGCAAGAT	61.216	22	GCTCGCTCAGATACTTGACTAA	57.706	22	199	ACCTCTCATCCGACAGCAAGAT	61.216	22	TGTATGTATGCTCGCTCAGATA	56.617	22	208
TRINITY_DN15824_c1_g1	1	p1	(T)12	12	1152	1163	ACGAGAAACAGCAAGCGTTTAT	59.194	22	CCTTGTAGATGCCACAGTGAAT	58.386	22	124	ACGAGAAACAGCAAGCGTTTAT	59.194	22	ACCTTGTAGATGCCACAGTGAA	59.628	22	125	ACGAGAAACAGCAAGCGTTTAT	59.194	22	TTGTAGATGCCACAGTGAATTT	56.258	22	122
TRINITY_DN15824_c1_g1	2	p2	(AT)13	26	1505	1530	ACCCCAGTGATGGCTTCTGTAC	62.009	22	CCTGAGATACAACGTGCCATAG	58.615	22	250	ACCCCAGTGATGGCTTCTGTA	60.835	21	CCTGAGATACAACGTGCCATAG	58.615	22	250	CCCCAGTGATGGCTTCTGTACC	62.648	22	CCTGAGATACAACGTGCCATAG	58.615	22	249
TRINITY_DN15824_c1_g1	3	p3	(TAA)7	21	2154	2174	AGATCCTTGAAAAGCCCAACAG	58.84	22	AGACAACACTGAACATCAATCA	55.942	22	201	TCCTTGAAAAGCCCAACAGTGT	60.623	22	AGCATCTGGACCTTTAAAGCAT	58.027	22	174	TCCTTGAAAAGCCCAACAGTGT	60.623	22	GCACATTAAGACAACACTGAAC	56.204	22	206
TRINITY_DN15824_c1_g2	1	p3	(ATT)5	15	291	305	AGCATCTGGACCTTTAAAGCAT	58.027	22	TTGAAAAGCCCAACAGTGTGTG	60.094	22	165	GCATCTGGACCTTTAAAGCATT	57.274	22	TTGAAAAGCCCAACAGTGTGTG	60.094	22	164	AGCATCTGGACCTTTAAAGCAT	58.027	22	TGAAAAGCCCAACAGTGTGTG	59.524	21	164
TRINITY_DN15824_c1_g2	2	p2	(TA)15	30	934	963
TRINITY_DN15830_c0_g2	1	p3	(GAA)5	15	150	164	AGGGCTGCATCTGGAACCTTCT	63.711	22	GCTGGAGTGGGCGTAGTCTCTT	63.998	22	172	GGGCTGCATCTGGAACCTTCTG	63.475	22	GCTGGAGTGGGCGTAGTCTCTT	63.998	22	171	AGGGCTGCATCTGGAACCTTCT	63.711	22	GCTGGAGTGGGCGTAGTCTCT	63.608	21	172
TRINITY_DN15833_c1_g1	1	p2	(TG)9	18	203	220
TRINITY_DN15833_c4_g1	1	p2	(CA)8	16	226	241	TCTGAGTCGTCGGTGGCATGAG	64.263	22	ACGATGTGAAGCTCGTCAAAAC	59.779	22	118	GTCTGAGTCGTCGGTGGCATGA	64.508	22	ACGATGTGAAGCTCGTCAAAAC	59.779	22	119	CTGAGTCGTCGGTGGCATGAG	63.047	21	ACGATGTGAAGCTCGTCAAAAC	59.779	22	117
TRINITY_DN15836_c0_g1	1	p2	(AC)6	12	1782	1793	GAGCCTCTCCCATGCACATAGT	61.873	22	AGAATGACAGGTGCGCTGATAT	59.896	22	243	AGAGCCTCTCCCATGCACATAG	61.613	22	AGAATGACAGGTGCGCTGATAT	59.896	22	244	AGCCTCTCCCATGCACATAGT	60.974	21	AGAATGACAGGTGCGCTGATAT	59.896	22	242
TRINITY_DN15838_c2_g1	1	p2	(GT)7	14	228	241	AGTGGCTCTGTCATCTGTTCTA	58.565	22	ACAAACAGTCAGGGGAGGAGGA	62.723	22	236	AGTGGCTCTGTCATCTGTTCTA	58.565	22	TGGAAACCTTGGTTCGTCTCAT	59.894	22	174	AGTGGCTCTGTCATCTGTTCTA	58.565	22	AGTCAGGGGAGGAGGAGTGA	61.15	20	230
TRINITY_DN15838_c4_g2	1	p2	(GT)6	12	144	155	ACACATGCGTCGAAGGGTTTAT	60.614	22	TTCAATGGCCGCAACTGATAGT	60.618	22	184	ACACATGCGTCGAAGGGTTTAT	60.614	22	TCAATGGCCGCAACTGATAGTA	59.83	22	183	ACACATGCGTCGAAGGGTTTAT	60.614	22	TCAATGGCCGCAACTGATAGT	60.065	21	183
TRINITY_DN15838_c4_g2	2	p2	(GT)6	12	366	377	TGCGGCCATTGAATGTGATAAA	59.243	22	CCCTTTCGGTGTGCGTGTACC	63.784	21	118	TGCGGCCATTGAATGTGATAAA	59.243	22	CCCTTTCGGTGTGCGTGTAC	61.563	20	118	TTGCGGCCATTGAATGTGATAA	59.243	22	CCCTTTCGGTGTGCGTGTACC	63.784	21	119
TRINITY_DN15838_c6_g1	1	p1	(T)17	17	524	540	CATTGGCAGTTGTGAACCTATT	57.211	22	CGTACAGTCAGCACAACACTAT	58.424	22	141	ATTGGCAGTTGTGAACCTATTT	56.502	22	CGTACAGTCAGCACAACACTAT	58.424	22	140	CATTGGCAGTTGTGAACCTATT	57.211	22	CCGTACAGTCAGCACAACACTA	60.288	22	142
TRINITY_DN15851_c4_g1	1	p3	(AGT)6	18	143	160	GACCTCGGGCACAGTAATATTG	58.869	22	CCGGGCGGGGATGAATTT	60.124	18	162	GACCTCGGGCACAGTAATATTG	58.869	22	CCGGGCGGGGATGAATTTG	61.489	19	162	GACCTCGGGCACAGTAATATT	57.529	21	CCGGGCGGGGATGAATTT	60.124	18	162
TRINITY_DN15854_c0_g1	1	p3	(ATA)7	21	434	454	TTGGGACGCTGCAAACATATTA	58.652	22	TGAGTCGCTGTGTATATTTGAA	55.585	22	179	TTTGGGACGCTGCAAACATATT	59.439	22	TGAGTCGCTGTGTATATTTGAA	55.585	22	180	TTGGGACGCTGCAAACATATTA	58.652	22	ATGAGTCGCTGTGTATATTTGA	55.372	22	180
TRINITY_DN15854_c1_g1	1	p3	(ATT)6	18	1873	1890	GCATAGGCCATAACCCATCTGT	60.225	22	GCTGTGCATTTTGTTTCATTAC	55.45	22	243	GCATAGGCCATAACCCATCTG	58.56	21	GCTGTGCATTTTGTTTCATTAC	55.45	22	243	ATCTGTGCGAGTCTGTCATGAA	59.768	22	ACCTCATTGTTGTCTAGTTGTG	56.302	22	230
TRINITY_DN15863_c6_g1	1	p1	(G)13	13	332	344
TRINITY_DN15863_c6_g2	1	p1	(G)17	17	1	17
TRINITY_DN15869_c4_g2	1	p3	(GAA)6	18	956	973	TCGCAGAGCTACCCGTCAATCT	63.48	22	AAGACTCCGGCCGATTCATTAA	59.83	22	230	CGCAGAGCTACCCGTCAATCTA	61.897	22	AAGACTCCGGCCGATTCATTAA	59.83	22	229	TCGCAGAGCTACCCGTCAATCT	63.48	22	ACGCCTCCTTTCATCCAAATTT	58.835	22	204
TRINITY_DN15872_c3_g1	1	p2	(TC)6	12	198	209	ACTTCGCTACGGGTCACTTCTT	61.658	22	GTCTCCCTGAACGTCCCACTAA	61.405	22	119	ACTTCGCTACGGGTCACTTCTT	61.658	22	TCTCCCTGAACGTCCCACTAAC	61.405	22	118	ACTTCGCTACGGGTCACTTCTT	61.658	22	TGTCTCCCTGAACGTCCCACTA	62.484	22	120
TRINITY_DN15872_c3_g2	1	p2	(CT)8	16	329	344	TCGCTACTCTTCTCACCCTTCT	60.291	22	CCGGGGAAGTCTGTGTGAATAA	60.028	22	204	CGCTACTCTTCTCACCCTTCTT	59.506	22	CCGGGGAAGTCTGTGTGAATAA	60.028	22	203	TCGCTACTCTTCTCACCCTTCT	60.291	22	AGATCCCCAGTGCTGTGAGTAA	60.827	22	182
TRINITY_DN15873_c2_g2	1	c	(TG)6tata(TG)6	28	698	725	ACAACTTTCCCACAAATCAAGA	56.373	22	TTCATACAATGTGCAGCCATAT	56.186	22	171	CCCACAAATCAAGAAACAAAGA	55.375	22	TTCATACAATGTGCAGCCATAT	56.186	22	163	CAACTTTCCCACAAATCAAGAA	55.375	22	TTCATACAATGTGCAGCCATAT	56.186	22	170
TRINITY_DN15881_c3_g1	1	p1	(T)19	19	328	346	GTCATAAGTGGCATGGGTATAT	55.443	22	AAATCAAAACAAACCAACTGCA	56.092	22	126	GTCATAAGTGGCATGGGTATAT	55.443	22	AATCAAAACAAACCAACTGCA	55.326	21	125	CCACCCTGTTTTGTGCTATGC	60.068	21	AATCAAAACAAACCAACTGCA	55.326	21	250
TRINITY_DN15881_c3_g4	1	p1	(T)18	18	57	74	TGAGTACCAAGTAATTGCTCAA	55.391	22	CGTACGCTTTCCTCAGATACT	57.305	21	204	TGAGTACCAAGTAATTGCTCAA	55.391	22	CGTACGCTTTCCTCAGATACTG	58.636	22	204	TGAGTACCAAGTAATTGCTCAA	55.391	22	CACAACCAACCTATCACGATTT	56.972	22	150
TRINITY_DN15883_c0_g1	1	p1	(A)72	72	3008	3079
TRINITY_DN15886_c7_g3	1	p4	(ATGT)5	20	823	842
TRINITY_DN15887_c5_g3	1	p2	(GA)8	16	31	46	CGAGAGAGCAGGAGAAACAGTG	60.671	22	TGTCTGTGTGTCCAGGAGATCA	60.756	22	138	CGAGAGAGCAGGAGAAACAGTG	60.671	22	TGTGTGTCCAGGAGATCAGTTA	58.494	22	134	AGAGAGCAGGAGAAACAGTGAT	58.828	22	TGTGTGTCCAGGAGATCAGTTA	58.494	22	132
TRINITY_DN15892_c0_g1	1	p2	(TC)6	12	655	666	CCGGGTGTATAAGGCGGAGTAT	61.405	22	CGGGCACAGAGAACGGCATTAA	63.433	22	225	ACCGGGTGTATAAGGCGGAGTA	62.676	22	CGGGCACAGAGAACGGCATTAA	63.433	22	226	CCGGGTGTATAAGGCGGAGTA	61.092	21	CGGGCACAGAGAACGGCATTAA	63.433	22	225
TRINITY_DN15893_c1_g2	1	c	(AAG)6aaaaggaagacgcgtgcttcgaaatcgcccatcactactagccattttaacgttgtta(T)12	88	77	164	CACCAAGTTTAGCAGTGGATCA	58.589	22	AGACTTGCCCTTTCACGAATGA	60.225	22	249	ACCAAGTTTAGCAGTGGATCAA	57.901	22	AGACTTGCCCTTTCACGAATGA	60.225	22	248	CTTGCACGTCCACCAAGTTTAG	60.032	22	TGTTTCAACGAACGTGATTTCT	57.132	22	212
TRINITY_DN15893_c1_g4	1	p3	(AAG)6	18	1427	1444	CTTGCACGTCCACCAAGTTTAG	60.032	22	GGGCTGCACACTCTTTGAATTT	59.964	22	213	CTTGCACGTCCACCAAGTTTAG	60.032	22	TGAAGGGCTGCACACTCTTTGA	62.398	22	217	CTTGCACGTCCACCAAGTTTAG	60.032	22	AGGGCTGCACACTCTTTGAATT	60.754	22	214
TRINITY_DN15893_c3_g1	1	p3	(CAG)5	15	188	202
TRINITY_DN15897_c6_g1	1	p2	(CA)6	12	2461	2472	AGCAAACTCAATTTCTGCATGA	57.141	22	GCCCTGTCCCCAAATCCATAAC	61.277	22	226	TTTCCACTTCATGTCACTGTGC	59.382	22	GGCCCTGTCCCCAAATCCATAA	62.371	22	176	ACTGCCACATTTGTCTAGTTTT	56.459	22	AAGCCGACAACAGACACTAATT	58.26	22	213
TRINITY_DN15898_c0_g3	1	c	(TGC)8cgccgccg(CCT)6(CCA)6	68	2	69
TRINITY_DN15898_c0_g3	2	p3	(TCC)5	15	877	891	CTTCACTGCCATCACTGCTTTT	59.705	22	ACCTCCGAAAGACCGACGAAAT	61.98	22	137	TTCTCCGTCTCCTCCTCAATGT	60.558	22	ACCTCCGAAAGACCGACGAAAT	61.98	22	171	TTCACTGCCATCACTGCTTTTG	59.965	22	ACCTCCGAAAGACCGACGAAAT	61.98	22	136
TRINITY_DN15901_c4_g1	1	c*	(CTCTTC)4(TCT)8*	43	138	180	TCATCCTGTAAACCCTCATCAG	57.239	22	GAACCGCCAATAAACACGA	56.253	19	174	TGTGGAGGTTTGATCAGTAGA	56.01	21	GAACCGCCAATAAACACGA	56.253	19	199	TCATCATCCTGTAAACCCTCAT	56.589	22	GAACCGCCAATAAACACGA	56.253	19	177
TRINITY_DN15903_c8_g1	1	p1	(A)22	22	1533	1554
TRINITY_DN15905_c8_g1	1	p2	(GA)8	16	1	16
TRINITY_DN15912_c0_g1	1	p2	(CA)6	12	439	450	TCCATTTCTACGTCCAGTTTTC	56.383	22	ACGGCCTTTTCTCACCATCAC	60.882	21	239	CCATTTCTACGTCCAGTTTTCC	57.32	22	GACGGCCTTTTCTCACCATCAC	61.762	22	239	TCCATTTCTACGTCCAGTTTTC	56.383	22	CGGCCTTTTCTCACCATCACAT	61.201	22	238
TRINITY_DN15913_c10_g1	1	p2	(GT)10	20	399	418	TGACTGCTGGCTACAAATTGAT	58.311	22	GTCGCATGAACACACACCTGAT	61.444	22	168	ATGACTGCTGGCTACAAATTGA	58.311	22	GTCGCATGAACACACACCTGAT	61.444	22	169	TGACTGCTGGCTACAAATTGAT	58.311	22	CGCATGAACACACACCTGATCA	61.443	22	166
TRINITY_DN15913_c12_g2	1	p2	(AT)6	12	465	476
TRINITY_DN15913_c3_g1	1	p2	(AC)7	14	36	49	TTCATCTCACTTGCGCCCCTTG	63.4	22	CAGCTCAATACATCCGCCTAAA	58.533	22	133	TCATCTCACTTGCGCCCCTTG	62.983	21	CAGCTCAATACATCCGCCTAAA	58.533	22	132	TTCATCTCACTTGCGCCCCTTG	63.4	22	CGGTCACGCTAGCACACGAT	62.867	20	193
TRINITY_DN15917_c0_g1	1	p1	(A)12	12	3116	3127	AGAACACCAAAGGAGCCCAATT	60.426	22	ACATAGCGTTGCGGGTCATAAA	60.678	22	131	TGCTACAGGGTCCCTTGATAAT	58.606	22	ACATAGCGTTGCGGGTCATAAA	60.678	22	203	CTGCTACAGGGTCCCTTGATAA	59.228	22	ACATAGCGTTGCGGGTCATAAA	60.678	22	204
TRINITY_DN15920_c1_g1	1	p2	(CT)6	12	462	473	ACGCTGTTTGGATCGCTGTATT	60.935	22	TCCCTCTTCCTCCGTTCCTCTC	62.612	22	136	ACGCTGTTTGGATCGCTGTATT	60.935	22	AGGTTGACTTCACGCTGTAAAA	58.462	22	234	GGCAAGCCGTGGATCTTTTAAA	59.77	22	TCCCTCTTCCTCCGTTCCTCTC	62.612	22	229
TRINITY_DN15920_c1_g5	1	p2	(CT)6	12	274	285
TRINITY_DN15920_c1_g6	1	p2	(CT)6	12	216	227
TRINITY_DN15920_c2_g1	1	p2	(CT)7	14	180	193
TRINITY_DN15922_c3_g1	1	p2	(AG)8	16	301	316	ACGGAGGAGAACACCACTTCCT	63.02	22	ACTTCCCGCAATACAAGCACAG	61.451	22	139	ACGGAGGAGAACACCACTTCCT	63.02	22	CTTCCCGCAATACAAGCACAGG	62.081	22	138	CCGGATCGAGGCCAGGAGAC	64.203	20	ACTTCCCGCAATACAAGCACAG	61.451	22	200
TRINITY_DN15925_c0_g1	1	p2	(AT)6	12	653	664	AGCCTGTGATAGTGAGGTATAT	55.578	22	AGCTGGAAGGTTTGGCTATCG	60.407	21	218	AGCCTGTGATAGTGAGGTATAT	55.578	22	GGAAGGTTTGGCTATCGTCTAT	57.662	22	214	AGCCTGTGATAGTGAGGTATAT	55.578	22	AACAGTTCAGTTGCCTCAAAAT	56.992	22	242
TRINITY_DN15925_c2_g1	1	p2	(TC)6	12	97	108	CCCATGTTGTACCAGGCAGATA	59.827	22	GATTCGGACTCTGGACCCTAAA	59.235	22	177	CCCATGTTGTACCAGGCAGATA	59.827	22	ATTCGGACTCTGGACCCTAAAC	59.499	22	176	CCCATGTTGTACCAGGCAGATA	59.827	22	TTCGGACTCTGGACCCTAAAC	59.102	21	175
TRINITY_DN15925_c2_g2	1	p2	(AG)10	20	84	103	GCCTTCAGTGGACAGAGAGAGT	61.407	22	CTGGGAGGAAGACGGTGGATGC	64.892	22	213	GCCTTCAGTGGACAGAGAGAGT	61.407	22	ACTGGGAGGAAGACGGTGGATG	63.721	22	214	AGCCTTCAGTGGACAGAGAGAG	61.147	22	CTGGGAGGAAGACGGTGGATGC	64.892	22	214
TRINITY_DN15925_c2_g2	2	p2	(GA)8	16	2402	2417	AGGCCTGCGTGTATGGAGAAGT	63.721	22	CTCGCTCTCTCCCTCCCCTTCA	64.92	22	226	AGGCCTGCGTGTATGGAGAAGT	63.721	22	ACCCCTCCCTCTCCCTCTCTCT	64.98	22	250	GGCCTGCGTGTATGGAGAAGTG	63.488	22	CTCGCTCTCTCCCTCCCCTTCA	64.92	22	225
TRINITY_DN15931_c8_g3	1	p1	(T)14	14	669	682	TCAGTTGCAGTGTTCACTTGAC	59.322	22	TCGGTTCAGCATATCGGTTATC	58.091	22	239	CAGTTGCAGTGTTCACTTGACA	59.58	22	TCGGTTCAGCATATCGGTTATC	58.091	22	238	TCAGTTGCAGTGTTCACTTGAC	59.322	22	ATCGGTTCAGCATATCGGTTAT	57.463	22	240
TRINITY_DN15932_c0_g1	1	p3	(TTC)5	15	645	659	CGGCCTGTTTCTCACGCTTATC	61.868	22	TGCGGCTCAGACTGAACAAAAC	61.886	22	119	CGGCCTGTTTCTCACGCTTATC	61.868	22	TTGCGGCTCAGACTGAACAAAA	61.262	22	120	CGGCCTGTTTCTCACGCTTATC	61.868	22	TGCGGCTCAGACTGAACAAAA	60.745	21	119
TRINITY_DN15934_c4_g1	1	p2	(GT)6	12	1239	1250	GGTCTGTCAACGAGGTGTCTTT	60.483	22	CTCTCACATTCACACACATACA	56.128	22	137	GGGTCTGTCAACGAGGTGTCTT	62.177	22	TCACTCTCACATTCACACACAT	57.659	22	141	CTGGTCATGCTGGGTCTGTCAA	62.519	22	TCACTCTCACATTCACACACAT	57.659	22	152
TRINITY_DN15935_c1_g1	1	p2	(GA)11	22	829	850	CAGCTCCCCTCACGTTCCACTC	64.799	22	TCAGTCTGACGGCTGCATATGA	61.531	22	211	CAGCTCCCCTCACGTTCCACTC	64.799	22	TTCAGTCTGACGGCTGCATATG	60.74	22	212	TCACGTTCCACTCCAGGTTTTC	60.744	22	TTCAGTCTGACGGCTGCATATG	60.74	22	203
TRINITY_DN15935_c2_g4	1	p2	(TC)22	44	1528	1571	TGGTCCTAGAACAGTGGTAATG	57.181	22	GGCACGAATGTCAAAGCATAGA	59.322	22	222	TGGTCCTAGAACAGTGGTAATG	57.181	22	GCACGAATGTCAAAGCATAGAT	57.457	22	221	GGAATGCTGAAGACATGCTCGG	61.884	22	ACAGTCGATGAGGAGCCAGTGT	63.381	22	207
TRINITY_DN15944_c0_g1	1	p2	(TG)17	34	1	34
TRINITY_DN15946_c4_g4	1	p3	(GTT)6	18	1273	1290	TCCTGGAAAGCACATTGGTCGA	62.198	22	CTTGCAGAGCTTGTGTGTAAAA	57.708	22	107	TCCTGGAAAGCACATTGGTCGA	62.198	22	TCGGAGCTGAGCATGCTGAT	61.683	20	168	TCCTGGAAAGCACATTGGTCGA	62.198	22	TCTTGCAGAGCTTGTGTGTAAA	58.459	22	108
TRINITY_DN15951_c3_g2	1	c	(CT)12cacttactcactcg(CT)6	50	500	549
TRINITY_DN15952_c2_g1	1	p2	(CT)13	26	2393	2418	CTACTCGCACACCCTGGTATTA	59.308	22	TCGGTTTATTTTGCTCGGACCA	60.55	22	246	CTACTCGCACACCCTGGTATTA	59.308	22	CCACAAGGGCAGTTTATTCAAA	57.401	22	227	ACTACTCGCACACCCTGGTATT	61.151	22	TCGGTTTATTTTGCTCGGACCA	60.55	22	247
TRINITY_DN15952_c2_g2	1	p2	(TC)14	28	333	360
TRINITY_DN15952_c4_g2	1	p4	(TTCA)6	24	421	444	CTCATGATGTTGGTACGGGAAC	59.064	22	TCCACAAGTTCGACCTGGTAGA	60.754	22	218	ACTCATGATGTTGGTACGGGAA	59.43	22	TCCACAAGTTCGACCTGGTAGA	60.754	22	219	CTCATGATGTTGGTACGGGAAC	59.064	22	CTCCCCTCCACAAGTTCGACCT	63.655	22	224
TRINITY_DN15952_c4_g2	2	p2	(TC)9	18	1816	1833	AGAGGAAGCATTCGGGGAGATT	61.229	22	CCCCAGCCAAACGAGGAATATC	61.071	22	159	AGAGGAAGCATTCGGGGAGATT	61.229	22	CCCCAGCCAAACGAGGAATAT	60.134	21	159	AAGAGGAAGCATTCGGGGAGAT	61.229	22	CCCCAGCCAAACGAGGAATATC	61.071	22	160
TRINITY_DN15952_c4_g2	3	c	(T)18gaataaacacaactgcagaattatagcgctgcctgttcctttaagaa(AT)8	81	2438	2518	TGTTCCTCGGCCTGCTCATTCA	64.232	22	GCCATTGGACCAACTAGTTAGC	59.317	22	234	TTTGTTCCTCGGCCTGCTCATT	62.789	22	AATGCCATTGGACCAACTAGTT	58.222	22	239	GTTCCTCGGCCTGCTCATTCA	62.715	21	AATGCCATTGGACCAACTAGTT	58.222	22	236
TRINITY_DN15953_c0_g1	1	p1	(A)15	15	13	27
TRINITY_DN15953_c0_g1	2	p4	(AAGA)5	20	199	218	CTCAAACAAAGCAGACAAAACA	56.224	22	GGAACGCCTTTGGTTATTATTT	55.319	22	146	CTCAAACAAAGCAGACAAAACA	56.224	22	ATATCCCACAATGCTCCATAAT	55.026	22	192	CTCAAACAAAGCAGACAAAACA	56.224	22	ATCCCACAATGCTCCATAATG	56.044	21	190
TRINITY_DN15954_c0_g1	1	p2	(TG)10	20	4	23
TRINITY_DN15954_c3_g2	1	p2	(AC)11	22	993	1014	TGACGCCTGAACCCACCATCG	64.986	21	ACAAACAACCGTCTGCTGTCCA	62.894	22	216	GTGACGCCTGAACCCACCATC	63.557	21	ACAAACAACCGTCTGCTGTCCA	62.894	22	217	GTGACGCCTGAACCCACCAT	62.748	20	ACAAACAACCGTCTGCTGTCCA	62.894	22	217
TRINITY_DN15960_c0_g1	1	p2	(GA)7	14	234	247	CACAAGGGTATCTGACGTTTGA	58.34	22	AAGTCAAACATGCTTGCAAATT	56.233	22	244	TCACAAGGGTATCTGACGTTTG	58.34	22	AAGTCAAACATGCTTGCAAATT	56.233	22	245	CACAAGGGTATCTGACGTTTGA	58.34	22	AGTCAAACATGCTTGCAAATTT	56.233	22	243
TRINITY_DN15968_c1_g5	1	p2	(AC)7	14	75	88	AGATGGTTCTGTGTCTGTACTT	56.768	22	AGTGGGGTAGGGGTGTCTTTAT	60.226	22	190	GTCCTCACACAAACAGTCTGTA	57.945	22	AGTGGGGTAGGGGTGTCTTTAT	60.226	22	242	CCTCACACAAACAGTCTGTACA	58.208	22	AGTGGGGTAGGGGTGTCTTTAT	60.226	22	240
TRINITY_DN15968_c1_g5	2	p2	(TG)13	26	327	352
TRINITY_DN15970_c2_g5	1	p3	(GGA)6	18	54	71	GTCCCGCCACTCTCCAGA	60.68	18	GCGCCGCACCACAGAAGAA	63.793	19	154	GTCCCGCCACTCTCCAGA	60.68	18	GCGCCGCACCACAGAAGAAC	64.825	20	154	GTCCCGCCACTCTCCAGA	60.68	18	ACCGAAAGCACCACCCTCTTCT	63.87	22	100
TRINITY_DN15970_c3_g1	1	p3	(TCC)7	21	1201	1221	TGCAGCAGGGTCCACACAGAAA	64.642	22	GCGTCAAGGCGGTTCGGTTTT	64.562	21	243	GCAGCAGGGTCCACACAGAAAA	63.544	22	GCGTCAAGGCGGTTCGGTTTT	64.562	21	242	TGCAGCAGGGTCCACACAGAAA	64.642	22	CGTCAAGGCGGTTCGGTTTTCT	63.849	22	242
TRINITY_DN15970_c3_g1	2	p4	(TGAC)5	20	2882	2901
TRINITY_DN15987_c8_g1	1	p2	(AC)12	24	250	273
TRINITY_DN15991_c4_g2	1	p3	(AGA)8	24	192	215	GCATCACCGGTGGAGAGACATT	62.633	22	AATCCTTCCCACTCTGCTCACA	61.36	22	198	GCATCACCGGTGGAGAGACATT	62.633	22	AGCCAAAATCCTTCCCACTCTG	60.556	22	204	GCATCACCGGTGGAGAGACATT	62.633	22	GAGCCAAAATCCTTCCCACTCT	60.291	22	205
TRINITY_DN15993_c0_g1	1	p3	(TCA)5	15	2613	2627	TGTCGATCTCTGGCTGGATTAT	58.766	22	GACACGACCCAGTACGCCAATG	63.706	22	190	TGTCGATCTCTGGCTGGATTAT	58.766	22	ACACGACCCAGTACGCCAATG	62.955	21	189	ATGTCGATCTCTGGCTGGATTA	58.766	22	GACACGACCCAGTACGCCAATG	63.706	22	191
TRINITY_DN15997_c0_g1	1	p2	(TA)7	14	4050	4063	GGTGTACGTGTTGGTGCTCATA	60.611	22	CTGGAACGGGGAGGGCAA	61.647	18	114	TGGTGTACGTGTTGGTGCTCAT	62.442	22	CTGGAACGGGGAGGGCAA	61.647	18	115	TGTACGTGTTGGTGCTCATAAG	58.678	22	CTGGAACGGGGAGGGCAA	61.647	18	112
TRINITY_DN16001_c2_g1	1	p2	(TG)6	12	241	252	ACACTCCGTCACACCCCATAAA	61.616	22	TGAACAGATGGCCACAGGAAAA	60.424	22	146	ACACTCCGTCACACCCCATAAA	61.616	22	GAACAGATGGCCACAGGAAAAT	59.172	22	145	ACACTCCGTCACACCCCATAAA	61.616	22	AACAGATGGCCACAGGAAAATT	58.758	22	144
TRINITY_DN16004_c2_g2	1	p1	(T)14	14	53	66	GCTTTAACCCTTTCCCGTCAGT	60.813	22	CAAGAGCGTTGTGGTGGATTTA	59.189	22	234	TGCTTTAACCCTTTCCCGTCAG	60.813	22	CAAGAGCGTTGTGGTGGATTTA	59.189	22	235	GCTTTAACCCTTTCCCGTCAGT	60.813	22	AAGAGCGTTGTGGTGGATTTAG	58.926	22	233
TRINITY_DN16004_c3_g1	1	p2	(GA)23	46	1	46
TRINITY_DN16008_c4_g1	1	p2	(AG)6	12	493	504	GCGAGGAGAGGCAGAGCAAAAG	63.73	22	TCCCCTCCTTTGCTGTGATGTT	61.898	22	233	AGCGAGGAGAGGCAGAGCAAAA	64.22	22	ACCTCAATGATCCGCGAGTCAA	62.048	22	199	GCGAGGAGAGGCAGAGCAAAAG	63.73	22	CCTCAATGATCCGCGAGTCAAA	60.995	22	197
TRINITY_DN16018_c2_g3	1	p1	(A)15	15	105	119	AAAATGAAAGAACAGACCCTCT	55.543	22	AAACGTACCCATATTTGAGAGG	55.885	22	100	ACAAAATGAAAGAACAGACCCT	56.094	22	ACGTACCCATATTTGAGAGGTG	57.598	22	100	ACAAAATGAAAGAACAGACCCT	56.094	22	AACGTACCCATATTTGAGAGGT	56.893	22	101
TRINITY_DN16020_c2_g1	1	p2	(CA)6	12	1314	1325	TGTCTTCCCTAGCAGCCCTTAG	61.22	22	TGGCGTTGCGTGTGTGAATTTA	61.887	22	216	GTCTTCCCTAGCAGCCCTTAGA	60.955	22	TGGCGTTGCGTGTGTGAATTTA	61.887	22	215	TGTCTTCCCTAGCAGCCCTTAG	61.22	22	ATGGCGTTGCGTGTGTGAATTT	62.467	22	217
TRINITY_DN16020_c2_g1	2	p3	(ATT)5	15	1449	1463	TGTCTTCCCTAGCAGCCCTTAG	61.22	22	TGGCGTTGCGTGTGTGAATTTA	61.887	22	216	GTCTTCCCTAGCAGCCCTTAGA	60.955	22	TGGCGTTGCGTGTGTGAATTTA	61.887	22	215	TGTCTTCCCTAGCAGCCCTTAG	61.22	22	ATGGCGTTGCGTGTGTGAATTT	62.467	22	217
TRINITY_DN16021_c0_g1	1	p2	(TG)18	36	1	36
TRINITY_DN16022_c3_g1	1	p2	(AC)9	18	179	196	CGCAGCGCAAACACCGAG	62.725	18	GACTCCCGACCCTCCGTGTTC	64.432	21	147	GCAGCGCAAACACCGAGC	63.039	18	GACTCCCGACCCTCCGTGTTC	64.432	21	146	CGCAGCGCAAACACCGAG	62.725	18	ACTCCCGACCCTCCGTGTTC	63.679	20	146
TRINITY_DN16025_c0_g2	1	p2	(CT)24	48	1208	1255
TRINITY_DN16026_c2_g1	1	p2	(CA)6	12	824	835	AAGCAAGGAAGGGAAAATATGA	55.659	22	TGGGATGCACAGAAGAAGAGT	59.019	21	212	AAGCAAGGAAGGGAAAATATGA	55.659	22	CTTTGCGTGCAGAGTTACT	55.879	19	230	AAGCAAGGAAGGGAAAATATGA	55.659	22	TGGGATGCACAGAAGAAGAG	57.224	20	212
TRINITY_DN16030_c7_g2	1	p2	(TG)6	12	461	472	GGTCCAGCTCCAGTCAGAAGTG	62.559	22	TCTGAAACGCATCTCTCCATGT	59.765	22	250	TCGGTCCAGCTCCAGTCAGAAG	63.68	22	CTCTCCATGTGTGCACTACTGA	59.768	22	240	CGGTCCAGCTCCAGTCAGAAGT	63.939	22	CTCTCCATGTGTGCACTACTGA	59.768	22	239
TRINITY_DN16030_c7_g3	1	p1	(G)13	13	63	75	CCCGAGCTACTGACTGCATCTG	62.721	22	CCGACAGAGGCCCATTGGTTTA	62.589	22	112	CCCGAGCTACTGACTGCATCT	61.631	21	CCGACAGAGGCCCATTGGTTTA	62.589	22	112	CCCGAGCTACTGACTGCATCT	61.631	21	CGACAGAGGCCCATTGGTTTAT	60.684	22	111
TRINITY_DN16032_c0_g1	1	p1	(A)12	12	908	919	GGCGACCCTATAACTACAGTAA	56.81	22	TGCTTGTGGACTGCTTGTTATC	59.186	22	209	TGCACCTAAACCAAATGTATCA	55.977	22	TGCTTGTGGACTGCTTGTTATC	59.186	22	169	GGCGACCCTATAACTACAGTAA	56.81	22	TTGCTTGTGGACTGCTTGTTAT	58.778	22	210
TRINITY_DN16035_c0_g3	1	p3	(ATT)6	18	115	132	CAAGCCCTGACTGTGACAATAT	58.386	22	GCTAGAGCGTGCACCAGTATAT	60.03	22	209	TCAAGCCCTGACTGTGACAATA	59.363	22	GCTAGAGCGTGCACCAGTATAT	60.03	22	210	AAGCCCTGACTGTGACAATATT	57.693	22	GCTAGAGCGTGCACCAGTATAT	60.03	22	208
TRINITY_DN16035_c0_g4	1	p3	(ATC)7	21	86	106	AGATGGTAGTCGATCATCCTCTG	52.927	23	AGTTTAAGGTGTGCCGTAAAGGA	51.224	23	160	AGATGGTAGTCGATCATCCTCTG	52.927	23	GTTTAAGGTGTGCCGTAAAGGAA	51.265	23	159	AGATGGTAGTCGATCATCCTCTG	52.927	23	GCCGTCTAATGCCCCTTGAGAAA	52.642	23	176
TRINITY_DN16035_c0_g4	2	p3	(GAT)5	15	1946	1960	TGGCACTGGTGTTACTGCAGGT	64.382	22	AGCTGCCTCCTCCTCTTCTCCA	64.594	22	181	GCAGGTTCAAAGACTGGCAAAA	60.159	22	AAAGCTGCCTCCTCCTCTTCTC	61.744	22	167	GTGGGAATGCCTGGGTGATATA	59.625	22	TCTGAACAAACTCCAGCAACAC	59.317	22	246
TRINITY_DN16045_c1_g2	1	p2	(CA)6	12	218	229	ATGAGCCCTCCCAAGACATACA	60.898	22	CTCCTCAGGGCGTGCTGTGTAA	64.5	22	250	ATGAGCCCTCCCAAGACATACA	60.898	22	TCCTCAGGGCGTGCTGTGTAAC	64.747	22	249	TGAGCCCTCCCAAGACATACAA	61.097	22	CTCCTCAGGGCGTGCTGTGTAA	64.5	22	249
TRINITY_DN16046_c1_g5	1	p2	(AC)6	12	1697	1708	AAGCACACACCTCTGTCATATG	58.396	22	ACCAATTCCCAACACCCTTTCT	60.091	22	241	AGCACACACCTCTGTCATATGT	59.431	22	ACCAATTCCCAACACCCTTTCT	60.091	22	240	AGCACACACCTCTGTCATATG	57.743	21	ACCAATTCCCAACACCCTTTCT	60.091	22	240
TRINITY_DN16048_c2_g4	1	p2	(TG)7	14	363	376	ACTGTCTGCTCACTAACGTAAT	57.214	22	ACTGACGATGTTTCTGCATAAA	56.376	22	214	CTGTCTGCTCACTAACGTAATC	56.654	22	ACTGACGATGTTTCTGCATAAA	56.376	22	213	ACTGTCTGCTCACTAACGTAAT	57.214	22	CACTGACGATGTTTCTGCATAA	57.073	22	215
TRINITY_DN16049_c3_g2	1	p2	(TG)32	64	931	994
TRINITY_DN16051_c3_g1	1	p1	(A)44	44	1578	1621
TRINITY_DN16054_c0_g1	1	p2	(GT)7	14	124	137	ACCATTCAGCCTCGACCATCAG	62.379	22	TCCTGGTCCAGCAGCTCCTTTT	63.899	22	190	ACCATTCAGCCTCGACCATCAG	62.379	22	CCTGGTCCAGCAGCTCCTTTTG	63.666	22	189	ACCATTCAGCCTCGACCATCAG	62.379	22	TTCCTGGTCCAGCAGCTCCTTT	63.899	22	191
TRINITY_DN16057_c6_g2	1	p4	(AAGT)5	20	99	118	CCCGGAGCTATATGACACATCT	59.171	22	CCACGCCTTTAACTCGCTTCAT	61.506	22	250	CCGGAGCTATATGACACATCTT	57.472	22	CCACGCCTTTAACTCGCTTCAT	61.506	22	249	AAACAACAATGGCGGACAAAAT	58.197	22	GCTGGCTTGAAGTGTGTGCATG	63.081	22	194
TRINITY_DN16058_c2_g1	1	p2	(TG)13	26	238	263	GGGAGGAGGTGGCGATGGT	63.661	19	GTTCTGCAGCGCGTGTGTATGT	64.185	22	212	GGGAGGAGGTGGCGATGGT	63.661	19	GGTTCTGCAGCGCGTGTGTATG	64.776	22	213	GGGAGGAGGTGGCGATGGT	63.661	19	GGTTCTGCAGCGCGTGTGTAT	63.838	21	213
TRINITY_DN16058_c6_g1	1	c	(AC)11gcacgcacg(CA)7	45	195	239	TGCAAATTCCGTTTTATCCGTT	57.493	22	CGAGGCCGGATGTAACCCTTAG	62.483	22	238	TTGCAAATTCCGTTTTATCCGT	57.493	22	CGAGGCCGGATGTAACCCTTAG	62.483	22	239	GCAAATTCCGTTTTATCCGTTT	56.499	22	GAGGCCGGATGTAACCCTTAG	59.93	21	236
TRINITY_DN16058_c7_g3	1	p1	(T)13	13	78	90	GGGGAGGGACGTCGGCATTT	64.689	20	GCGGAGTCTGCCAAACCTTAAA	61.39	22	105	GGGAGGGACGTCGGCATTTT	62.815	20	GCGGAGTCTGCCAAACCTTAAA	61.39	22	104	GGGAGGGACGTCGGCATTTTG	63.882	21	GCGGAGTCTGCCAAACCTTAAA	61.39	22	104
TRINITY_DN16059_c1_g2	1	p2	(GT)6	12	62	73	TCGCAACCTCTCTGTGTGTGTA	61.591	22	ACGCAGGGTGTTTTCAGTGTTT	61.463	22	155	CGCAACCTCTCTGTGTGTGTAC	61.427	22	ACGCAGGGTGTTTTCAGTGTTT	61.463	22	154	TCGCAACCTCTCTGTGTGTGTA	61.591	22	CGCAGGGTGTTTTCAGTGTTTT	60.417	22	154
TRINITY_DN16061_c0_g1	1	p1	(T)13	13	34	46	ATAACACATCTGACACACATCA	55.474	22	TTCCAGCCTTGTTCCCGTAATT	60.225	22	166	ATAACACATCTGACACACATCA	55.474	22	TCCAGCCTTGTTCCCGTAATT	59.647	21	165	ATAACACATCTGACACACATCA	55.474	22	TCCAGCCTTGTTCCCGTAATTT	60.225	22	165
TRINITY_DN16064_c2_g3	1	p2	(AG)6	12	238	249	TTCCTTTTCTCTGGTTGGTTTT	56.284	22	TGTCCCCAGGTAGTATGCTTTT	59.083	22	212	TTCCTTTTCTCTGGTTGGTTTT	56.284	22	TGCAGGCAAGATGATCCAATCC	61.013	22	116	TTCCTTTTCTCTGGTTGGTTTT	56.284	22	GATCCAATCCCTCTGCACTTCT	59.828	22	104
TRINITY_DN16064_c2_g5	1	p2	(TG)17	34	5	38
TRINITY_DN16067_c0_g1	1	c	(T)12attcttatttttcttttattttactat(TTTTA)4	59	345	403
TRINITY_DN16067_c3_g1	1	p1	(A)14	14	305	318	CCCTTGCTACCCACTGAAGTAC	60.355	22	CAATGCAGCCCTGTTGAGAAAA	59.964	22	172	CCCTTGCTACCCACTGAAGTAC	60.355	22	TCAATGCAGCCCTGTTGAGAAA	60.752	22	173	CCCTTGCTACCCACTGAAGTAC	60.355	22	GCCCTGTTGAGAAAAGCGTGTA	61.383	22	165
TRINITY_DN16070_c6_g1	1	p2	(TA)7	14	152	165	GCTACCCGAAAACCTGGCAAAA	61.912	22	TGTCGTTTCATCTGCACAAAGT	59.058	22	189	GCTACCCGAAAACCTGGCAAAA	61.912	22	GCTTTAATCTGTGCCAGCCTAT	58.782	22	239	GCTACCCGAAAACCTGGCAAAA	61.912	22	ATCTGTGCCAGCCTATTTAGAT	57.01	22	233
TRINITY_DN16070_c6_g1	2	p2	(CT)8	16	1613	1628	TCGCTGGGATGCATGAACATAC	61.065	22	CCAGTCGCCCCTTTACCATTTT	61.145	22	188	TCGCTGGGATGCATGAACATAC	61.065	22	ACCAGTCGCCCCTTTACCATTT	62.224	22	189	CGCTGGGATGCATGAACATAC	59.735	21	CCAGTCGCCCCTTTACCATTTT	61.145	22	187
TRINITY_DN16076_c0_g1	1	p2	(CA)6	12	80	91
TRINITY_DN16081_c1_g1	1	p2	(TC)6	12	1404	1415	TGTACCTCGGCGCTCTGGATAT	63.046	22	GAGGCTGCAATGTCGTCGAGTC	63.74	22	234	TGTACCTCGGCGCTCTGGATAT	63.046	22	GTGACGAGGAGGCTGCAATGT	62.968	21	242	GTACCTCGGCGCTCTGGATATG	62.587	22	CGTGACGAGGAGGCTGCAATG	63.892	21	242
TRINITY_DN16084_c0_g1	1	p2	(TC)13	26	903	928	ATGGCTGTTTGTGCTTGTACA	58.694	21	GTCCTGGGTCGAGCATCTCATT	62.12	22	235	TATGGCTGTTTGTGCTTGTACA	58.519	22	GTCCTGGGTCGAGCATCTCATT	62.12	22	236	ATGGCTGTTTGTGCTTGTACA	58.694	21	GGTCCTGGGTCGAGCATCTCA	63.627	21	236
TRINITY_DN16087_c0_g1	1	p3	(ATT)9	27	2462	2488	GCTAACTGACCTCTGTGCTAAG	58.483	22	AAGCTTTCCAAGTCCCAATTAA	56.145	22	138	TGACCTCTGTGCTAAGCTTATA	56.371	22	AGCTTTCCAAGTCCCAATTAA	55.366	21	131	GCTAACTGACCTCTGTGCTAAG	58.483	22	AGCTTTCCAAGTCCCAATTAA	55.366	21	137
TRINITY_DN16088_c0_g1	1	p2	(TG)6	12	133	144	AAGTGCCACTGTCCACCTTAAA	60.092	22	GAGGCCGGCAGACTTTCCTTCT	64.539	22	115	AGTGCCACTGTCCACCTTAAAT	59.892	22	GAGGCCGGCAGACTTTCCTTCT	64.539	22	114	AAAGTGCCACTGTCCACCTTAA	60.092	22	GAGGCCGGCAGACTTTCCTTCT	64.539	22	116
TRINITY_DN16091_c0_g1	1	p2	(AT)6	12	644	655	CGAAAGCGGTTTGATGCATTGC	62.096	22	TGTGGATGCGGTCTTGTTTTAT	58.583	22	149	CGAAAGCGGTTTGATGCATTGC	62.096	22	ATGTGGATGCGGTCTTGTTTTA	58.583	22	150	CGAAAGCGGTTTGATGCATTG	59.35	21	TGTGGATGCGGTCTTGTTTTAT	58.583	22	149
TRINITY_DN16092_c0_g1	1	p2	(AG)6	12	1346	1357	GACGGGAGGAGAGGGACAAGGA	64.87	22	GGCGATCTTTGTGGCCGTGTTT	64.441	22	249	AGACGGGAGGAGAGGGACAAGG	64.881	22	GGCGATCTTTGTGGCCGTGTTT	64.441	22	250	ACGGGAGGAGAGGGACAAGGA	64.153	21	GGCGATCTTTGTGGCCGTGTTT	64.441	22	248
TRINITY_DN16092_c0_g1	2	p2	(GA)6	12	1470	1481	GACGGGAGGAGAGGGACAAGGA	64.87	22	GGCGATCTTTGTGGCCGTGTTT	64.441	22	249	AGACGGGAGGAGAGGGACAAGG	64.881	22	GGCGATCTTTGTGGCCGTGTTT	64.441	22	250	ACGGGAGGAGAGGGACAAGGA	64.153	21	GGCGATCTTTGTGGCCGTGTTT	64.441	22	248
TRINITY_DN16092_c0_g1	3	p2	(TG)8	16	2049	2064	GCGACGGAGACAAAGCCAGT	63.044	20	AAGCAAGCAATTCCTTCATCCT	58.562	22	179	GCCAGTCACAATGTACCGAACG	62.051	22	AAGCAAGCAATTCCTTCATCCT	58.562	22	165	GCGACGGAGACAAAGCCAGT	63.044	20	AGCAAGCAATTCCTTCATCCTG	59.241	22	178
TRINITY_DN16095_c0_g2	1	p1	(T)13	13	119	131	TGGGGAACAAAACACGTACTG	58.71	21	AGTAAATCAGTGCTGCCATGAC	58.987	22	100	TCACTGACATGTTGGGGAAC	57.73	20	ATCAGTGCTGCCATGACAAAAC	60.03	22	107	TGGGGAACAAAACACGTACT	57.286	20	TCCAGCCGTGAATTACATTAAA	56.075	22	202
TRINITY_DN16095_c0_g3	1	p2	(GA)6	12	125	136	GCACGTGTGGTACCAGGAATAG	60.994	22	ATGTTGGAGAGTTGCTGTAGTA	56.841	22	225	GCACGTGTGGTACCAGGAATAG	60.994	22	AGTGTTTGTGCTGCTAGTTAAC	57.187	22	163	GCACGTGTGGTACCAGGAATAG	60.994	22	GCGAGTTAGTGTTTGTGCTGCT	61.942	22	170
TRINITY_DN16100_c0_g3	1	p3	(TTG)5	15	3628	3642
TRINITY_DN16101_c2_g2	1	p5	(AATCA)5	25	234	258	CCCTTGTTCTGATGACCGTTTG	59.774	22	CTGGGTCCCTGTCTGGCTGAAT	64.013	22	224	CCCTTGTTCTGATGACCGTTTG	59.774	22	TGGGTCCCTGTCTGGCTGAATC	64.004	22	223	GCACCTGAGCTTCCATTGTTAT	58.98	22	ACGAGGAGGCAAAAGACAATTT	58.777	22	223
TRINITY_DN16102_c0_g2	1	p3	(ATC)5	15	655	669	CGGGGACAGTTAAGGGCAGGAT	64.064	22	CAGGACTTTGCCACCAGTTCTT	61.012	22	225	CGGGGACAGTTAAGGGCAGGAT	64.064	22	TCAGGACTTTGCCACCAGTTCT	61.821	22	226	CGGGGACAGTTAAGGGCAGGAT	64.064	22	AGGACTTTGCCACCAGTTCTTT	60.358	22	224
TRINITY_DN16102_c0_g3	1	p1	(T)22	22	5	26
TRINITY_DN16104_c0_g2	1	p2	(GA)6	12	151	162	GTGGGCAAGTGTGTGTGAATAT	59.18	22	GACCTATGCAGTGGATATATGG	55.625	22	165	TGTGGGCAAGTGTGTGTGAATA	60.422	22	GACCTATGCAGTGGATATATGG	55.625	22	166	TGGGCAAGTGTGTGTGAATATA	57.706	22	GACCTATGCAGTGGATATATGG	55.625	22	164
TRINITY_DN16106_c0_g2	1	p2	(AC)12	24	1611	1634	CACCAGCGCCAACAACAAGAAA	62.657	22	GTGTGCTCTGACTGTACCATAC	58.487	22	244	CACCAGCGCCAACAACAAGAA	62.212	21	GTGTGCTCTGACTGTACCATAC	58.487	22	244	CCAGCGCCAACAACAAGAAAGA	62.152	22	GTGTGCTCTGACTGTACCATAC	58.487	22	242
TRINITY_DN16117_c0_g1	1	c	(A)16gatatttcacgcctcctctcacttaaacacaatactgcaggtgagaaatttggtgtccttgt(A)14	92	813	904	GGCGGGGTTTGATGTCTTTCTA	60.617	22	TGGCCGAATAGTGCAATGAAGA	60.356	22	250	AGGCGGGGTTTGATGTCTTTCT	62.216	22	GGCCGAATAGTGCAATGAAGAA	59.317	22	250	GGCGGGGTTTGATGTCTTTCTA	60.617	22	GGCCGAATAGTGCAATGAAGAA	59.317	22	249
TRINITY_DN16117_c0_g1	2	p1	(T)12	12	1129	1140	ATTGCGAAAACCCACCCTTTAT	58.83	22	AGGGGAGACGGTGTGGACATTT	63.627	22	198	TTGCGAAAACCCACCCTTTATG	59.702	22	AGGGGAGACGGTGTGGACATTT	63.627	22	197	TGCGAAAACCCACCCTTTATGC	61.978	22	AGGGGAGACGGTGTGGACATTT	63.627	22	196
TRINITY_DN16120_c0_g1	1	p2	(CT)9	18	166	183	ACTGTTGGTGCTGGTGTCGGT	64.516	21	GCTCGTCCTCCCACTTGATGTA	61.789	22	220	ACTGTTGGTGCTGGTGTCGGT	64.516	21	AGCTCGTCCTCCCACTTGATGT	63.4	22	221	TGGTGTCGGTGCCAGTTG	60.203	18	GCTCGTCCTCCCACTTGATGTA	61.789	22	209
TRINITY_DN16120_c2_g1	1	p2	(GT)9	18	128	145	GCCGGAAACAGAGAGAGCTAAA	60.354	22	AAAGCTTGCTACTCCCCTGATG	60.357	22	179	GAGCTAAAAGGAGACGGATTGA	57.875	22	GTGCATGCGTGTGGTGGTTATT	62.277	22	246	AGAGCTAAAAGGAGACGGATTG	57.87	22	GTGCATGCGTGTGGTGGTTATT	62.277	22	247
TRINITY_DN16120_c2_g1	2	p2	(CA)7	14	351	364	TCAGGGGAGTAGCAAGCTTTTC	60.29	22	TCGAGAGGAAGTTTCAGAGAGA	57.978	22	169	TCAGGGGAGTAGCAAGCTTTTC	60.29	22	AATGAATAAGAGGCCGTGTGTC	58.729	22	140	ATCAGGGGAGTAGCAAGCTTTT	59.69	22	TCGAGAGGAAGTTTCAGAGAGA	57.978	22	170
TRINITY_DN16120_c2_g3	1	p2	(GA)19	38	1	38
TRINITY_DN16120_c2_g3	2	p2	(GT)11	22	1439	1460	TTAATCCCACCGGCATGATAAA	57.828	22	TGAAGCAATAATCGCCTCATTT	56.747	22	241	AATCCCACCGGCATGATAAAA	57.975	21	TGAAGCAATAATCGCCTCATTT	56.747	22	239	TAATCCCACCGGCATGATAAAA	57.828	22	TGAAGCAATAATCGCCTCATTT	56.747	22	240
TRINITY_DN16120_c2_g6	1	p2	(GA)9	18	499	516
TRINITY_DN16125_c7_g2	1	p2	(TG)9	18	669	686	TCTGTACCACCATAGCACTTTT	57.366	22	GACCAATCACAGCACACAATAA	57.235	22	234	TCTGTACCACCATAGCACTTTT	57.366	22	TGACCAATCACAGCACACAATA	58.251	22	235	CTGTACCACCATAGCACTTTTG	57.315	22	GACCAATCACAGCACACAATAA	57.235	22	233
TRINITY_DN16126_c1_g1	1	p2	(TA)9	18	57	74	TGATGTCATAACTTTACTGCCT	55.175	22	TCTCTACGTGGGCCAATGAAAT	59.761	22	233	TGATGTCATAACTTTACTGCCT	55.175	22	CTCTACGTGGGCCAATGAAATG	59.644	22	232	TGATGTCATAACTTTACTGCCT	55.175	22	CATCTCTACGTGGGCCAATGA	59.861	21	235
TRINITY_DN16128_c3_g2	1	c	(AT)8(GT)17	50	9	58
TRINITY_DN16129_c0_g1	1	p3	(TCA)5	15	891	905	TGAGGATAATGGCAGGGAAGAT	58.67	22	GGGACCCTCAGCACAAGAGTAT	61.485	22	185	TGCTCGCAAACTGAATGAGGAT	60.616	22	GGGACCCTCAGCACAAGAGTAT	61.485	22	200	GGCAGGGAAGATGATGACACGA	62.374	22	GGGACCCTCAGCACAAGAGTAT	61.485	22	175
TRINITY_DN16133_c2_g3	1	p2	(AG)8	16	7	22
TRINITY_DN16133_c2_g3	2	p3	(ATA)6	18	1827	1844	ATTATCCTGCTCGGCCTTATGG	60.027	22	TTGCATGAACCATTTCCTAACA	56.513	22	248	ATTATCCTGCTCGGCCTTATG	57.659	21	TTGCATGAACCATTTCCTAACA	56.513	22	248	TATTATCCTGCTCGGCCTTATG	57.528	22	TTGCATGAACCATTTCCTAACA	56.513	22	249
TRINITY_DN16133_c2_g4	1	p3	(AAT)6	18	664	681	ACTTTGAATGGTCGTGTTTCATC	53.926	23	CTTCACACAAACACTTTCTGCAT	54.623	23	134	ACTTTGAATGGTCGTGTTTCATC	53.926	23	TTCACACAAACACTTTCTGCAT	53.064	22	133	CTTTGAATGGTCGTGTTTCATC	53.027	22	CTTCACACAAACACTTTCTGCAT	54.623	23	133
TRINITY_DN16137_c4_g1	1	p5	(ATTCA)5	25	60	84	AAAGTTCGGATCCAGACGTGT	59.657	21	GGTTTAACCGCTTTCTCTACTT	56.38	22	169	TAAAGTTCGGATCCAGACGTGT	59.44	22	GGTTTAACCGCTTTCTCTACTT	56.38	22	170	AAGTTCGGATCCAGACGTGT	59.033	20	GGTTTAACCGCTTTCTCTACTT	56.38	22	168
TRINITY_DN16144_c0_g1	1	c	(TC)6tttcatgggggtagacatgttttctgctgtcttgcatctgtcgtcctttctggaatatgacttctttcactcttagtctctttttg(TC)6	110	1108	1217	AGTGTTCATCAGCTTTCAGAAA	56.207	22	GTTCGGACCAAGACTGTACTG	58.326	21	207	AGTGTTCATCAGCTTTCAGAAA	56.207	22	CGGACCAAGACTGTACTGAAAA	58.276	22	204	AGAGTGTTCATCAGCTTTCAGA	57.386	22	GTTCGGACCAAGACTGTACTG	58.326	21	209
TRINITY_DN16146_c7_g1	1	p1	(A)27	27	4	30
TRINITY_DN16150_c8_g3	1	p2	(TA)7	14	312	325	ATCCGAGAAACCGCCCCTATA	60.482	21	AAGCAAAACGAAAGAGGTTATG	55.564	22	221	TATCCGAGAAACCGCCCCTATA	60.225	22	AAGCAAAACGAAAGAGGTTATG	55.564	22	222	CCGAGAAACCGCCCCTATAA	59.246	20	AAGCAAAACGAAAGAGGTTATG	55.564	22	219
TRINITY_DN16151_c2_g2	1	p1	(A)12	12	256	267	CGTCAAGAGAATAATGGCTGAG	56.95	22	GTCAGATTCCAGCGAGCAAAAT	59.579	22	223	CGTCAAGAGAATAATGGCTGAG	56.95	22	TGTCAGATTCCAGCGAGCAAAA	60.81	22	224	CGTCAAGAGAATAATGGCTGAG	56.95	22	TCAGATTCCAGCGAGCAAAAT	58.285	21	222
TRINITY_DN16157_c5_g4	1	p1	(T)13	13	161	173	GACCTGACATGGACCCAAAATC	59.245	22	AGTCACCCGTCACTCTATTTGT	59.102	22	249	GTGGGCGGGGAATGGAAAA	60.608	19	ACAGTAATGGTGGGTTCAGTAA	57.014	22	189	GACCTGACATGGACCCAAAAT	58.192	21	AGTCACCCGTCACTCTATTTGT	59.102	22	249
TRINITY_DN16163_c0_g2	1	p4	(TTCA)5	20	1141	1160
TRINITY_DN16165_c0_g2	1	p3	(ATT)5	15	705	719	AGACAGACAGTTCCCTTTCATT	57.286	22	CCCATACTGAGGCCTGTGTCTA	60.955	22	207	AAGACAGACAGTTCCCTTTCAT	57.286	22	CCCATACTGAGGCCTGTGTCTA	60.955	22	208	AAAGACAGACAGTTCCCTTTCA	57.496	22	CCCATACTGAGGCCTGTGTCTA	60.955	22	209
TRINITY_DN16165_c0_g3	1	p2	(GT)6	12	1225	1236	GCAGAGACACAGCGGACAATGA	63.109	22	AACAGGTCAGGGTACAGCACAA	61.817	22	100	GCAGAGACACAGCGGACAATG	61.856	21	AACAGGTCAGGGTACAGCACAA	61.817	22	100	GCAGAGACACAGCGGACAATGA	63.109	22	AGCTGCATTTCCTTCACATCAA	58.841	22	133
TRINITY_DN16165_c0_g3	2	p1	(T)13	13	1651	1663	CAGAAATGGTGGCATTCGATTA	57.101	22	CACCGATCAGACACAACATGAA	58.934	22	176	AGAAATGGTGGCATTCGATTAC	57.099	22	CCACCGATCAGACACAACATGA	60.613	22	176	CAGAAATGGTGGCATTCGATTA	57.101	22	CCACCGATCAGACACAACATGA	60.613	22	177
TRINITY_DN16165_c0_g3	3	p5	(AATGC)4	20	1934	1953	CAGGTTCACGTGCCGGATGT	63.06	20	ATGCGCCCTGATTACTGTGGTA	61.807	22	178	ACGTGCCGGATGTGAAAAGAAC	61.948	22	ATGCGCCCTGATTACTGTGGTA	61.807	22	171	ACGTGCCGGATGTGAAAAGAA	60.812	21	ATGCGCCCTGATTACTGTGGTA	61.807	22	171
TRINITY_DN16168_c1_g1	1	c	(AC)11gcgcacacatacag(CA)7	50	509	558	GAGTGCACAATGACCTGTTATT	56.965	22	GGATCAACCCTCGATTGTC	55.392	19	147	CTGAGTGCACAATGACCTGTTA	58.598	22	GGATCAACCCTCGATTGTC	55.392	19	149	TGAGTGCACAATGACCTGTTAT	57.98	22	GGATCAACCCTCGATTGTC	55.392	19	148
TRINITY_DN16168_c3_g1	1	p2	(AC)10	20	107	126	AGAGGGGAGGAGCAACGTGTG	64.1	21	TCGTGGTAGATGGGGTCAAAAG	60.028	22	225	CGTCAGAGGGGAGGAGCAACG	64.748	21	TCGTGGTAGATGGGGTCAAAAG	60.028	22	229	CGTCAGAGGGGAGGAGCAACG	64.748	21	GTCACTGATGTTGCACCGAAAA	59.967	22	191
TRINITY_DN16168_c4_g2	1	c	(CA)9aacagacacacacgcg(CA)11	56	414	469
TRINITY_DN16168_c7_g1	1	c	(CG)10(CA)10	40	495	534
TRINITY_DN16168_c8_g1	1	p3	(ATG)6	18	394	411	TCCTGACACCTCCTGCCTCTTT	63.042	22	GTGACCTGACATGCAAGGAAAA	59.377	22	242	CCTGACACCTCCTGCCTCTTTT	62.209	22	GTGACCTGACATGCAAGGAAAA	59.377	22	241	CTCCTGACACCTCCTGCCTCTT	63.407	22	GTGACCTGACATGCAAGGAAAA	59.377	22	243
TRINITY_DN16170_c0_g1	1	p2	(AT)6	12	3397	3408	TGAATGGACAACACCTGCATTT	59.036	22	GTTACGACTCGAACCACAAAGT	58.881	22	231	GAATGGACAACACCTGCATTTA	57.218	22	GTTACGACTCGAACCACAAAGT	58.881	22	230	GAATGGACAACACCTGCATTTA	57.218	22	TTACGACTCGAACCACAAAGTC	58.625	22	229
TRINITY_DN16170_c0_g1	2	p2	(AT)6	12	4552	4563	TGACAGAACCAAGTCAGAATGT	57.578	22	CACACAATCATGCAGCGTTAAA	58.436	22	230	TGACAGAACCAAGTCAGAATGT	57.578	22	ACACACAATCATGCAGCGTTAA	59.448	22	231	TGACAGAACCAAGTCAGAATGT	57.578	22	ACACAATCATGCAGCGTTAAAT	57.561	22	229
TRINITY_DN16171_c2_g1	1	p3	(AAC)5	15	206	220	GCCTCACAGAAAATGCTCTTCT	58.92	22	GAGAGGTGATAAAAGGGCAAAA	56.596	22	140	TGCCTCACAGAAAATGCTCTTC	59.184	22	GAGAGGTGATAAAAGGGCAAAA	56.596	22	141	ATGCCTCACAGAAAATGCTCTT	58.571	22	GAGAGGTGATAAAAGGGCAAAA	56.596	22	142
TRINITY_DN16172_c5_g1	1	p2	(TC)7	14	725	738	AGACCGCTTTATTGAACACTTT	56.552	22	TGGGACAGGGCTATTTGGAATT	59.685	22	148	GACCGCTTTATTGAACACTTTT	55.835	22	TGGGACAGGGCTATTTGGAATT	59.685	22	147	AGACCGCTTTATTGAACACTTT	56.552	22	GGGACAGGGCTATTTGGAATTT	58.625	22	147
TRINITY_DN16174_c4_g1	1	p2	(AC)12	24	1373	1396
TRINITY_DN16175_c1_g1	1	p2	(CA)10	20	139	158	TGTGGTTTCAATCCCTGTTCAT	58.157	22	CAGTCTAGCCAACCCTGTAATA	56.979	22	196	TGTGGTTTCAATCCCTGTTCAT	58.157	22	ACAGTCTAGCCAACCCTGTAAT	58.818	22	197	GGTACCAAAGCCAGTCACAGAC	61.129	22	ACAGTCTAGCCAACCCTGTAAT	58.818	22	161
TRINITY_DN16175_c2_g2	1	p2	(TA)9	18	4	21
TRINITY_DN16178_c0_g1	1	p2	(TA)7	14	1308	1321	CCAGAGAGGGCATGACAAACCA	62.532	22	AAAAGAGGCTGTACAGGGTTTC	58.513	22	100	CCAGAGAGGGCATGACAAACC	60.952	21	AAAAGAGGCTGTACAGGGTTTC	58.513	22	100	CCAGAGAGGGCATGACAAACCA	62.532	22	CAAAAGAGGCTGTACAGGGTTT	58.777	22	101
TRINITY_DN16186_c2_g1	1	p1	(T)13	13	268	280	GGAGCTAGGAAACAGAGGAAAT	57.504	22	GCGGATATTGGATTTTGCATAA	55.54	22	155	GTGGAGCTAGGAAACAGAGGAA	59.432	22	GCGGATATTGGATTTTGCATAA	55.54	22	157	TGGAGCTAGGAAACAGAGGAAA	58.752	22	GCGGATATTGGATTTTGCATAA	55.54	22	156
TRINITY_DN16187_c1_g1	1	p1	(T)13	13	125	137	GTGGGAACTCTGATGGCAATAA	58.38	22	TTCCCTCTGGTAAACATTTTCA	55.54	22	213	GTGGGAACTCTGATGGCAATAA	58.38	22	TCCCTCTGGTAAACATTTTCAC	56.265	22	212	TGTGGGAACTCTGATGGCAATA	59.424	22	TTCCCTCTGGTAAACATTTTCA	55.54	22	214
TRINITY_DN16187_c2_g1	1	p1	(G)14	14	1	14
TRINITY_DN16189_c6_g2	1	p1	(A)14	14	10	23
TRINITY_DN16189_c7_g2	1	p1	(G)12	12	134	145	ACCAACCAACAGCACTACATTG	59.377	22	TGGTTAAGGCAGTGGTTCTCAA	59.826	22	171	CTACCAACCAACAGCACTACAT	58.325	22	GGTTAAGGCAGTGGTTCTCAAA	58.781	22	172	ACCAACCAACAGCACTACATTG	59.377	22	GGTTAAGGCAGTGGTTCTCAAA	58.781	22	170
TRINITY_DN16191_c2_g2	1	c	(AT)6aaacataatttttttagagc(AT)6aaacaacccagaattttttagagc(AT)7	82	107	188	TGACATTGTAGAGAATATGCGA	55.108	22	CAGTTGCTCTTGTGTGGTGAC	59.668	21	162	TGACATTGTAGAGAATATGCGA	55.108	22	TCAGTTGCTCTTGTGTGGTGA	59.791	21	163	TGACATTGTAGAGAATATGCGA	55.108	22	AGTTGCTCTTGTGTGGTGAC	58.332	20	161
TRINITY_DN16195_c1_g1	1	p3	(CTC)7	21	1480	1500	ACTGCACAACTCCCTCTGATCT	61.091	22	ATTCCTGACACCCCTCGAATTT	59.691	22	205	ACTGCACAACTCCCTCTGATCT	61.091	22	TTCCTGACACCCCTCGAATTTC	60.29	22	204	ACTGCACAACTCCCTCTGATCT	61.091	22	TCCTGACACCCCTCGAATTTCA	61.355	22	203
TRINITY_DN16196_c1_g1	1	p2	(TA)6	12	307	318	AGGAGGAAGAGCAGGGACCC	62.831	20	GGTGTTGGCCAGGCTAGAGTAT	61.812	22	110	TGGATAGGAGGAAGAGCAGGGA	61.787	22	GGTGTTGGCCAGGCTAGAGTAT	61.812	22	115	ATAGGAGGAAGAGCAGGGACCC	62.715	22	GGTGTTGGCCAGGCTAGAGTAT	61.812	22	112
TRINITY_DN16197_c0_g1	1	p2	(TC)6	12	1299	1310	TCACCATTCATGCAGAGCTTTT	58.841	22	ACCTTCCGGATGCATGTAAAA	57.92	21	211	TCACCATTCATGCAGAGCTTTT	58.841	22	ACCTTCCGGATGCATGTAAAAT	58.369	22	211	CACCATTCATGCAGAGCTTTTC	58.491	22	ACCTTCCGGATGCATGTAAAAT	58.369	22	210
TRINITY_DN16199_c0_g2	1	p2	(TG)6	12	175	186	GCCCCATCTATAAAGTGGACTA	56.755	22	AACTGCACAACTCACACTAATA	55.685	22	136	GCCCCATCTATAAAGTGGACTA	56.755	22	AAACGGCTGACTTGTCTTACAT	58.26	22	220	GCCCCATCTATAAAGTGGACTA	56.755	22	AAAACGGCTGACTTGTCTTACA	58.462	22	221
TRINITY_DN16200_c2_g4	1	p5	(AATTG)4	20	51	70	GCTTTGCAACAATTAACACTTG	55.646	22	GGGTTACCTGACGTGAATGTTA	58.071	22	100	GCTTTGCAACAATTAACACTTG	55.646	22	GGGTTACCTGACGTGAATGTT	58.225	21	100	GCTTTGCAACAATTAACACTTG	55.646	22	TCTTGCAGACGTCTTCAATATG	56.545	22	250
TRINITY_DN16203_c0_g1	1	p3	(TCA)5	15	2976	2990	GACGTACGCTGGGTTTGGAAAA	61.634	22	GCTGCCGACACACCGAGTAGAA	64.752	22	248	CTGACGTACGCTGGGTTTGGAA	63.048	22	GCTGCCGACACACCGAGTAGAA	64.752	22	250	TGACGTACGCTGGGTTTGGAAA	62.69	22	GCTGCCGACACACCGAGTAGAA	64.752	22	249
TRINITY_DN16214_c0_g1	1	p1	(T)15	15	1227	1241	AGGGCTTGCACTACTGGTTTAA	59.892	22	AGCTCTGGTGGCAGTTTTATAT	57.49	22	130	AGGGCTTGCACTACTGGTTTAA	59.892	22	AAGCTCTGGTGGCAGTTTTATA	57.699	22	131	AGGGCTTGCACTACTGGTTTAA	59.892	22	AAAGCTCTGGTGGCAGTTTTAT	58.5	22	132
TRINITY_DN16216_c0_g2	1	p1	(A)12	12	39	50
TRINITY_DN16219_c0_g1	1	p3	(AAG)6	18	2139	2156	GAGCAGCCAATCCGAATCAAAA	59.836	22	TGGTTCATACGCCAACAGTAAT	58.055	22	244	GAGCAGCCAATCCGAATCAAAA	59.836	22	TTGGTGTCGTTCATGAGCTTGA	60.485	22	112	GAGCAGCCAATCCGAATCAAAA	59.836	22	GGTTCATACGCCAACAGTAATA	56.256	22	243
TRINITY_DN16227_c0_g1	1	p2	(CT)6	12	316	327	ACCCCACACCCCTCCCATCA	64.988	20	AGCCCTCCCCTTTGTACTGTGG	63.96	22	195	CCCCACACCCCTCCCATCA	63.271	19	GCACAACCCAGCTCTGATAAAC	59.838	22	107	ACCCCACACCCCTCCCATCA	64.988	20	AAGCCCTCCCCTTTGTACTGTG	62.216	22	196
TRINITY_DN16227_c0_g1	2	p2	(CT)7	14	435	448	CCTGCTGCAATCCTGGCTCAAC	64.28	22	GCCGAGCTCTGCACACTTGAT	63.286	21	214	CCTGCTGCAATCCTGGCTCAAC	64.28	22	GCCGAGCTCTGCACACTTGATG	64.267	22	214	CCTGCTGCAATCCTGGCTCAA	63.278	21	GCCGAGCTCTGCACACTTGAT	63.286	21	214
TRINITY_DN16231_c1_g2	1	p3	(TAA)10	30	1184	1213	GCAGTGACAAGCGAAACCTTTT	60.48	22	CCTCCTGCAGCTTCACTTTAGT	60.29	22	230	GCAGTGACAAGCGAAACCTTTT	60.48	22	CCGTAGATTCCGCTCGCAGGA	64.276	21	186	GCAGTGACAAGCGAAACCTTTT	60.48	22	CCTCCTGCAGCTTCACTTTAG	58.646	21	230
TRINITY_DN16231_c1_g4	1	c	(AAT)6attaataataattaaaaagaaaatcccgcccatattcacagcaatctgaagagaagtat(TG)7	91	11	101
TRINITY_DN16232_c0_g1	1	p2	(CT)7	14	876	889	TGAAAGGGGCATCGTGTTTAGA	59.961	22	TGGAACGAGCGAGAGACAGTAA	61.132	22	230	TGAAAGGGGCATCGTGTTTAGA	59.961	22	GGAACGAGCGAGAGACAGTAAA	60.095	22	229	ATGAAAGGGGCATCGTGTTTAG	58.983	22	TGGAACGAGCGAGAGACAGTAA	61.132	22	231
TRINITY_DN16242_c2_g2	1	p2	(TA)12	24	48	71	AGTCAACCTGAAACTGGAAAA	55.542	21	CGGCCTATCACAAGCCATTTTA	59.051	22	171	AGTCAACCTGAAACTGGAAAA	55.542	21	CGGCCTATCACAAGCCATTTT	59.249	21	171	AGTCAACCTGAAACTGGAAAA	55.542	21	ATCGGCCTATCACAAGCCATTT	60.423	22	173
TRINITY_DN16242_c3_g3	1	p2	(GT)6	12	339	350	TCTTTCATCAGCTCGCTTTCTA	57.544	22	TTGGGCCGATTTTCCTCCTTAC	60.62	22	226	TGGACTGTGCTTCATGATCCAT	59.76	22	GGGCCGCTATGACTGCAAACA	63.575	21	184	TTCATCAGCTCGCTTTCTAATT	56.166	22	TTGGGCCGATTTTCCTCCTTAC	60.62	22	223
TRINITY_DN16244_c9_g1	1	p3	(GAT)5	15	63	77	CCTCACTGGGCTCTGGATCTGA	63.21	22	CGGCCTGCAAAGTCGTTCATCT	63.676	22	161	CCTCACTGGGCTCTGGATCTGA	63.21	22	TGCTGACTCGCCCTCTTCATCT	63.447	22	110	CCTCACTGGGCTCTGGATCTG	61.916	21	CGGCCTGCAAAGTCGTTCATCT	63.676	22	161
TRINITY_DN16250_c3_g1	1	p4	(CATA)6	24	1	24
TRINITY_DN16250_c3_g1	2	p4	(AGAC)5	20	170	189	ACAAACAGGCAGACAGACAAGA	60.093	22	GTCCTGTCTATTGTGTCTTTCT	55.496	22	233	ACAAACAGAAAGATGAGAGACA	55.332	22	TCATGTCTGTCTGCCTGTCTAT	58.631	22	217	CAAACAGGCAGACAGACAAGAC	59.711	22	TGTCCTGTCTATTGTGTCTTTC	55.773	22	233
TRINITY_DN16250_c4_g1	1	p2	(GT)7	14	1092	1105
TRINITY_DN16250_c5_g1	1	p4	(TCTG)5	20	970	989
TRINITY_DN16250_c5_g2	1	p4	(GACA)6	24	1	24
TRINITY_DN16255_c0_g4	1	p2	(TA)6	12	47	58	GGGGCGTTATATTGATGCATGA	58.919	22	CTTGCTGGTGGAGGTGCTGATG	63.711	22	116	GGGGCGTTATATTGATGCATGA	58.919	22	CTTGCTGGTGGAGGTGCTGAT	62.672	21	116	GGGGCGTTATATTGATGCATGA	58.919	22	GCTGGTGGAGGTGCTGATGTG	63.571	21	113
TRINITY_DN16257_c3_g1	1	p2	(GA)9	18	2567	2584	TGATGTGACGAAGCATGCTGTA	60.354	22	ACATCAGAGTGTTGCAGAGAAA	57.923	22	140	CCGAAAGAAGGAAACCGTAACA	58.867	22	ACATCAGAGTGTTGCAGAGAAA	57.923	22	232	GATGTGACGAAGCATGCTGTAG	59.716	22	ACATCAGAGTGTTGCAGAGAAA	57.923	22	139
TRINITY_DN16263_c0_g2	1	p2	(GA)6	12	1389	1400	CCACCAGTCTTCAGTCGGTTAG	60.353	22	TGGAACCGAGCCAGTGTCTCTC	63.93	22	135	CCACCAGTCTTCAGTCGGTTAG	60.353	22	GGAACCGAGCCAGTGTCTCTCT	63.682	22	134	CCACCAGTCTTCAGTCGGTTAG	60.353	22	TGGAACCGAGCCAGTGTCTCT	63.171	21	135
TRINITY_DN16265_c4_g1	1	p2	(CA)13	26	56	81	GGCCACGACCCTGCCTCAA	64.809	19	TCCGGTCGCAGCTGATCTCTTG	64.583	22	141	ACGACCCTGCCTCAACCCAAC	64.918	21	TGTCCGGTCGCAGCTGATCTC	64.482	21	139	CACGACCCTGCCTCAACCCAA	64.915	21	TGTCCGGTCGCAGCTGATCTC	64.482	21	140
TRINITY_DN16272_c1_g1	1	p3	(AGC)7	21	271	291	GGTGATGGTCCTGCAGTTGAAA	61.075	22	CTTCTGCTGTTTCTGCTGC	57.231	19	224	GATGGTCCTGCAGTTGAAAGAT	58.649	22	CTTCTGCTGTTTCTGCTGC	57.231	19	221	GGTGATGGTCCTGCAGTTGAA	60.545	21	CTTCTGCTGTTTCTGCTGC	57.231	19	224
TRINITY_DN16272_c2_g2	1	p2	(TA)6	12	321	332	ACCTCAGAGCCAGCGTCAAATA	61.736	22	TGTTTCTGGGTCACAACTTGTA	57.776	22	218	CCTCAGAGCCAGCGTCAAATA	60.135	21	TGTTTCTGGGTCACAACTTGTA	57.776	22	217	ACCTCAGAGCCAGCGTCAAATA	61.736	22	TTTCTGGGTCACAACTTGTAGT	57.503	22	216
TRINITY_DN16272_c4_g1	1	p3	(AGC)6	18	386	403	CCTGTGGCAAAATAGGAGGAAA	58.57	22	ACACTTGCACCCTGTTCCAACT	62.609	22	248	CCTGTGGCAAAATAGGAGGAAA	58.57	22	CACTTGCACCCTGTTCCAACTC	61.9	22	247	GTGTGTGAGAGTCAGAGGAAAC	58.614	22	ACAGCGTGACTTTCTTGTTTGT	59.253	22	192
TRINITY_DN16272_c6_g1	1	c	(AGC)7aatggcgtcgctcaccatgatggcgtccctctccgccgtggcgccggggcgc(GCG)5	88	37	124
TRINITY_DN16274_c0_g1	1	p1	(A)29	29	4129	4157
TRINITY_DN16276_c0_g1	1	c	(TG)20tt(TG)8	58	1	58
TRINITY_DN16278_c5_g1	1	p1	(A)12	12	197	208	GGATGAGCAACCGTCAATAACA	58.993	22	AGGCCCTACTAAGCTCCTATAT	57.023	22	143	GCCCCATTTAGTCACGGATGA	60.134	21	AGGCCCTACTAAGCTCCTATAT	57.023	22	158	GGATGAGCAACCGTCAATAAC	57.325	21	AGGCCCTACTAAGCTCCTATAT	57.023	22	143
TRINITY_DN16279_c0_g1	1	p1	(T)12	12	23	34	CGCAATTTTCCCTGACTTTCCC	60.353	22	CGGTGAGTTGTAAGCGCCATTT	62.012	22	114	CGCAATTTTCCCTGACTTTCCC	60.353	22	GGTGAGTTGTAAGCGCCATTTT	60.03	22	113	CGCAATTTTCCCTGACTTTCC	58.053	21	CGGTGAGTTGTAAGCGCCATTT	62.012	22	114
TRINITY_DN16279_c0_g1	2	p3	(AAT)5	15	666	680	AGCGACCTGATGCGGTTAATA	59.589	21	ATATTTGTGTTGATGGCGTGCC	60.159	22	160	AGCGACCTGATGCGGTTAATA	59.589	21	ATTTGTGTTGATGGCGTGCC	60.038	20	158	AGCGACCTGATGCGGTTAATAT	59.963	22	ATATTTGTGTTGATGGCGTGCC	60.159	22	160
TRINITY_DN16282_c4_g1	1	p2	(TC)6	12	647	658	CCTCCTGTACGTCACCCCTAAG	61.53	22	TCCTGACCGTTTCACTCATAAT	57.181	22	181	TCCTCCTGTACGTCACCCCTAA	61.965	22	TCCTGACCGTTTCACTCATAAT	57.181	22	182	CCTCCTGTACGTCACCCCTAAG	61.53	22	ATCCTGACCGTTTCACTCATAA	57.181	22	182
TRINITY_DN16283_c5_g2	1	p2	(AT)6	12	82	93	GGAGGACGACGCAAAAGTATAA	58.485	22	GGCCATTTACCAAGAGTGATGA	58.38	22	231	GGAGGACGACGCAAAAGTATAA	58.485	22	GCCATTTACCAAGAGTGATGAA	56.682	22	230	GGAGGACGACGCAAAAGTATAA	58.485	22	ACAAACACTGCTCATGATAGTT	56.005	22	194
TRINITY_DN16285_c1_g3	1	p2	(GT)37	74	1	74
TRINITY_DN16288_c0_g1	1	p1	(A)13	13	1391	1403	ACCTCCACCACCTAAGGCTTTA	60.766	22	CCACTTGTTTCTGGATCATTCA	56.611	22	233	ACCTCCACCACCTAAGGCTTTA	60.766	22	ACCACTTGTTTCTGGATCATTC	56.609	22	234	CTCAACACCTCCACCACCTAAG	60.29	22	CCACTTGTTTCTGGATCATTCA	56.611	22	239
TRINITY_DN16290_c2_g1	1	p3	(TGT)6	18	314	331	TGACTTCACTCACCCGCAATCC	62.819	22	TGGGCTTTGTCTCGTCGTGTTC	63.285	22	237	TGACTTCACTCACCCGCAATCC	62.819	22	TCGAGGTCTGAGCGTGTTACCT	63.09	22	162	TGACTTCACTCACCCGCAATCC	62.819	22	GGGCTTTGTCTCGTCGTGTTCA	63.285	22	236
TRINITY_DN16290_c2_g1	2	p1	(T)12	12	1849	1860	GTTTCTGCACATGAGGGTAAAA	57.153	22	ACACAGACAGGAGACACTTAAG	57.408	22	219	AGTTTCTGCACATGAGGGTAAA	57.901	22	ACACAGACAGGAGACACTTAAG	57.408	22	220	GTTTCTGCACATGAGGGTAAAA	57.153	22	CACAGACAGGAGACACTTAAGG	58.081	22	218
TRINITY_DN16290_c2_g1	3	p1	(T)24	24	2440	2463	TTGAACGTATGTAGAGGGAGTT	56.581	22	GCACACCTCTGCCCATATAA	57.362	20	246	TGAACGTATGTAGAGGGAGTTA	55.778	22	GCACACCTCTGCCCATATAA	57.362	20	245	TGAACGTATGTAGAGGGAGTTA	55.778	22	TGCATCAAAGGACCTGGTTTAC	58.846	22	201
TRINITY_DN16292_c6_g1	1	p3	(ATA)5	15	69	83
TRINITY_DN16293_c0_g1	1	p2	(AG)6	12	987	998	AAGTCCCGCCCGTTCCTGAAAA	64.692	22	GCGAGTTAGCCGTGGGTCTGT	64.696	21	156	AGTCCCGCCCGTTCCTGAAAA	64.331	21	GCGAGTTAGCCGTGGGTCTGT	64.696	21	155	AAGTCCCGCCCGTTCCTGAAAA	64.692	22	CGAGTTAGCCGTGGGTCTGTCT	63.967	22	155
TRINITY_DN16295_c2_g1	1	p1	(A)12	12	41	52	AGACCAAAACATAGACAAGACA	55.315	22	CTTTCATCCGGGTTGCCAAATA	59.242	22	151	AGACCAAAACATAGACAAGACA	55.315	22	TTCATCCGGGTTGCCAAATAAA	58.834	22	149	AGACCAAAACATAGACAAGACA	55.315	22	TTTCATCCGGGTTGCCAAATAA	58.834	22	150
TRINITY_DN16295_c3_g1	1	p2	(GT)6	12	721	732
TRINITY_DN16295_c4_g4	1	c	(C)12(A)12	24	369	392
TRINITY_DN16296_c3_g1	1	p2	(AC)8	16	164	179	CGGCCGCAGTAGGAGCTTTAA	62.756	21	CAGCATCATGACAACCCTAAGT	58.386	22	171	GGCCGCAGTAGGAGCTTTAACT	62.629	22	CAGCATCATGACAACCCTAAGT	58.386	22	170	CGTTACAGGGCGGAGGACAAAT	62.88	22	CAGCATCATGACAACCCTAAGT	58.386	22	213
TRINITY_DN16298_c0_g1	1	p2	(AC)6	12	2279	2290
TRINITY_DN16300_c0_g1	1	p3	(GAG)5	15	1038	1052	AGGATGGGGAGGAGGAGGAAAT	62.085	22	TCATCGCGTCCCTTTTGCTTTG	62.265	22	216	AGGATGGGGAGGAGGAGGAAAT	62.085	22	CATCGCGTCCCTTTTGCTTTGG	63.133	22	215	GGATGGGGAGGAGGAGGAAATG	61.893	22	TCATCGCGTCCCTTTTGCTTTG	62.265	22	215
TRINITY_DN16300_c0_g1	2	p1	(A)14	14	3881	3894	TGTCCATCCCAGTGGCCAAACT	64.177	22	GGCTCAAGTTTCAGTGGCAAAA	60.159	22	220	CTGTCCATCCCAGTGGCCAAAC	63.678	22	GGCTCAAGTTTCAGTGGCAAAA	60.159	22	221	GTCCATCCCAGTGGCCAAACT	62.627	21	GGCTCAAGTTTCAGTGGCAAAA	60.159	22	219
TRINITY_DN16300_c0_g1	3	p2	(GA)6	12	4026	4037	GCCACTGAAACTTGAGCCAAAT	59.964	22	CGCACGCACACCCCTTCAAA	64.152	20	146	GCCACTGAAACTTGAGCCAAAT	59.964	22	CCTTCAAACACACGCGCAAAAT	61.362	22	134	GCCACTGAAACTTGAGCCAAAT	59.964	22	CCCTTCAAACACACGCGCAAAA	63.2	22	135
TRINITY_DN16302_c4_g1	1	c	(GT)14ctgtgca(TG)20tctgtgca(TG)11	105	416	520
TRINITY_DN16304_c0_g1	1	p2	(GA)6	12	895	906	CCGACCGTGAGAGAGCGAGAAG	64.567	22	GGCTTTGCAAGGTCCCGTGATT	63.928	22	194	CCGACCGTGAGAGAGCGAGAA	63.862	21	GGCTTTGCAAGGTCCCGTGATT	63.928	22	194	CCGACCGTGAGAGAGCGAGAAG	64.567	22	GCTTTGCAAGGTCCCGTGATTG	62.838	22	193
TRINITY_DN16306_c4_g1	1	p2	(AC)9	18	1265	1282	CCCCATTGTAAATCATCACCAT	56.43	22	GGTCACCAACACAATCGTATAA	56.456	22	181	ACCCCATTGTAAATCATCACCA	57.67	22	GGTCACCAACACAATCGTATAA	56.456	22	182	CCCCATTGTAAATCATCACCAT	56.43	22	AGGTCACCAACACAATCGTATA	57.188	22	182
TRINITY_DN16309_c2_g1	1	p1	(T)13	13	316	328
TRINITY_DN16313_c0_g2	1	p2	(CA)8	16	391	406	TCTTTCTCTTGAGCCGGTGTGT	61.865	22	CAGTCCCCTCCCAAGCCTTTTA	61.962	22	118	TTTCTCTTGAGCCGGTGTGTCC	62.754	22	CAGTCCCCTCCCAAGCCTTTTA	61.962	22	116	TTTCTCTTGAGCCGGTGTGTCC	62.754	22	TCAGTCCCCTCCCAAGCCTTTT	63.607	22	117
TRINITY_DN16314_c0_g1	1	p2	(AT)9	18	887	904	CGTGTATGCGTGGAAACTGGAA	61.438	22	ACCGAAATCCCGCCCACTTTCA	64.759	22	199	GAGTTCACATGAGCACGTAGAT	58.225	22	ACCGAAATCCCGCCCACTTT	62.42	20	232	TGTATGCGTGGAAACTGGAACC	61.131	22	ACCGAAATCCCGCCCACTTTCA	64.759	22	197
TRINITY_DN16317_c0_g1	1	p3	(TGT)5	15	2073	2087	GCGCCCATTACCACCTGTTTGA	63.662	22	AAGTGCAGCTAACGACCAAAGT	60.745	22	152	GCGCCCATTACCACCTGTTTGA	63.662	22	AGTGCAGCTAACGACCAAAGT	60.203	21	151	TGCGCCCATTACCACCTGTTTG	63.917	22	AAGTGCAGCTAACGACCAAAGT	60.745	22	153
TRINITY_DN16319_c0_g1	1	p2	(AC)16	32	812	843	AAAGAGAGATGTGAGGAGAAAC	55.485	22	TGCAGTAAACACGCAAACATTA	57.446	22	231	AAAGAGAGATGTGAGGAGAAAC	55.485	22	GCAGTAAACACGCAAACATTAC	57.138	22	230	TCACAAACTCAAACACCTGATA	55.595	22	ACACGCAAACATTACAGTCCTG	59.452	22	248
TRINITY_DN16319_c0_g1	2	p1	(A)12	12	997	1008	GCGTGTTTACTGCATCTGATAT	56.938	22	GGTTCATTCACACACAAATACA	55.213	22	180	GCGTGTTTACTGCATCTGATAT	56.938	22	TTCAGGTTCATTCACACACAAA	56.672	22	184	GGACTGTAATGTTTGCGTGTTT	58.04	22	TCAGGTTCATTCACACACAAAT	56.461	22	197
TRINITY_DN16321_c0_g1	1	p3	(AAG)7	21	2	22
TRINITY_DN16321_c0_g3	1	p3	(CTT)7	21	2	22
TRINITY_DN16321_c1_g2	1	p3	(CTT)7	21	1916	1936	CTCGCTCCTCTCCGGCATCAG	64.604	21	ATTCGACCCCAGCACAACCAAA	62.993	22	137	CTCGCTCCTCTCCGGCATCAG	64.604	21	TTCGACCCCAGCACAACCAAA	62.748	21	136	TCGCTCCTCTCCGGCATCAG	63.858	20	ATTCGACCCCAGCACAACCAAA	62.993	22	136
TRINITY_DN16327_c0_g1	1	p2	(AT)7	14	159	172	GCCCAGTGCCTGTCAGAG	60.047	18	TGTACACCCTCGTCCCCTACAA	62.492	22	109	GCCCAGTGCCTGTCAGAG	60.047	18	ACACCCTCGTCCCCTACAAAAG	61.938	22	106	ACCTCTTTGTTGCACGTGAAGT	60.94	22	TGTACACCCTCGTCCCCTACAA	62.492	22	206
TRINITY_DN16327_c0_g1	2	p2	(CA)10	20	1024	1043	TCAGGTATGCTTTTCCGTTTAT	55.797	22	CAAGAACATCAGGTCAGTCC	55.771	20	129	TCAGGTATGCTTTTCCGTTTAT	55.797	22	CATCTATACAAGTACTGCCAGT	55.093	22	110	ATCAGGTATGCTTTTCCGTTTA	55.797	22	CAAGAACATCAGGTCAGTCC	55.771	20	130
TRINITY_DN16330_c3_g1	1	p2	(TC)21	42	1101	1142
TRINITY_DN16334_c1_g1	1	p3	(ATA)6	18	138	155	AAATTTTCCACGTTTTCAGTCAA	53.54	23	ATTTTTATTCTTGCCAGGATTGG	54.029	23	127	GAAATTTTCCACGTTTTCAGTCA	53.569	23	ATTTTTATTCTTGCCAGGATTGG	54.029	23	128	AATTTTCCACGTTTTCAGTCAA	53.177	22	ATTTTTATTCTTGCCAGGATTGG	54.029	23	126
TRINITY_DN16339_c7_g1	1	p3	(ATT)5	15	306	320	AGGACCTATGTGTGCAAAATGA	57.967	22	TCATGGGCAGGTGAAGATTATA	56.664	22	218	GGACCTATGTGTGCAAAATGAT	57.011	22	TCATGGGCAGGTGAAGATTATA	56.664	22	217	AGGACCTATGTGTGCAAAATGA	57.967	22	TCATGGGCAGGTGAAGATTAT	56.758	21	218
TRINITY_DN16339_c7_g3	1	p2	(TG)7	14	413	426	ACTGTGGTGCCCTTGAGCAAAT	63.006	22	TGAGGACACTGGGAAGCCTAAA	61.03	22	247	CTGTGGTGCCCTTGAGCAAATG	62.543	22	TGAGGACACTGGGAAGCCTAAA	61.03	22	246	ACTGTGGTGCCCTTGAGCAAAT	63.006	22	GAGGACACTGGGAAGCCTAAAC	60.616	22	246
TRINITY_DN16342_c0_g1	1	p3	(GAT)5	15	3013	3027	TGAGGCTGTTAGGGGTGTATGA	60.561	22	ACCTGTTTCCTTGGGCCAATAT	59.956	22	236	AGTGAGGCTGTTAGGGGTGTAT	60.562	22	ACCTGTTTCCTTGGGCCAATAT	59.956	22	238	CCCGTGGGCATCCTCAGAAGT	64.194	21	CAATGGGGATTCAGGGCGGAAG	63.552	22	202
TRINITY_DN16343_c6_g1	1	p2	(AG)6	12	134	145	TCGGTCGGTGCTGAGGTTGATT	64.201	22	CTGGAGGCCTACACGAGTGAG	61.887	21	193	TTCGGTCGGTGCTGAGGTTGAT	64.201	22	CTGGAGGCCTACACGAGTGAG	61.887	21	194	TCGGTCGGTGCTGAGGTTGAT	63.819	21	CTGGAGGCCTACACGAGTGAG	61.887	21	193
TRINITY_DN16344_c1_g1	1	p2	(AT)6	12	688	699
TRINITY_DN16345_c2_g1	1	p1	(A)16	16	2882	2897	TGCTGTATTCATCACCACTGTT	57.98	22	GTACAGCCAGCATATTGTGAAT	56.83	22	105	GCCAACTTGTTAACAGCAATCC	58.683	22	GTACAGCCAGCATATTGTGAAT	56.83	22	182	GCCAACTTGTTAACAGCAATCC	58.683	22	ACAGCCAGCATATTGTGAATG	56.93	21	180
TRINITY_DN16345_c2_g2	1	p2	(AT)10	20	4895	4914	GCGTGTGTGTGCGTGTGTATAT	61.8	22	CAGGCTTGCTTTACACTCATTT	57.49	22	233	GCGTGTGTGTGCGTGTGTATAT	61.8	22	ACCAACAGAGAACAAGTGAACA	58.05	22	161	GCGTGTGTGTGCGTGTGTATAT	61.8	22	ACCATTCCTACCAACAGAGAAC	57.712	22	170
TRINITY_DN16346_c0_g1	1	p5	(CTGAA)4	20	3447	3466	GCAGAGAACCACACGAGCTCTC	63.143	22	TCAGTTTGTGTGCGAGCAGAGA	62.421	22	173	GCAGAGAACCACACGAGCTCTC	63.143	22	CAGTTTGTGTGCGAGCAGAGAT	61.439	22	172	GCAGAGAACCACACGAGCTCTC	63.143	22	GTTTGTGTGCGAGCAGAGATCT	61.184	22	170
TRINITY_DN16346_c0_g2	1	p2	(CA)6	12	259	270	ATGCAGACACGCGGATGTACAA	62.863	22	GGGGCGAGCGAGAAGACATATA	61.715	22	111	TGCAGACACGCGGATGTACAA	62.618	21	GGGGCGAGCGAGAAGACATATA	61.715	22	110	ATGCAGACACGCGGATGTACAA	62.863	22	TGGGGCGAGCGAGAAGACATAT	63.566	22	112
TRINITY_DN16360_c1_g3	1	p2	(AC)7	14	168	181	TCCAGAGCTTTATTGCCATTCA	58.033	22	CAGTTTTCCTCTGCTGTGCCA	61.087	21	172	TCCAGAGCTTTATTGCCATTCA	58.033	22	TGTGCCAGAATATGTACATTGA	55.522	22	158	TCCAGAGCTTTATTGCCATTCA	58.033	22	AGTTTTCCTCTGCTGTGCCA	59.817	20	171
TRINITY_DN16361_c0_g1	1	c	(AAT)5aacaacaataataataataac(AAT)5	51	17	67
TRINITY_DN16365_c3_g2	1	p5	(GTCTC)4	20	31	50
TRINITY_DN16369_c2_g1	1	p2	(TG)15	30	1392	1421	CAGTGTGTGTCTGCCTGTATAT	57.871	22	TGAAGTCACTCAGGCCAATAAA	57.634	22	247	CAGTGTGTGTCTGCCTGTATAT	57.871	22	TGAGCAAACAACCCACGGAAAG	61.84	22	155	CAGTGTGTGTCTGCCTGTATAT	57.871	22	ATGAAGTCACTCAGGCCAATAA	57.425	22	248
TRINITY_DN16371_c0_g2	1	p2	(GT)8	16	2645	2660	CAGCCCCACCGATCCTCATG	62.671	20	TTGCACAACACTCCACAAATG	57.838	21	235	TCAGCCCCACCGATCCTCATG	63.99	21	TGACATGACCGACTTACACTCA	59.112	22	137	TTCAGCCCCACCGATCCTCAT	63.35	21	TGACATGACCGACTTACACTCA	59.112	22	138
TRINITY_DN16372_c0_g2	1	p2	(AC)8	16	418	433	CGTTTTCAGCGTGTGGTAAAA	57.946	21	CGCATACCCCAGAGTTTGTTAT	58.458	22	203	CGTTTTCAGCGTGTGGTAAAA	57.946	21	TCGCATACCCCAGAGTTTGTTA	59.432	22	204	CGTTTTCAGCGTGTGGTAAAA	57.946	21	TTCGCATACCCCAGAGTTTGTT	60.225	22	205
TRINITY_DN16373_c0_g1	1	p2	(AG)6	12	134	145
TRINITY_DN16373_c0_g1	2	p2	(TG)10	20	465	484	TGCTCCACAGGGCAGACATCT	63.543	21	CGAAACACACACACCAGCAATA	59.711	22	232	GCTCCACAGGGCAGACATCT	61.908	20	CGAAACACACACACCAGCAATA	59.711	22	231	TGCTCCACAGGGCAGACATC	62.189	20	CGAAACACACACACCAGCAATA	59.711	22	232
TRINITY_DN16373_c0_g1	3	p2	(AG)6	12	637	648	AGAGAGAGAATGGAGAGAGAGA	56.589	22	TGTGTGAAGATTGGCGAGATAT	57.593	22	214	AGAGAGAGAGAATGGAGAGAGA	56.589	22	TGTGTGAAGATTGGCGAGATAT	57.593	22	216	AGAGAGAGAATGGAGAGAGAGA	56.589	22	GTGTGAAGATTGGCGAGATATT	56.586	22	213
TRINITY_DN16373_c0_g1	4	p2	(CA)6	12	2801	2812	GGTTGGGTCCAGGCGGTAG	62.325	19	AACCAGCTGCCAGGATGTTGAT	62.552	22	250	GGTTGGGTCCAGGCGGTAG	62.325	19	CCAGCTGCCAGGATGTTGATGA	62.912	22	248	GGTTGGGTCCAGGCGGTAG	62.325	19	CAGCTGCCAGGATGTTGATGAG	61.579	22	247
TRINITY_DN16373_c0_g2	1	c	(GA)7aagat(AG)6	31	214	244	GCATGTGTGTGTGCGTGTGTAA	62.436	22	AGTGTGGCTCAACTCTCCTGAT	61.091	22	237	GCATGTGTGTGTGCGTGTGTAA	62.436	22	TGTGGCTCAACTCTCCTGATGT	61.353	22	235	GCATGTGTGTGTGCGTGTGTAA	62.436	22	GTGGCTCAACTCTCCTGATGTA	59.502	22	234
TRINITY_DN16375_c1_g2	1	p3	(AGG)5	15	381	395	ACGGTTGTCAAGGGTTCAGAAA	60.356	22	ACGGATGCTTTTGTGTCAGTCT	60.485	22	128	ACGGTTGTCAAGGGTTCAGAAA	60.356	22	CGGATGCTTTTGTGTCAGTCTC	59.842	22	127	CGGTTGTCAAGGGTTCAGAAAG	59.709	22	ACGGATGCTTTTGTGTCAGTCT	60.485	22	127
TRINITY_DN16377_c4_g1	1	p1	(A)15	15	291	305
TRINITY_DN16379_c0_g1	1	p1	(T)13	13	3774	3786	TGCTGTCATCAAATTGGCTAAA	56.865	22	ACGAGTAGGAAGCTTGGGAAGG	61.737	22	207	TGCTGTCATCAAATTGGCTAAA	56.865	22	TGTAACTGCTGGGAAACTTAAT	55.631	22	170	GCTGTCATCAAATTGGCTAAAA	55.866	22	TGTAACTGCTGGGAAACTTAAT	55.631	22	169
TRINITY_DN16387_c2_g1	1	p3	(TCA)6	18	377	394	ACTGTCTTCTGCTCTCCCATTA	58.555	22	ATCGTGCTACCGTCCACTACAG	61.833	22	110	ACTGTCTTCTGCTCTCCCATTA	58.555	22	ACCGTCCACTACAGCGAGAGT	62.928	21	102	GCTCTCCCATTACAAGCATCCT	60.159	22	CGAGGGAACGCAGACAGATAGG	62.462	22	204
TRINITY_DN16387_c3_g2	1	p3	(TGA)6	18	655	672	AGAGGACCCTGTTTGCTGAATC	60.291	22	CCACAGGGCAGCCGTTTAATA	60.681	21	186	AGAGGACCCTGTTTGCTGAATC	60.291	22	CCACAGGGCAGCCGTTTAATAT	61.01	22	186	AGAGGACCCTGTTTGCTGAAT	59.293	21	CCACAGGGCAGCCGTTTAATA	60.681	21	186
TRINITY_DN16388_c0_g1	1	p2	(AC)7	14	1104	1117	TGCACTGCTTCAAACCCTACAG	61.07	22	CCTCTCTTGACCACACCCATCT	61.421	22	187	TGCACTGCTTCAAACCCTACAG	61.07	22	ACCACACCCATCTCAGACTGTA	60.493	22	178	GTGCACTGCTTCAAACCCTACA	61.327	22	CCTCTCTTGACCACACCCATCT	61.421	22	188
TRINITY_DN16389_c7_g3	1	p3	(AAC)5	15	1596	1610	GCAAGCAACATTTGGCCAATTA	58.927	22	TGACTGAAGCCCTCGTGTTAAT	59.698	22	210	GCAAGCAACATTTGGCCAATTA	58.927	22	GACTGAAGCCCTCGTGTTAATA	57.881	22	209	GCAAGCAACATTTGGCCAATTA	58.927	22	ATGACTGAAGCCCTCGTGTTAA	59.698	22	211
TRINITY_DN16393_c0_g2	1	p1	(G)12	12	778	789	TGCCCAACCAGTGTCAGTGAAA	62.602	22	ACACAGCCTCATTGCCGAAAGT	63.034	22	139	GCACTTAACCGACAGCCAAACT	61.64	22	ACACAGCCTCATTGCCGAAAGT	63.034	22	184	GCCCAACCAGTGTCAGTGAAAT	61.337	22	ACACAGCCTCATTGCCGAAAGT	63.034	22	138
TRINITY_DN16395_c3_g1	1	p2	(CA)7	14	226	239	CTTTCACAGTGACTTGCTTACA	56.857	22	GTATGTCTGTGCGCGTGTATAT	58.694	22	167	TCTTTCACAGTGACTTGCTTAC	56.595	22	GTATGTCTGTGCGCGTGTATAT	58.694	22	168	CTTTCACAGTGACTTGCTTACA	56.857	22	TGTATGTCTGTGCGCGTGTATA	59.902	22	168
TRINITY_DN16395_c3_g1	2	p2	(AC)8	16	375	390	CGCACACACAGACTCACAAAGA	61.308	22	GCGTGCATGAGTGTGAGGGAGA	64.797	22	235	CGCACACACAGACTCACAAAGA	61.308	22	ATGAGTGTGAGGGAGAGCTTGT	61.091	22	229	CGCGCACAGACATACACAGACT	63.135	22	TGAGTGTGAGGGAGAGCTTGTG	61.925	22	128
TRINITY_DN16395_c3_g1	3	p2	(AC)8	16	534	549
TRINITY_DN16395_c4_g1	1	p2	(AC)10	20	400	419	GCAGATAACCTCCAGCACCATA	59.895	22	TGCTCTGTTGCCCAATGGATTT	61.088	22	234	GCAGATAACCTCCAGCACCATA	59.895	22	GCTCTGTTGCCCAATGGATTTT	60.028	22	233	AGCAGATAACCTCCAGCACCAT	61.495	22	TGCTCTGTTGCCCAATGGATTT	61.088	22	235
TRINITY_DN16395_c4_g1	2	p3	(TGC)5	15	2063	2077	CCCATCTGTTGCTGTTGTTGCT	61.913	22	GGCCAACATGAATCCACAGTTC	60.095	22	105	CCCATCTGTTGCTGTTGTTGCT	61.913	22	TGGCCAACATGAATCCACAGTT	60.756	22	106	ACCCATCTGTTGCTGTTGTTGC	62.168	22	GGCCAACATGAATCCACAGTTC	60.095	22	106
TRINITY_DN16395_c6_g1	1	p4	(CACG)6	24	1506	1529
TRINITY_DN16395_c7_g1	1	c	(CA)7gagactctcacacacagagatgcgaacaaacacaggcgcgagcacgcacgcagactcatactgtctgtgtgtgggtttgtatctgttt(GCAC)5	122	135	256	CACACACAGACACACACACAGA	60.93	22	GCGTGCGTGCGTTTGTTTGT	63.756	20	212	CACACACAGACACACACACAGA	60.93	22	GCGTGCGTGCGTTTGTTTGT	63.756	20	240	CACACAGACACACACACAGACA	60.93	22	GCGTGCGTGCGTTTGTTTGT	63.756	20	210
TRINITY_DN16395_c9_g1	1	p1	(A)15	15	72	86
TRINITY_DN16399_c1_g1	1	p2	(AC)7	14	139	152	TGCGTCTGATGAAACGGTCTAT	59.834	22	CATAGAGGCGCCACGTTTCTTA	60.737	22	198	GTGCGTCTGATGAAACGGTCTA	60.67	22	TAGAGGCGCCACGTTTCTTAAA	60.289	22	197	TGCGTCTGATGAAACGGTCTAT	59.834	22	TAGAGGCGCCACGTTTCTTAAA	60.289	22	196
TRINITY_DN16399_c1_g1	2	p2	(TG)7	14	1099	1112	AGCGTTGTTCTGGGACCTTTAT	59.96	22	GACAGACTGACATCCTCGTATC	57.782	22	234	AGCGTTGTTCTGGGACCTTTAT	59.96	22	ACAGACTGACATCCTCGTATCA	58.378	22	233	AAGCGTTGTTCTGGGACCTTTA	60.159	22	GACAGACTGACATCCTCGTATC	57.782	22	235
TRINITY_DN16399_c2_g3	1	p2	(TC)6	12	1068	1079	ATTCCTGTCACCATGGCAAAA	58.393	21	TTCCCACGTCCCTGTGGTATTA	60.826	22	234	TATTCCTGTCACCATGGCAAAA	58.228	22	TTCCCACGTCCCTGTGGTATTA	60.826	22	235	ATTCCTGTCACCATGGCAAAA	58.393	21	TCCCACGTCCCTGTGGTATTA	60.273	21	233
TRINITY_DN16402_c0_g1	1	p1	(T)13	13	2187	2199	CTGCAGCTCGAGAACTGTAAAA	58.94	22	GGCAGAAAACACCACAGCAAAA	60.676	22	167	TGCAGCTCGAGAACTGTAAAAT	58.336	22	GGCAGAAAACACCACAGCAAAA	60.676	22	166	CTGCAGCTCGAGAACTGTAAAA	58.94	22	TCAATCCACAGCAACCCAAAGT	60.689	22	198
TRINITY_DN16402_c0_g1	2	p2	(CA)7	14	2639	2652	GCAGGGAGTAACAAATGTGGTA	58.318	22	CGACGCTGCCCTGCCTTTAT	63.204	20	248	GCAGGGAGTAACAAATGTGGTA	58.318	22	CGACGCTGCCCTGCCTTTA	62.951	19	248	AGGGAGTAACAAATGTGGTAAA	55.268	22	ACGCTGCCCTGCCTTTAT	59.323	18	244
TRINITY_DN16402_c0_g5	1	p2	(TG)6	12	40	51	AAAGTGCGTGTGTATGGATTTA	56.362	22	TGTCGTGGATTGTTGCTTATAT	55.887	22	157	AAAGTGCGTGTGTATGGATTTA	56.362	22	TTGTCGTGGATTGTTGCTTATA	56.099	22	158	AAAGTGCGTGTGTATGGATTTA	56.362	22	CGGCCTGTACGTATCCTTACAA	59.9	22	246
TRINITY_DN16404_c3_g3	1	p2	(GA)6	12	1562	1573	GGTCCATGGATGAAGCATTACA	58.445	22	CCAACGTCAAGCATCACCTCTG	61.755	22	224	AGGTCCATGGATGAAGCATTAC	58.175	22	CCAACGTCAAGCATCACCTCTG	61.755	22	225	GGTCCATGGATGAAGCATTACA	58.445	22	ACCAACGTCAAGCATCACCTCT	62.192	22	225
TRINITY_DN16407_c3_g1	1	p1	(A)13	13	1761	1773
TRINITY_DN16408_c1_g1	1	c	(AC)7gtctcctctgagc(TGA)5	42	58	99	GAAACATCACCCTCACACACAA	59.051	22	TGCAGTACGTCACCATCAGTAA	59.441	22	250	GAAACATCACCCTCACACACAA	59.051	22	GACTTCCCCATCCTGACTATCT	58.418	22	130	GAAACATCACCCTCACACACAA	59.051	22	CAGACTTCCCCATCCTGACTAT	58.687	22	132
TRINITY_DN16408_c2_g1	1	p3	(GAT)7	21	76	96	CGAGTGATGAAGACGACGATGA	60.223	22	TCTCTCCGTACCGCAGCAAAAC	63.097	22	219	AGCGAGTGATGAAGACGACGAT	61.827	22	TCTCTCCGTACCGCAGCAAAAC	63.097	22	221	CGAGTGATGAAGACGACGATGA	60.223	22	CTCTCCGTACCGCAGCAAAACT	63.104	22	218
TRINITY_DN16408_c2_g1	2	p2	(GA)8	16	1523	1538	ATTGGGAACTCAAGTGCTAAGG	58.31	22	TCGAGTTTGCTGACAGAAATAT	55.838	22	245	ATTGGGAACTCAAGTGCTAAGG	58.31	22	TTCGAGTTTGCTGACAGAAATA	56.049	22	246	TTGGGAACTCAAGTGCTAAGG	57.86	21	TCGAGTTTGCTGACAGAAATAT	55.838	22	244
TRINITY_DN16411_c2_g1	1	p2	(CA)6	12	389	400	GAGGCGCTCTGATCGAAATC	58.864	20	GCTCGCTTTCTGATTGGGTATC	59.454	22	142	GAGGCGCTCTGATCGAAATC	58.864	20	CCTGCTGCTCCATGTAGTTGTT	60.877	22	178	GAGGCGCTCTGATCGAAATC	58.864	20	AGCTCGCTTTCTGATTGGGTAT	59.829	22	143
TRINITY_DN16414_c1_g1	1	p5	(CAATA)7	35	1287	1321	GGAGGCCAATCAGAGCTCTCAA	62.068	22	ACAGCCAGGTGAAAGACATAAT	57.693	22	195	AGAAAGACAAGGAGGCCAATCA	59.623	22	ACAGCCAGGTGAAAGACATAAT	57.693	22	205	AGGCCAATCAGAGCTCTCAAAG	60.356	22	ACAGCCAGGTGAAAGACATAAT	57.693	22	193
TRINITY_DN16417_c0_g1	1	p2	(GT)6	12	1213	1224	ACGGTTCGGTTGGAGCTTTGAA	62.955	22	GGCTTCGTGTTGGAGTGCATTC	62.572	22	171	AACGGTTCGGTTGGAGCTTTGA	62.955	22	GGCTTCGTGTTGGAGTGCATTC	62.572	22	172	ACGGTTCGGTTGGAGCTTTGA	62.517	21	GGCTTCGTGTTGGAGTGCATTC	62.572	22	171
TRINITY_DN16418_c5_g5	1	p3	(CAC)5	15	179	193	CCCATTTGATCCCTGAGCATCA	60.424	22	GCCCTGACGTTGGTGCTGATG	64.132	21	101	CCCATTTGATCCCTGAGCATCA	60.424	22	GCCCTGACGTTGGTGCTGAT	63.086	20	101	CCCATTTGATCCCTGAGCATCA	60.424	22	TGCCAGCCCTGACGTTGGT	64.396	19	106
TRINITY_DN16422_c13_g1	1	p4	(TGCC)9	36	199	234
TRINITY_DN16422_c1_g1	1	c	(C)13a(AC)6aatgtttaaaacaactgttttctgtatttca(T)17	74	326	399
TRINITY_DN16422_c7_g2	1	p3	(TTA)5	15	652	666	ACAGTTGTTCTTCAGTCTTTGT	56.077	22	GACGCTGCTTTTCGACAATCAA	60.349	22	241	ACAGTTGTTCTTCAGTCTTTGT	56.077	22	AAGACGCTGCTTTTCGACAATC	60.096	22	243	ACAGTTGTTCTTCAGTCTTTGT	56.077	22	GACGCTGCTTTTCGACAATCA	59.805	21	241
TRINITY_DN16426_c1_g1	1	p1	(A)12	12	153	164	GTAACACCATTTGACACTTTCA	55.149	22	ACCCTAGCTCATTCACCCTATC	58.756	22	240	GTAACACCATTTGACACTTTCA	55.149	22	CCCTAGCTCATTCACCCTATCC	59.431	22	239	GTAACACCATTTGACACTTTCA	55.149	22	GACCCTAGCTCATTCACCCTAT	58.756	22	241
TRINITY_DN16427_c0_g1	1	p2	(AT)6	12	2455	2466	GCTTCTCTGGCGTTCAAAGAAA	59.709	22	GGCCTCATCCGCTGCATTTGA	63.652	21	175	GCTTCTCTGGCGTTCAAAGAAA	59.709	22	GGCCTCATCCGCTGCATTTG	62.346	20	175	GCGTCGCTTTTCTTGGTTTAAA	58.635	22	GGCCTCATCCGCTGCATTTG	62.346	20	217
TRINITY_DN16433_c0_g1	1	p4	(AAAT)5	20	94	113	TCACGCTTTGGGTTATGTAAAA	56.55	22	TGCGAATGAACAACACCAGGAA	61.007	22	110	TCACGCTTTGGGTTATGTAAAA	56.55	22	CTGACAGGCTACAAACGATACA	58.155	22	187	TCACGCTTTGGGTTATGTAAAA	56.55	22	GTTAGCACCGACGTAAACATAA	56.834	22	154
TRINITY_DN16436_c5_g4	1	p1	(T)12	12	365	376	GCTCTGCGCCCACTCGTTTC	64.294	20	GCCTCTGTTTCGTGCCCTTCAT	63.401	22	194	GCTCTGCGCCCACTCGTTTC	64.294	20	AGCCTCTGTTTCGTGCCCTTCA	64.426	22	195	GCCCACTCGTTTCCCACCAATG	64.219	22	GCCTCTGTTTCGTGCCCTTCAT	63.401	22	187
TRINITY_DN16436_c5_g8	1	p2	(GT)6	12	358	369	AGGCAAAATCTCCAATGCAATA	56.634	22	GCCCAGCCATCATCCTTTCAAA	61.476	22	237	GGCAAAATCTCCAATGCAATAG	56.341	22	GCCCAGCCATCATCCTTTCAA	60.961	21	236	AGGCAAAATCTCCAATGCAATA	56.634	22	GCCCAGCCATCATCCTTTCAA	60.961	21	237
TRINITY_DN16437_c0_g2	1	p2	(TA)6	12	903	914	ACAGAAGAGTGCAGAAGTGAAT	57.651	22	GCCATGTCATAGCAACCACATT	59.572	22	139	CAGAAGAGTGCAGAAGTGAATT	56.642	22	GCCATGTCATAGCAACCACATT	59.572	22	138	AGAAGAGTGCAGAAGTGAATTA	55.128	22	GCCATGTCATAGCAACCACATT	59.572	22	137
TRINITY_DN16440_c0_g1	1	p2	(AC)10	20	2023	2042
TRINITY_DN16441_c1_g3	1	p1	(T)13	13	214	226	GAATGTGGGCGTGTTCCTTTAA	59.445	22	AAATCCACGGCAGCAGGAC	60.676	19	201	AGAATGTGGGCGTGTTCCTTTA	60.225	22	AAATCCACGGCAGCAGGAC	60.676	19	202	GCGGTGAATGGGCTGGGTTC	64.055	20	TTTAAATCCACGGCAGCAGGAC	61.455	22	227
TRINITY_DN16442_c0_g1	1	p2	(AG)6	12	857	868	TGCTGCGTGTACCATCTGAGAT	61.792	22	CTTGTGCTCGGGTCTCTGTTGT	62.745	22	218	TGCTGCGTGTACCATCTGAGAT	61.792	22	TCTTGTGCTCGGGTCTCTGTTG	62.487	22	219	GCTGCGTGTACCATCTGAGATT	60.74	22	CTTGTGCTCGGGTCTCTGTTGT	62.745	22	217
TRINITY_DN16443_c10_g4	1	p2	(TA)6	12	475	486	TTACTGACAGATGGCCCATAAT	56.934	22	TTGGCAAACGTCCCTCTTTAAA	58.711	22	164	TACTGACAGATGGCCCATAATT	56.934	22	TTGGCAAACGTCCCTCTTTAAA	58.711	22	163	TTACTGACAGATGGCCCATAAT	56.934	22	TGGCAAACGTCCCTCTTTAAA	58.066	21	163
TRINITY_DN16443_c9_g1	1	p2	(TG)6	12	230	241	AGGCCCCAAATGTGATTCTGTT	60.493	22	GGTTGTGTTTAGTGTCCGGTTT	59.316	22	228	AGGCCCCAAATGTGATTCTGTT	60.493	22	GTTTGCCAGCATTTGAGATCTG	58.491	22	210	AGGCCCCAAATGTGATTCTGTT	60.493	22	TTGTGTTTAGTGTCCGGTTTGC	59.902	22	226
TRINITY_DN16451_c3_g2	1	p1	(A)14	14	334	347	GCGACCCTGCCCTGGAGATC	64.79	20	AGACACGCCCCTTACTGCTGAT	63.721	22	237	GCGACCCTGCCCTGGAGATC	64.79	20	ACACGCCCCTTACTGCTGATTG	63.143	22	235	GCGACCCTGCCCTGGAGATC	64.79	20	GACACGCCCCTTACTGCTGATT	62.886	22	236
TRINITY_DN16452_c2_g2	1	p3	(CAT)9	27	193	219	AATCGACTCGTAGGCTGTAAAT	57.349	22	TGTGAACGTACTGGACCATTTG	58.865	22	163	AATCGACTCGTAGGCTGTAAAT	57.349	22	CCAACGTGGTGTGCATATGT	58.836	20	180	TGAATCGACTCGTAGGCTGTAA	58.988	22	TGTGAACGTACTGGACCATTTG	58.865	22	165
TRINITY_DN16456_c3_g1	1	p2	(CT)6	12	351	362	TGTGTGTGGCGTTGATGTCTCA	62.686	22	CAACGTGAGCTGGCCAAGATGA	63.381	22	235	TGTGTGTGGCGTTGATGTCTCA	62.686	22	AACGTGAGCTGGCCAAGATGAG	63.133	22	234	TGTGTGTGGCGTTGATGTCTCA	62.686	22	CCAGGATGTGCTGGTGGAATAT	60.159	22	128
TRINITY_DN16456_c4_g1	1	p2	(TG)6	12	212	223	TTGACAGCCCTACAATTGAAAA	56.448	22	TGAATTTGCGTGTGTGGGAAAC	60.48	22	219	TGTTGTTCAAGCTGCATTATTT	55.439	22	ACTGCTCACACAAACTGTACAT	58.191	22	143	TTGTTGTTCAAGCTGCATTATT	55.439	22	ACTGCTCACACAAACTGTACAT	58.191	22	144
TRINITY_DN16460_c0_g1	1	p3	(ATT)5	15	437	451	AGCATCAGAAAACAGCAAACAA	57.61	22	AACCCCAAACACGAGGCAATAA	60.754	22	245	AAGCATCAGAAAACAGCAAACA	57.61	22	AACCCCAAACACGAGGCAATAA	60.754	22	246	AGCATCAGAAAACAGCAAACAA	57.61	22	ACCCCAAACACGAGGCAATAA	60.203	21	244
TRINITY_DN16462_c0_g2	1	p1	(A)13	13	1407	1419	GCCTTAAGAACAGGCCTATGA	57.439	21	CGCTGTAAGTACCCATGCTGAT	60.484	22	211	GCCTTAAGAACAGGCCTATGAA	58.114	22	CGCTGTAAGTACCCATGCTGAT	60.484	22	211	GCCTTAAGAACAGGCCTATGA	57.439	21	TCAGAAGTAGGTCGCTGTAAGT	58.581	22	223
TRINITY_DN16462_c0_g4	1	p3	(TGA)5	15	133	147	TCAATGGCGGGGAAAGTGTTAA	60.489	22	CGCTTTCATCAACTGTGCAAAT	58.689	22	141	CAATGGCGGGGAAAGTGTTAAC	60.352	22	CGCTTTCATCAACTGTGCAAAT	58.689	22	140	ACTCATCAATGGCGGGGAAAGT	62.283	22	CGCTTTCATCAACTGTGCAAAT	58.689	22	146
TRINITY_DN16464_c0_g1	1	p3	(TGA)5	15	1031	1045	CGTCTGATCCGTGTCACCTTTA	60.095	22	ACGGCAGTCCACCCCATTTAAA	62.482	22	209	CGTCTGATCCGTGTCACCTTTA	60.095	22	ACGGCAGTCCACCCCATTTAA	62.012	21	209	CGTCTGATCCGTGTCACCTTTA	60.095	22	ACGGCAGTCCACCCCATTTA	61.494	20	209
TRINITY_DN16466_c1_g1	1	p3	(CTT)6	18	1106	1123	CAGTGAGATGCCCTTGAATTTG	57.894	22	CCAGGAAAACGGCCATGTTAAG	60.095	22	250	TCAGTGAGATGCCCTTGAATTT	57.962	22	CAGGAAAACGGCCATGTTAAGA	59.183	22	250	CGTCGGCGGCTTCTTCCTTC	63.751	20	GGCAGCCAAAGAATCCGAGGC	64.226	21	212
TRINITY_DN16467_c1_g2	1	p1	(A)14	14	1476	1489	TGCACTTTAAAGCTCCCATCCA	60.225	22	GCCAAGCTGTGTGGGGAAACTA	63.044	22	149	TGCACTTTAAAGCTCCCATCCA	60.225	22	GGCCAAGCTGTGTGGGGAAAC	64.334	21	150	TGCACTTTAAAGCTCCCATCCA	60.225	22	GCCAAGCTGTGTGGGGAAACT	63.424	21	149
TRINITY_DN16468_c2_g1	1	p1	(A)12	12	1246	1257	TGTGCCGTTGTTGGATGTTTGT	61.784	22	TTTGGGGTGAAATGTTGCTCAA	59.231	22	206	TCTTGTGCCGTTGTTGGATGTT	61.268	22	TTTGGGGTGAAATGTTGCTCAA	59.231	22	209	TCTTGCTTCTTGTGCCGTTGTT	61.52	22	TTTGGGGTGAAATGTTGCTCAA	59.231	22	216
TRINITY_DN16468_c3_g1	1	p2	(CT)11	22	72	93	CGTTGGGCATACAGGGATGTA	59.86	21	AAAGAACCGCCCCTCCACTTTT	62.686	22	154	CGTTGGGCATACAGGGATGTA	59.86	21	AAGAACCGCCCCTCCACTTTT	62.224	21	153	CGTTGGGCATACAGGGATGTA	59.86	21	AGAACCGCCCCTCCACTTTT	61.716	20	152
TRINITY_DN16473_c0_g1	1	p2	(AT)6	12	612	623	TGCCAGCCGTTTGTGTTTTA	58.896	20	GCTGTTTTATTGGCTTGTACTT	55.537	22	250	TGCCAGCCGTTTGTGTTTTAC	60.202	21	GCTGTTTTATTGGCTTGTACTT	55.537	22	250	GCCAGCCGTTTGTGTTTTAC	58.517	20	TGCTGTTTTATTGGCTTGTACT	56.533	22	250
TRINITY_DN16477_c6_g5	1	p1	(T)12	12	102	113	ACCGTGACACTGTTCTGAATAA	57.669	22	ACTGTCACCCTTGTTGAGATTT	57.83	22	111	GACCGTGACACTGTTCTGAATA	58.091	22	ACTGTCACCCTTGTTGAGATTT	57.83	22	112	ACCGTGACACTGTTCTGAATAA	57.669	22	CTGTCACCCTTGTTGAGATTTG	57.506	22	110
TRINITY_DN16478_c1_g7	1	p3	(TTA)6	18	28	45
TRINITY_DN16482_c0_g1	1	p1	(T)15	15	915	929
TRINITY_DN16491_c1_g1	1	p2	(TC)6	12	623	634	CCACCCTGAATTAGAGCATGAA	58.11	22	GCCACTTTGCATGATGTATTC	55.906	21	156	TCCACCCTGAATTAGAGCATGA	58.885	22	GCCACTTTGCATGATGTATTC	55.906	21	157	CCACCCTGAATTAGAGCATGAA	58.11	22	GCGATGCCAACTTGTTAGG	57.003	19	242
TRINITY_DN16491_c1_g1	2	p2	(AG)9	18	1573	1590	AGCTCTCTCTCCCCTCCATGTT	62.32	22	GCAAGCAGCGACCGAACAGAAG	64.722	22	188	AGCTCTCTCTCCCCTCCATGTT	62.32	22	GCAAGCAGCGACCGAACAGAA	64.032	21	188	GCTCTCTCTCCCCTCCATGTTT	61.488	22	GCAAGCAGCGACCGAACAGAAG	64.722	22	187
TRINITY_DN16493_c6_g1	1	p1	(A)13	13	1543	1555	TCCAGGGCAGACATTTGTTTAT	57.954	22	CGCCCGGAATATTTTGTAATTG	56.45	22	134	CCTCCAGGGCAGACATTTGTTT	61.083	22	CGCCCGGAATATTTTGTAATTG	56.45	22	136	TCCAGGGCAGACATTTGTTTAT	57.954	22	AACAGAAGCATGTGGTAATACT	55.443	22	184
TRINITY_DN16494_c1_g1	1	p1	(T)25	25	305	329	ACTCCTGCCATGTGAACTGTT	59.856	21	AAGTTAGGGCTCTTACAGTGTA	56.216	22	100	ACAGAAATCACTCCTGCCATGT	59.959	22	AAGTTAGGGCTCTTACAGTGTA	56.216	22	109	ACTCCTGCCATGTGAACTGTT	59.856	21	AAAGTTAGGGCTCTTACAGTGT	57.023	22	101
TRINITY_DN16496_c8_g1	1	p4	(TTGA)5	20	43	62
TRINITY_DN16501_c4_g1	1	p2	(TG)6	12	140	151	TGGAACGACATGAGGGTGAGTC	61.983	22	GCTGCTGACTCATACGCACAAA	61.752	22	120	TTGGAACGACATGAGGGTGAGT	61.611	22	GCTGCTGACTCATACGCACAAA	61.752	22	121	TGGAACGACATGAGGGTGAGT	61.102	21	GCTGCTGACTCATACGCACAAA	61.752	22	120
TRINITY_DN16501_c4_g4	1	p1	(A)20	20	764	783	AGTCCATCATGCATTGCTTTAA	56.655	22	TCTATTGGGGAATTTGGGAGAA	56.762	22	193	AGTCCATCATGCATTGCTTTAA	56.655	22	CTATTGGGGAATTTGGGAGAAA	56.005	22	192	AGTCCATCATGCATTGCTTTAA	56.655	22	ATTGGGGAATTTGGGAGAAAA	55.593	21	190
TRINITY_DN16501_c6_g1	1	p3	(ATT)6	18	51	68	TGAGAAGTAACATTGAAAGGCA	55.927	22	TTGGGTGAACTATCCCGTTAAA	57.363	22	230	TGAGAAGTAACATTGAAAGGCA	55.927	22	TGGGTGAACTATCCCGTTAAAG	57.789	22	229	TGAGAAGTAACATTGAAAGGCA	55.927	22	TGGGTGAACTATCCCGTTAAA	56.646	21	229
TRINITY_DN16504_c0_g1	1	p4	(AGTG)6	24	88	111	TGACGTCACTGCTCCACATTG	60.873	21	GGCCGCACAAGTTGAAACAATT	61.058	22	148	ACGTCACTGCTCCACATTG	58.081	19	GCCGCACAAGTTGAAACAATTA	58.623	22	145	ACGTCACTGCTCCACATTG	58.081	19	GGCCGCACAAGTTGAAACAATT	61.058	22	146
TRINITY_DN16504_c0_g1	2	p2	(GT)8	16	2178	2193
TRINITY_DN16504_c0_g2	1	p1	(T)12	12	1896	1907	ACGAAACGACAACAAAGCATAT	57.258	22	TGAGGGGTTGGGGTCTGTTATA	60.226	22	230	CGAAACGACAACAAAGCATATA	55.505	22	TGAGGGGTTGGGGTCTGTTATA	60.226	22	229	GCATACCATCCAAACGTGAACT	59.253	22	TGAGGGGTTGGGGTCTGTTATA	60.226	22	171
TRINITY_DN16504_c0_g2	2	p2	(GT)8	16	2139	2154	ACCCCAACCCCTCAGTGTAATA	60.498	22	CCAAACTCCCGCTGACCTTCAT	62.841	22	244	ACCCCAACCCCTCAGTGTAATA	60.498	22	TCCAAACTCCCGCTGACCTTCA	63.859	22	245	GACCCCAACCCCTCAGTGTAAT	61.697	22	CCAAACTCCCGCTGACCTTCAT	62.841	22	245
TRINITY_DN16506_c4_g1	1	c	(TG)7cgtgc(GT)9	37	1	37
TRINITY_DN16507_c0_g1	1	p2	(TA)6	12	2218	2229	CCGATGGAAAGGAAATGCAGTG	60.159	22	CCTGAAGAAACCCACACGATAA	58.329	22	242	TGGAAAGGAAATGCAGTGTATT	56.235	22	CCTGAAGAAACCCACACGATAA	58.329	22	238	CGATGGAAAGGAAATGCAGTGT	59.511	22	CCTGAAGAAACCCACACGATAA	58.329	22	241
TRINITY_DN16507_c0_g1	2	p3	(ATT)5	15	2352	2366	CCGATGGAAAGGAAATGCAGTG	60.159	22	ACCTGAAGAAACCCACACGAT	59.58	21	243	CCGATGGAAAGGAAATGCAGTG	60.159	22	TCCTACCTGAAGAAACCCACAC	59.629	22	247	CCGATGGAAAGGAAATGCAGTG	60.159	22	TACCTGAAGAAACCCACACGAT	59.364	22	244
TRINITY_DN16508_c0_g1	1	p5	(TTATT)4	20	56	75	GCAGGGCTTATTTTCTCATCTT	56.737	22	AGGGAGCTCTGAAACTAAAATT	55.337	22	230	GCAGGGCTTATTTTCTCATCT	55.999	21	AGGGAGCTCTGAAACTAAAATT	55.337	22	230	GCAGGGCTTATTTTCTCATCTT	56.737	22	TGAGGACACAGGGAGCTCT	59.533	19	239
TRINITY_DN16508_c0_g1	2	p1	(C)13	13	1038	1050	CAGCAATTCCAGCAAGCATTAT	57.945	22	GAAGGGTGATTCTCCGGTAAAA	58.053	22	221	CAGCAATTCCAGCAAGCATTAT	57.945	22	TGAAGGGTGATTCTCCGGTAAA	59.092	22	222	TCAGCAATTCCAGCAAGCATTA	58.909	22	TGAAGGGTGATTCTCCGGTAAA	59.092	22	223
TRINITY_DN16512_c0_g1	1	p5	(CAATA)4	20	194	213	CAAAACACTGTCAGTAGTTACC	55.006	22	AACTCAGCATTAAGTGGATGAT	55.497	22	249	CAAAACACTGTCAGTAGTTACC	55.006	22	TCAGCATTAAGTGGATGATCAA	55.511	22	246	CAAAACACTGTCAGTAGTTACC	55.006	22	CTCAGCATTAAGTGGATGATCA	55.957	22	247
TRINITY_DN16514_c6_g4	1	p1	(T)14	14	22	35
TRINITY_DN16517_c0_g1	1	p2	(AT)7	14	2041	2054	AGCCCACCGATTGACCAAATTT	61.086	22	ACGTTCACACCAATCCCTTTAT	57.971	22	241	AAGCCCACCGATTGACCAAATT	61.086	22	ACGTTCACACCAATCCCTTTAT	57.971	22	242	AGCCCACCGATTGACCAAATT	60.55	21	ACGTTCACACCAATCCCTTTAT	57.971	22	241
TRINITY_DN16518_c1_g1	1	p2	(AC)7	14	388	401	TTTGCACGTGTGACAGAAAA	56.716	20	GTCACATTCACGCTTACATCAT	57.135	22	139	ATCACTTACCCCTTTCGCAAAT	58.303	22	TGGCTGCCAATCATTCAAAAT	57.015	21	119	TTTGCACGTGTGACAGAAAA	56.716	20	ACATTCACGCTTACATCATCAT	56.231	22	136
TRINITY_DN16520_c4_g1	1	c	(A)19gttgtcctccgaagagggggggtggtggcgggcc(A)65	118	1816	1933
TRINITY_DN16522_c2_g4	1	p3	(TAA)6	18	498	515	AAACATAACAGGACGCCATAAT	56.128	22	TCACCAGCATTTAACCTGAATA	55.428	22	247	AACATAACAGGACGCCATAATT	56.128	22	TCACCAGCATTTAACCTGAATA	55.428	22	246	AAACATAACAGGACGCCATAAT	56.128	22	CACCAGCATTTAACCTGAATAC	55.428	22	246
TRINITY_DN16522_c2_g4	2	p2	(AG)7	14	1397	1410	TCGAAATCAAAAGCCACTTCTA	56.024	22	TCTGCATAGACCTCACGTATAC	56.906	22	243	TCGAAATCAAAAGCCACTTCTA	56.024	22	CTCTGCATAGACCTCACGTATA	56.636	22	244	CTCGAAATCAAAAGCCACTTCT	57.244	22	TCTGCATAGACCTCACGTATAC	56.906	22	244
TRINITY_DN16533_c3_g2	1	c*	(TG)8(G)17*	32	297	328
TRINITY_DN16537_c9_g1	1	p5	(AACTG)5	25	1051	1075	GGGGATGTGATGGGGTGAATGG	63.006	22	CAGCCGCATTCAGGATCCTTTT	61.527	22	187	TGTGATGGGGTGAATGGGTGAA	61.903	22	CAGCCGCATTCAGGATCCTTTT	61.527	22	182	AGGGGTACTTAGGGAACGTGTA	59.957	22	CAGCCGCATTCAGGATCCTTTT	61.527	22	241
TRINITY_DN16541_c1_g1	1	p2	(TA)7	14	120	133	TCCTGAGGTTTGTTTGTTTGTT	56.851	22	CCTGCGACATCTGGAGTTTTAA	58.665	22	196	ATCCTGAGGTTTGTTTGTTTGT	56.64	22	CCTGCGACATCTGGAGTTTTAA	58.665	22	197	TCCTGAGGTTTGTTTGTTTGTT	56.851	22	CCTGCGACATCTGGAGTTTTA	58.027	21	196
TRINITY_DN16542_c1_g1	1	c	(A)14tgggtgactggggtgtcgaatctgatgattatgttcactataaaatagtaaatatattaacgttttgaaatc(A)16	102	2242	2343
TRINITY_DN16542_c2_g2	1	p1	(T)49	49	1	49
TRINITY_DN16542_c2_g5	1	p1	(T)21	21	1	21
TRINITY_DN16542_c2_g7	1	p1	(T)22	22	1971	1992
TRINITY_DN16542_c2_g8	1	p1	(T)24	24	293	316
TRINITY_DN16545_c1_g1	1	p2	(AT)6	12	1343	1354	TGACCCTGGACCACAAAACCA	61.814	21	AGTCGTCCAAATGAAGTCCTTG	58.597	22	239	TGACCCTGGACCACAAAACCA	61.814	21	AAGTCGTCCAAATGAAGTCCTT	57.913	22	240	TGACCCTGGACCACAAAACC	60.106	20	AGTCGTCCAAATGAAGTCCTTG	58.597	22	239
TRINITY_DN16548_c1_g2	1	p3	(CAT)5	15	1355	1369	CCCCAGTTACCAGCCTCCATCT	63.506	22	ACTACTGGCAGCAGACACGGTC	64.478	22	240	CCCCAGTTACCAGCCTCCATCT	63.506	22	AACTACTGGCAGCAGACACGGT	64.144	22	241	CCCCAGTTACCAGCCTCCATCT	63.506	22	ACTACTGGCAGCAGACACGGT	63.759	21	240
TRINITY_DN16556_c6_g1	1	p1	(T)13	13	261	273
TRINITY_DN16558_c0_g1	1	p1	(A)14	14	177	190	CAGAACCACTCCAGATCTGATA	56.716	22	TCTGCTTTCACATCACTGACAG	58.603	22	112	AGAACCACTCCAGATCTGATAA	55.993	22	TCTGCTTTCACATCACTGACAG	58.603	22	111	GAACCACTCCAGATCTGATAAA	55.267	22	TCTGCTTTCACATCACTGACAG	58.603	22	110
TRINITY_DN16561_c5_g2	1	p2	(TG)8	16	1325	1340
TRINITY_DN16562_c0_g2	1	p1	(A)13	13	194	206	GTGCTTGCCTGCTTGATCAATC	60.734	22	ATGCAGTGCTTAATCGATTAGT	55.965	22	191	TGTGCTTGCCTGCTTGATCA	60.538	20	ATGCAGTGCTTAATCGATTAGT	55.965	22	192	TGCTTGCCTGCTTGATCAATC	59.525	21	ATGCAGTGCTTAATCGATTAGT	55.965	22	190
TRINITY_DN16567_c1_g1	1	p2	(GT)6	12	1280	1291	TCTGTGTGTTCGCTACCAAAAT	58.527	22	TCAACGCTGCTCATCACAAAAG	60.032	22	152	TCTGTGTGTTCGCTACCAAAAT	58.527	22	GTCAACGCTGCTCATCACAAAA	60.287	22	153	TCTGTGTGTTCGCTACCAAAAT	58.527	22	AGTCAACGCTGCTCATCACAAA	61.065	22	154
TRINITY_DN16569_c1_g1	1	p2	(AC)6	12	1947	1958	ACCTGCTGCTCTGCTCCACTTC	64.779	22	CCGGGAGACAGAACGCCAAAA	63.17	21	189	TGCTCCACTTCCGGGATTAAAA	59.959	22	CCGGGAGACAGAACGCCAAAA	63.17	21	178	ACCTGCTGCTCTGCTCCACTT	64.072	21	CCGGGAGACAGAACGCCAAAA	63.17	21	189
TRINITY_DN1656_c0_g1	1	p2	(TC)6	12	29	40	GCTCAGCATCATACCCCT	56.024	18	CAAAGCCATCCCGTTTGATATT	57.346	22	241	GCTCAGCATCATACCCCT	56.024	18	TGTCAAAGCCATCCCGTTTGAT	60.817	22	244	GCTCAGCATCATACCCCT	56.024	18	TCAAAGCCATCCCGTTTGATAT	58.103	22	242
TRINITY_DN16570_c1_g1	1	p2	(GT)6	12	178	189
TRINITY_DN16572_c0_g1	1	p1	(T)14	14	2733	2746	AGGTTGAAAGTGCCACTGATGA	60.159	22	CCATGCACACTACTACGCTTGT	60.931	22	201	AAGTGCCACTGATGATCAATAA	55.778	22	CGCTTGTGTCTTCAACCATATA	56.533	22	179	AGTGCCACTGATGATCAATAAT	55.562	22	CGCTTGTGTCTTCAACCATATA	56.533	22	178
TRINITY_DN16574_c2_g1	1	p3	(CTT)5	15	348	362	TTCGGACTGCGCTTGAATTTGA	61.383	22	GTGTGCGCAGGTGGAGGAGAT	64.743	21	235	TGTGATTCGGACTGCGCTTGAA	63.053	22	GGTGGAGGAGATTGCCGCAGAA	64.851	22	231	TGTGATTCGGACTGCGCTTGAA	63.053	22	GTGCGCAGGTGGAGGAGATTG	63.612	21	238
TRINITY_DN16575_c7_g2	1	p2	(TC)12	24	38	61
TRINITY_DN16575_c7_g4	1	p4	(AATA)6	24	288	311	GCTGCCGCGCCATTTGTTTT	63.636	20	CTAGGGATGGGCACGAGTAACA	61.537	22	244	GCTGCCGCGCCATTTGTTTT	63.636	20	AGGGATGGGCACGAGTAACA	60.908	20	242	GCTGCCGCGCCATTTGTTTT	63.636	20	TAGGGATGGGCACGAGTAACA	60.62	21	243
TRINITY_DN16583_c2_g2	1	p1	(T)15	15	873	887	TGTCACATTTCAACCCCAAAAG	57.601	22	GGTCATGTTCCACCCCAAAATT	59.363	22	229	TGTCACATTTCAACCCCAAAAG	57.601	22	GGTCATGTTCCACCCCAAAAT	58.744	21	229	GTCACATTTCAACCCCAAAAGT	57.599	22	GGTCATGTTCCACCCCAAAATT	59.363	22	228
TRINITY_DN16583_c2_g4	1	p2	(GA)22	44	616	659	CCCACTGACACGAGGCCATAAT	62.387	22	CGCAGAATAAACGCTCGC	57.447	18	116	CCACTGACACGAGGCCATAAT	60.134	21	CGCAGAATAAACGCTCGC	57.447	18	115	CCACTGACACGAGGCCATAATC	61.06	22	CGCAGAATAAACGCTCGC	57.447	18	115
TRINITY_DN16584_c8_g1	1	p1	(T)12	12	6	17
TRINITY_DN16584_c8_g1	2	p2	(TA)6	12	454	465
TRINITY_DN16586_c0_g1	1	c	(GT)7tactgttattttacttcatattttattttgaaagacacaatgttgttactgaataagtagatctgcgcacagcattaggcaaatctatt(CA)7cg(TA)8	135	1889	2023	TGGTGCCCAAGGATGTGC	60.283	18	TGCTAAATCTCCCACACATAAA	55.428	22	223	TGGTGCCCAAGGATGTGC	60.283	18	CCCAAACCAAGACAAACAAAAT	56.154	22	250	TGGTGCCCAAGGATGTGC	60.283	18	TTGCTAAATCTCCCACACATAA	55.428	22	224
TRINITY_DN16586_c0_g1	2	p2	(AT)9	18	3160	3177	CGTTGCCGCACAGAATCTTTCA	62.254	22	TGCCACACCAAACAAAACTAAT	57.255	22	108	CGTTGCCGCACAGAATCTTTCA	62.254	22	TTGCCACACCAAACAAAACTAA	57.463	22	109	CGTTGCCGCACAGAATCTTTC	60.726	21	TGCCACACCAAACAAAACTAAT	57.255	22	108
TRINITY_DN16587_c4_g4	1	p2	(AC)6	12	130	141	TCTAGGGCTGCAAAACGATTAA	58.055	22	AGATTCACTTAGAGCGCCTTTA	57.262	22	195	TCTAGGGCTGCAAAACGATTAA	58.055	22	GATTCACTTAGAGCGCCTTTAA	56.531	22	194	TCTAGGGCTGCAAAACGATTAA	58.055	22	TTCACTTAGAGCGCCTTTAATA	55.29	22	192
TRINITY_DN16588_c1_g1	1	p2	(TC)8	16	3178	3193	TGTGCCGAGGAAACGTCTGTCA	64.357	22	GGGAGGAAAGGGCCACAGTGAT	64.292	22	229	GTGCCGAGGAAACGTCTGTCAT	63.104	22	GGGAGGAAAGGGCCACAGTGAT	64.292	22	228	TGCCGAGGAAACGTCTGTCATG	63.102	22	GGGAGGAAAGGGCCACAGTGAT	64.292	22	227
TRINITY_DN16588_c2_g1	1	p1	(A)45	45	1220	1264
TRINITY_DN16593_c0_g1	1	p4	(TGTA)5	20	62	81
TRINITY_DN16594_c2_g1	1	p3	(TTA)6	18	3323	3340
TRINITY_DN16594_c2_g3	1	p2	(GT)6	12	75	86	GTCCGGTTGCCACAGAGACACT	64.692	22	ACAGCGCAGTCCTAATGCTTTT	61.136	22	219	GGTCCGGTTGCCACAGAGACA	64.619	21	ACAGCGCAGTCCTAATGCTTTT	61.136	22	220	TCCGGTTGCCACAGAGACACT	63.71	21	ACAGCGCAGTCCTAATGCTTTT	61.136	22	218
TRINITY_DN16594_c2_g3	2	p2	(TG)7	14	721	734	TGTTTCCCCTGCTGTGTGAATC	61.075	22	ACCCATCCCAGTGAGTCATGAA	61.099	22	214	GTTTCCCCTGCTGTGTGAATCT	60.816	22	ACCCATCCCAGTGAGTCATGAA	61.099	22	213	TCCCCTGCTGTGTGAATCTCTT	61.36	22	ACCCATCCCAGTGAGTCATGAA	61.099	22	210
TRINITY_DN16596_c3_g1	1	p1	(C)12	12	446	457	GACTCCAGGGGCGTGCAAAGTA	64.774	22	GCTGGCGGGGAAAGTGTTAAG	61.815	21	179	GACTCCAGGGGCGTGCAAAGTA	64.774	22	GCTGGCGGGGAAAGTGTTAAGC	64.508	22	179	ACTCCAGGGGCGTGCAAAGTA	64.067	21	GCTGGCGGGGAAAGTGTTAAG	61.815	21	178
TRINITY_DN16599_c1_g1	1	p2	(AC)9	18	141	158	TTTAATGTGGGAGGTGCGAATG	59.248	22	TGGTGCCCGCAGAATGATCAC	63.314	21	198	TTTAATGTGGGAGGTGCGAATG	59.248	22	TGGTGCCCGCAGAATGATCA	62.196	20	198	TTAATGTGGGAGGTGCGAATG	58.635	21	TGGTGCCCGCAGAATGATCAC	63.314	21	197
TRINITY_DN16599_c2_g2	1	p4	(AGAC)5	20	11	30
TRINITY_DN16602_c3_g6	1	p1	(T)12	12	32	43
TRINITY_DN16606_c0_g1	1	p3	(GTG)6	18	2649	2666	GCCTCTTTGTGCGGTGCTTTGT	64.638	22	AGGAAAACAGCAGCCTCGAAGC	63.639	22	240	GCCTCTTTGTGCGGTGCTTTGT	64.638	22	TGAGAGGAACGTGGGCTGCG	64.88	20	210	GCCTCTTTGTGCGGTGCTTTG	63.173	21	AGGAAAACAGCAGCCTCGAAGC	63.639	22	240
TRINITY_DN16606_c0_g1	2	c	(GT)6cacaaactaaagcgtttggtatggctttgtttgtctgctggtatgaattattaagaagactttaatccagcatgaataatctaaaaaaaa(AT)12	126	3085	3210	CGTAACCGTTGATGTCATGCA	59.27	21	CCCCTCACGTTCCCTTCATTTT	60.818	22	233	CGTAACCGTTGATGTCATGCA	59.27	21	ACCCCTCACGTTCCCTTCATTT	61.895	22	234	CGTAACCGTTGATGTCATGCA	59.27	21	AACCCCTCACGTTCCCTTCATT	61.895	22	235
TRINITY_DN16606_c0_g1	3	p3	(TTA)6	18	3856	3873	TTGTATCTGTGCTGCTGTAATT	56.08	22	AGGATGCTATTCACACAACATA	55.24	22	212	CTTGTATCTGTGCTGCTGTAAT	56.516	22	AGGATGCTATTCACACAACATA	55.24	22	213	TGTATCTGTGCTGCTGTAATT	55.311	21	AGGATGCTATTCACACAACATA	55.24	22	211
TRINITY_DN16606_c0_g4	1	p3	(AAT)6	18	294	311	GCAGAGTTTACCGAAAGACTGAA	53.24	23	TACCATGGAGAAACACTGATGTG	54.08	23	134	GCAGAGTTTACCGAAAGACTGAA	53.24	23	GTACCATGGAGAAACACTGATGT	54.516	23	135	GCAGAGTTTACCGAAAGACTGAA	53.24	23	ACCATGGAGAAACACTGATGTG	52.311	22	133
TRINITY_DN16606_c0_g4	2	p2	(AT)11	22	959	980
TRINITY_DN16607_c0_g1	1	p2	(TC)7	14	2441	2454	AGTGTCACTGGGGTCTCTATTT	58.478	22	TGCACAGGAAAGAAGCCATTGT	61.016	22	214	CCTACAGCCTCGTCCATTTTAG	58.542	22	TGCACAGGAAAGAAGCCATTGT	61.016	22	234	AGTGTCACTGGGGTCTCTATTT	58.478	22	GCACAGGAAAGAAGCCATTGTT	59.964	22	213
TRINITY_DN16609_c8_g1	1	p2	(AC)7	14	257	270	AATGCCTAAAACGCCCCTTTGA	61.084	22	TGTCCAGTCAAACGCAGAGAGA	61.595	22	162	AATGCCTAAAACGCCCCTTTGA	61.084	22	TCCAGTCAAACGCAGAGAGATT	59.7	22	160	ATGCCTAAAACGCCCCTTTGAG	61.466	22	TGTCCAGTCAAACGCAGAGAGA	61.595	22	161
TRINITY_DN16614_c1_g1	1	p2	(TG)7	14	19	32
TRINITY_DN16617_c1_g1	1	p2	(AG)6	12	389	400	GCTGTTTGTTTAGGTTGTTACT	55.146	22	TCGATGTGATGCAGAGCTAACA	59.834	22	234	AGCTGTTTGTTTAGGTTGTTAC	55.146	22	TCGATGTGATGCAGAGCTAACA	59.834	22	235	GCTGTTTGTTTAGGTTGTTACT	55.146	22	TCTTGCTCGCTCTCTGTTTCT	59.384	21	156
TRINITY_DN16620_c0_g1	1	c	(AT)7gtgtgtgtgtatatttatatt(TA)9	53	2092	2144
TRINITY_DN16624_c1_g1	1	p1	(A)12	12	326	337	ACTCTACTTTAGTGCACTTGGA	56.776	22	TGATGAAACGCGCATGAGAATC	59.969	22	210	ACTCTACTTTAGTGCACTTGGA	56.776	22	ACGCGCATGAGAATCACAAATG	60.477	22	203	ACTCTACTTTAGTGCACTTGGA	56.776	22	TGCCTAGCTTCTTGGTGAACTA	59.096	22	241
TRINITY_DN16626_c10_g1	1	p2	(AT)10	20	816	835	CGCGGCTAAAATGGGGAAAGTT	62.033	22	CTGTTGGCCTTGAAAGCGACTT	61.9	22	190	CGCGGCTAAAATGGGGAAAGT	61.555	21	CTGTTGGCCTTGAAAGCGACTT	61.9	22	190	CGCGGCTAAAATGGGGAAAGTT	62.033	22	TGTTGGCCTTGAAAGCGACTT	61.022	21	189
TRINITY_DN16626_c11_g1	1	p2	(AT)6	12	102	113	TTGGTAATAACTGGGCAATGTT	56.221	22	TCAAAACAAACCAACTGCAGCT	59.767	22	152	ATTGGTAATAACTGGGCAATGT	56.005	22	TCAAAACAAACCAACTGCAGCT	59.767	22	153	TGGTAATAACTGGGCAATGTTA	55.411	22	TCAAAACAAACCAACTGCAGCT	59.767	22	151
TRINITY_DN16626_c11_g2	1	p3	(ATC)8	24	62	85	TGTCCAGTGAAACCTCGTCTGT	61.537	22	TCCACCTTTGCACGACGATGTA	62.232	22	248	CTGTCCAGTGAAACCTCGTCTG	60.864	22	ATGGACCCAAACACGCCGAGAT	64.551	22	100	GCTGTCGCTCTGGACTGTC	60.445	19	ATGGACCCAAACACGCCGAGAT	64.551	22	114
TRINITY_DN16626_c6_g1	1	p1	(T)12	12	71	82	TGTTTAACATGGAAAACGAGCA	57.098	22	TCATACCGTCCCATCCCTAGTA	59.282	22	123	TGTTTAACATGGAAAACGAGCA	57.098	22	TTCATACCGTCCCATCCCTAGT	60.091	22	124	TGTTTAACATGGAAAACGAGCA	57.098	22	CATACCGTCCCATCCCTAGTA	57.835	21	122
TRINITY_DN16629_c4_g1	1	p1	(A)14	14	46	59
TRINITY_DN16629_c4_g1	2	p3	(TAA)7	21	292	312
TRINITY_DN16629_c5_g1	1	p3	(ATT)7	21	63	83	AGCAGCTTGCAGTTCAGTAGAAT	54.028	23	ACGCACAAAGACACCAGAGTTTA	53.45	23	137	TAGCAGCTTGCAGTTCAGTAGAA	54.028	23	ACGCACAAAGACACCAGAGTTTA	53.45	23	138	ATAGCAGCTTGCAGTTCAGTAGA	54.481	23	ACGCACAAAGACACCAGAGTTTA	53.45	23	135
TRINITY_DN16629_c7_g1	1	p3	(TAT)7	21	33	53
TRINITY_DN16631_c0_g1	1	p3	(AAG)6	18	1339	1356	AGCTATGGTGGGGAACTGTAAC	59.761	22	TTCAGGTGTATCGTCCCCAAGG	61.741	22	205	AGCTATGGTGGGGAACTGTAAC	59.761	22	TCAGGTGTATCGTCCCCAAGG	61.239	21	204	AAGCTATGGTGGGGAACTGTAA	59.083	22	TTCAGGTGTATCGTCCCCAAGG	61.741	22	206
TRINITY_DN16632_c0_g1	1	p2	(TG)6	12	83	94	ACAAAATGCCACAGAAATTTGA	55.615	22	TCCGTTCATCTCAGTGGAATAA	56.915	22	239	ACAAAATGCCACAGAAATTTGA	55.615	22	TTCCGTTCATCTCAGTGGAATA	56.915	22	240	CAAAATGCCACAGAAATTTGAC	55.351	22	TCCGTTCATCTCAGTGGAATAA	56.915	22	238
TRINITY_DN16632_c1_g1	1	c	(CA)6cgcacaaagacacagtaaaacttacacacacataaagacagacaaaaagacaaagtcacaatcacgtgcgcgtggacgcacgcaaacacacacacaa(AC)6	121	114	234	AAATCAGCCACAGATGCAAAGC	60.353	22	TGTGTGTGTGTCCGTGTGTATT	60.419	22	229	AAATCAGCCACAGATGCAAAGC	60.353	22	GTGTGTGTGTCCGTGTGTATTT	59.39	22	228	AATCAGCCACAGATGCAAAGC	59.796	21	GTGTGTGTGTCCGTGTGTATTT	59.39	22	227
TRINITY_DN16632_c2_g6	1	p2	(TG)11	22	2	23
TRINITY_DN16632_c2_g8	1	p2	(TG)9	18	26	43	GTGTGTGTTTGTGTGTGTGTTT	58.623	22	CGCAGACTGGGCTAAATCAACT	60.937	22	137	TGTGTGTTTGTGTGTGTGTTTG	58.624	22	CGCAGACTGGGCTAAATCAACT	60.937	22	136	GTGTGTTTGTGTGTGTGTTTGC	59.845	22	CGCAGACTGGGCTAAATCAACT	60.937	22	135
TRINITY_DN16632_c5_g1	1	p2	(TG)8	16	92	107	GCGGTGTATCTCTGTTGCCATG	61.881	22	GGTGTCCCAGTTCAACCACCCA	64.66	22	138	GCGGTGTATCTCTGTTGCCATG	61.881	22	TCCCAGTTCAACCACCCACCC	64.32	21	134	GCGGTGTATCTCTGTTGCCATG	61.881	22	TGTCCCAGTTCAACCACCCACC	64.66	22	136
TRINITY_DN16633_c1_g1	1	p1	(T)16	16	445	460	TCTGCCCGAGGTCAAGCAAAAG	63.334	22	ATGGTGGAGGCGGACATATCT	60.763	21	235	TCTGCCCGAGGTCAAGCAAAAG	63.334	22	TATGGTGGAGGCGGACATATCT	60.493	22	236	TCTGCCCGAGGTCAAGCAAAAG	63.334	22	TGGTGGAGGCGGACATATCTTA	60.692	22	234
TRINITY_DN16633_c4_g1	1	p2	(GT)8	16	221	236	AGGGAGAGGGTCGAGAGGATGG	64.432	22	ACGCACACACACACGCACAC	64.612	20	211	AGGGAGAGGGTCGAGAGGATGG	64.432	22	ACACACACACGCACACACACAC	64.447	22	219	AGGGAGAGGGTCGAGAGGATGG	64.432	22	GACACACACACGCACACACACA	64.196	22	220
TRINITY_DN16643_c4_g1	1	p1	(T)25	25	596	620
TRINITY_DN16646_c10_g1	1	p2	(AT)10	20	32	51	CTACCCGAGCGATACTGCTTAA	59.707	22	TGAGGCGAATAGTGCATGTTTT	58.919	22	217	CTACCCGAGCGATACTGCTTAA	59.707	22	GAGGCGAATAGTGCATGTTTTG	58.571	22	216	CTACCCGAGCGATACTGCTTAA	59.707	22	ACTCGTGCACATTGTTGAACTT	59.317	22	134
TRINITY_DN16646_c8_g1	1	p3	(AAT)6	18	293	310	AGTGTTCTGACACCAACACAACA	56.229	23	ATCAAAATTATCATGGTGATCGG	57.479	23	104	AGTGTTCTGACACCAACACAACA	56.229	23	TATCAAAATTATCATGGTGATCG	57.684	23	103	ATTAGTGTTCTGACACCAACACA	56.038	23	TATCAAAATTATCATGGTGATCG	57.684	23	107
TRINITY_DN16646_c8_g1	2	p2	(CA)6	12	742	753	GCTCTGTGAAATGAAGCCAGAT	58.985	22	GCTGAAAAGGGACGACTGTAAT	58.664	22	221	GCTCTGTGAAATGAAGCCAGAT	58.985	22	TGCTGAAAAGGGACGACTGTAA	59.897	22	222	CGTAGTGATGCTCTGTGAAATG	57.489	22	GCTGAAAAGGGACGACTGTAAT	58.664	22	230
TRINITY_DN16647_c0_g1	1	p2	(CT)7	14	58	71	CCGCTGTTCACACACTCGAAAA	61.873	22	TCGACCCGAGAGCACCCTTTC	64.128	21	201	GTGCCCGCTGTTCACACACTC	64.295	21	TCGACCCGAGAGCACCCTTTC	64.128	21	205	CCGCTGTTCACACACTCGAAAA	61.873	22	AGAGCACCCTTTCCTCCGTAAA	61.355	22	193
TRINITY_DN16647_c0_g1	2	p1	(A)27	27	1334	1360
TRINITY_DN16650_c6_g1	1	p2	(AT)9	18	881	898	GGCAGCCCTTCAGAGCTTTAAA	61.142	22	ACCCGTTTAAAAGTTGTTGGAA	56.93	22	224	GGCAGCCCTTCAGAGCTTTAA	60.614	21	ACCCGTTTAAAAGTTGTTGGAA	56.93	22	224	GGCAGCCCTTCAGAGCTTTAA	60.614	21	CCCGTTTAAAAGTTGTTGGAAA	55.933	22	223
TRINITY_DN16655_c0_g1	1	p3	(CAA)5	15	196	210	CGGACATCACAGCAGTCGAAAG	61.798	22	CTCCGTAAACAGCACCGTTAGT	60.609	22	229	CGGACATCACAGCAGTCGAAAG	61.798	22	TCCGTAAACAGCACCGTTAGTT	60.224	22	228	GGTTGTGCCCGGAAAATGATTT	60.289	22	CTCCGTAAACAGCACCGTTAGT	60.609	22	200
TRINITY_DN16661_c0_g2	1	p2	(TC)11	22	1	22
TRINITY_DN16664_c3_g1	1	p1	(A)13	13	2192	2204	GACCCTAGCCAACACAGAAGAA	59.961	22	ACTGACATGTGGTATTCTTGTT	55.647	22	240	ACCCTAGCCAACACAGAAGAAT	59.355	22	ACTGACATGTGGTATTCTTGTT	55.647	22	239	GGACCCTAGCCAACACAGAAG	60.339	21	ACTGACATGTGGTATTCTTGTT	55.647	22	241
TRINITY_DN16664_c3_g1	2	p3	(ATC)6	18	2312	2329	GACCCTAGCCAACACAGAAGAA	59.961	22	ACTGACATGTGGTATTCTTGTT	55.647	22	240	ACCCTAGCCAACACAGAAGAAT	59.355	22	ACTGACATGTGGTATTCTTGTT	55.647	22	239	GGACCCTAGCCAACACAGAAG	60.339	21	ACTGACATGTGGTATTCTTGTT	55.647	22	241
TRINITY_DN16666_c1_g2	1	p1	(T)22	22	402	423	CATCGCCAGCATGATTCAGAAT	59.447	22	CGCTGTTCCGTTTCCCTTTTA	59.125	21	197	CATCGCCAGCATGATTCAGAAT	59.447	22	CGCTGTTCCGTTTCCCTTTTAC	60.35	22	197	TTCTCATCGCCAGCATGATTCA	60.42	22	CGCTGTTCCGTTTCCCTTTTAC	60.35	22	201
TRINITY_DN16670_c0_g1	1	p2	(AC)8	16	239	254	CCAAACAATCTAGCAGGCTTAT	56.472	22	GTTGGGCCAAAACTGTCATAAG	58.087	22	222	AGCACTTTCACTTTGGCTCAAG	59.64	22	CGTTGTGGAAAAGCTAGCCAAG	60.351	22	241	AAGCACTTTCACTTTGGCTCAA	59.24	22	TGTGGAAAAGCTAGCCAAGATG	58.916	22	239
TRINITY_DN16673_c6_g3	1	p2	(AG)6	12	499	510	CCAGGGTTCAATAAGGGGAGCA	62.029	22	GGTTTCCAGTGCTCGGCCTTAG	63.442	22	169	CCAGGGTTCAATAAGGGGAGCA	62.029	22	GGGTTTCCAGTGCTCGGCCTTA	64.801	22	170	CCAGGGTTCAATAAGGGGAGCA	62.029	22	GTTTCCAGTGCTCGGCCTTAGA	62.562	22	168
TRINITY_DN16674_c0_g1	1	p2	(GA)10	20	1	20
TRINITY_DN16677_c1_g8	1	p2	(AC)6	12	3	14
TRINITY_DN16678_c0_g1	1	p2	(GA)7	14	1389	1402	ATCGTGTGAGGCGTGTGAAGAA	62.482	22	CCGGGATCTTTGATGTGTCTCT	59.831	22	174	TCGTGTGAGGCGTGTGAAGAA	62.22	21	CCGGGATCTTTGATGTGTCTCT	59.831	22	173	ACCCTCACCGTGTTCCTGATGT	63.606	22	CCGGGATCTTTGATGTGTCTCT	59.831	22	219
TRINITY_DN16680_c4_g3	1	p2	(TG)6	12	308	319	AGTAGCGGCTGGTCACTAGGG	63.357	21	TGCGCCCAGACACACAAACAT	63.394	21	225	AGTAGCGGCTGGTCACTAGGG	63.357	21	GTGCGCCCAGACACACAAACAT	64.383	22	226	AGTAGCGGCTGGTCACTAGGG	63.357	21	GGTGCGCCCAGACACACAAAC	64.833	21	227
TRINITY_DN16680_c5_g1	1	p1	(A)14	14	150	163	ATTATGTGAGGACCAAAACAGG	56.321	22	TCTATTTGGGACTCGGCTATTA	56.152	22	226	TTATGTGAGGACCAAAACAGG	55.784	21	TCTATTTGGGACTCGGCTATTA	56.152	22	225	ATTATGTGAGGACCAAAACAGG	56.321	22	GTCTATTTGGGACTCGGCTATT	57.662	22	227
TRINITY_DN16680_c6_g1	1	p2	(TG)7	14	164	177	GCCATGCGAGGTAAGGGTCTTT	62.902	22	CAGTGCCATTGTTCTGCCTTAT	59.243	22	219	GCCATGCGAGGTAAGGGTCTTT	62.902	22	AGTGCCATTGTTCTGCCTTATG	59.243	22	218	CCATGCGAGGTAAGGGTCTTTA	59.83	22	CAGTGCCATTGTTCTGCCTTAT	59.243	22	218
TRINITY_DN16682_c0_g1	1	p3	(CAG)6	18	498	515	GGGGCAGCGATTCAGTCTATAA	59.963	22	CCATCGCCAGACTCAACCTTAA	60.355	22	217	AGGGGCAGCGATTCAGTCTATA	60.757	22	CCATCGCCAGACTCAACCTTAA	60.355	22	218	GGGGCAGCGATTCAGTCTATAA	59.963	22	AGGGACCTTTTCTCGCCCTCTT	63.371	22	187
TRINITY_DN16682_c0_g1	2	p3	(AAC)5	15	1549	1563	AACGGTGGGTCAGGAAGCAATG	63.353	22	CTCCTGGGAAGTGGGTGCTTTT	62.744	22	117	AACGGTGGGTCAGGAAGCAATG	63.353	22	TCCTGGGAAGTGGGTGCTTTTC	62.738	22	116	ACGGTGGGTCAGGAAGCAATG	62.932	21	CTCCTGGGAAGTGGGTGCTTTT	62.744	22	116
TRINITY_DN16688_c1_g1	1	c	(CA)15g(AC)6	43	279	321	CCCTTGGTTATTCACTGCATAG	56.83	22	CGTGATTGGTGCCTTTCGTTAA	59.775	22	233	CCCTTGGTTATTCACTGCATAG	56.83	22	GTGATTGGTGCCTTTCGTTAAT	57.565	22	232	CCTTGGTTATTCACTGCATAGA	55.877	22	CGTGATTGGTGCCTTTCGTTAA	59.775	22	232
TRINITY_DN16688_c2_g1	1	c	(AC)12gcacacacgcacgcatacatgcatgcacacagacacaaacacacacagagacatgcacgcagg(CA)12	111	2742	2852	TCAGAACCAAGCCATCGAACTT	60.225	22	TGTGTGTGTTTGTGTGTCTGTG	59.775	22	234	TCAGAACCAAGCCATCGAACTT	60.225	22	TTGTGTGTGTTTGTGTGTCTGT	59.118	22	235	TCAGAACCAAGCCATCGAACTT	60.225	22	GTGTGTGTTTGTGTGTCTGTGT	59.775	22	233
TRINITY_DN16688_c3_g2	1	p2	(AC)11	22	50	71	CCTGCTAACACTTCACACACTA	58.01	22	TTCATCAGGGTCACAGGATAAC	57.512	22	179	CCTGCTAACACTTCACACACTA	58.01	22	CTTCATCAGGGTCACAGGATAA	57.239	22	180	TGCTAACACTTCACACACTAAA	55.897	22	CTTCATCAGGGTCACAGGATAA	57.239	22	178
TRINITY_DN16688_c3_g3	1	p1	(A)15	15	14	28
TRINITY_DN16688_c3_g3	2	c*	(AC)6gcacgcacgcat(GCAC)5(CA)7*	55	216	270
TRINITY_DN16688_c3_g5	1	p2	(CT)6	12	366	377	GCCTCAGCCTTGTGTCCAGTTA	62.514	22	TGTATGAGCGCGTGTGTGTGTG	63.869	22	213	GCCTCAGCCTTGTGTCCAGTTA	62.514	22	ATGTATGAGCGCGTGTGTGTGT	63.102	22	214	GCCTCAGCCTTGTGTCCAGTTA	62.514	22	TGTATGAGCGCGTGTGTGTGT	62.869	21	213
TRINITY_DN16689_c0_g2	1	p2	(CA)20	40	1	40
TRINITY_DN16691_c0_g1	1	p3	(GAT)6	18	1499	1516	CGCAGTGTCTTCGCGCTAAC	62.267	20	CCGGGTTTGTAAGATGCTCGTT	61.191	22	225	CGCAGTGTCTTCGCGCTAAC	62.267	20	TTTTAAGCCCGGGTTTGTAAGA	58.17	22	233	CGCAGTGTCTTCGCGCTAAC	62.267	20	CCCGGGTTTGTAAGATGCTCGT	62.88	22	226
TRINITY_DN16692_c0_g1	1	p5	(GTACA)4	20	3021	3040	ACAAACCAGAGCTCAGCCTTTA	59.893	22	ACACTGCTTCAAGACCCATAAA	57.901	22	238	CAAACCAGAGCTCAGCCTTTAT	58.649	22	ACACTGCTTCAAGACCCATAAA	57.901	22	237	AAACCAGAGCTCAGCCTTTATA	57.156	22	ACACTGCTTCAAGACCCATAAA	57.901	22	236
TRINITY_DN16693_c5_g1	1	c	(CTG)8ctacgcgctgctattt(CTG)5tttgttttttctgtatgtttgcttctcctttatatttgcttacaaaccgtgacataataatttg(T)12agtttgttaacaatcgtaactttctgctgtcatattcacactaggaatccaaatg(TAT)5	201	2399	2599
TRINITY_DN16696_c2_g1	1	p2	(AT)7	14	54	67
TRINITY_DN16703_c0_g1	1	p1	(A)13	13	548	560	TGGGTGTCACGTCTGCATTATT	60.29	22	TCACGAGAGGGCCGTAGTACAG	63.198	22	205	TGGGTGTCACGTCTGCATTAT	59.722	21	TCACGAGAGGGCCGTAGTACAG	63.198	22	205	TGGGTGTCACGTCTGCATTATT	60.29	22	ATCGCTCGGTGTATCGCATCTC	62.573	22	225
TRINITY_DN16703_c0_g1	2	p2	(CA)8	16	2289	2304
TRINITY_DN16704_c4_g1	1	p6	(TCATAG)4	24	677	700	GGCAGGCCCAAACGGAATTC	62.226	20	GGGTATGGTTGCACACGGATCT	62.642	22	139	GGCAGGCCCAAACGGAATT	61.283	19	GGGTATGGTTGCACACGGATCT	62.642	22	139	GGCAGGCCCAAACGGAATTC	62.226	20	TGGGTATGGTTGCACACGGATC	62.894	22	140
TRINITY_DN16704_c4_g1	2	p1	(G)21	21	925	945
TRINITY_DN16704_c4_g2	1	p1	(G)28	28	4	31
TRINITY_DN16705_c6_g1	1	c	(TA)6gcatgagtggggtatgtatgtgtcagtagcatacaaatcagcgctatgctgcctctctctctcgtttgctcgcgcgcg(CA)13	116	1174	1289	CCCAACCCAGTACATTGAAACA	58.773	22	GAGCTGATCCACGCGCAC	61.558	18	250	CCCAACCCAGTACATTGAAAC	57.066	21	GAGCTGATCCACGCGCAC	61.558	18	250	CCAACCCAGTACATTGAAACAT	56.863	22	GAGCTGATCCACGCGCAC	61.558	18	249
TRINITY_DN16706_c4_g1	1	p3	(CCA)8	24	250	273	GTAGGAGGAGAAGAGGCGTTAC	59.641	22	ATGTCGCCCATCCCTAGTT	58.069	19	233	GTAGGAGGAGAAGAGGCGTTAC	59.641	22	ATGTCGCCCATCCCTAGTTG	59.53	20	233	GTAGGAGGAGAAGAGGCGTTAC	59.641	22	TGTCGCCCATCCCTAGTT	57.527	18	232
TRINITY_DN16708_c2_g2	1	p2	(TA)9	18	75	92	GGGTGTCTTCGTTACTGCAATC	59.584	22	CTCCAGCAGCCATGGACTTTTA	60.619	22	167	GGGTGTCTTCGTTACTGCAATC	59.584	22	TCCAGCAGCCATGGACTTTTAT	60.025	22	166	GGGTGTCTTCGTTACTGCAATC	59.584	22	TCCAGCAGCCATGGACTTTTA	59.646	21	166
TRINITY_DN16708_c3_g1	1	p2	(AT)6	12	86	97	GGGATTCCAGTGCACCTTGT	60.251	20	TCAGTGCACGTTGGCATTTTAT	59.444	22	153	GGGATTCCAGTGCACCTTGT	60.251	20	CTTCAGTGCACGTTGGCATTTT	60.799	22	155	GGGATTCCAGTGCACCTTGT	60.251	20	TTCAGTGCACGTTGGCATTTTA	59.641	22	154
TRINITY_DN16708_c4_g2	1	p2	(AT)9	18	204	221	GTGGGGATGTTTAACAGGAATG	57.281	22	ACCCTGTGTTCACTTTGATTAG	56.279	22	184	TGAGCCACATGAGCCTTGT	59.237	19	ACCCTGTGTTCACTTTGATTAG	56.279	22	201	TGGGGATGTTTAACAGGAATGT	57.604	22	ACCCTGTGTTCACTTTGATTAG	56.279	22	183
TRINITY_DN16709_c1_g1	1	p1	(A)12	12	1863	1874	ACAGAGCCCCTAAGCCTTTATT	59.147	22	TGCACCATTAAGACCTTTCCCA	59.891	22	249	AACAGAGCCCCTAAGCCTTTAT	59.147	22	TGCACCATTAAGACCTTTCCCA	59.891	22	250	ACAGAGCCCCTAAGCCTTTATT	59.147	22	ATGCACCATTAAGACCTTTCCC	58.635	22	250
TRINITY_DN16711_c0_g1	1	p2	(AG)8	16	195	210	GCTGGGATGTTCTGAGGGATTA	59.56	22	CCGTCCATTTAAACCGCATAAA	57.642	22	188	GCTGGGATGTTCTGAGGGATTA	59.56	22	ACACTTCCGTCACGCAATTG	59.414	20	241	GCTGGGATGTTCTGAGGGATTA	59.56	22	TCCGTCCATTTAAACCGCATAA	58.392	22	189
TRINITY_DN16711_c1_g1	1	p2	(TC)6	12	498	509	TCCCTGCCTTCCCAGTCTTCTT	63.059	22	GCCGTCCCACCGAACGTAAAT	63.276	21	169	ATCCCTGCCTTCCCAGTCTTCT	62.867	22	GCCGTCCCACCGAACGTAAAT	63.276	21	170	TCATCCCTGCCTTCCCAGTCTT	63.127	22	GCCGTCCCACCGAACGTAAAT	63.276	21	172
TRINITY_DN16711_c2_g1	1	p2	(TA)6	12	942	953	AAGTGCCTCGTGTCCCCTTTAC	62.51	22	TGTCACAGCGGCAGAACTATAC	60.417	22	214	AAGTGCCTCGTGTCCCCTTTAC	62.51	22	ATGTCACAGCGGCAGAACTATA	59.569	22	215	AAGTGCCTCGTGTCCCCTTTA	61.383	21	TGTCACAGCGGCAGAACTATAC	60.417	22	214
TRINITY_DN16711_c3_g1	1	p3	(GCA)5	15	1294	1308	GGCACGGAAAGCGGAGAGAAAA	63.623	22	GTCCCACCTCGCCCAGTTC	62.607	19	190	GGCACGGAAAGCGGAGAGAAAA	63.623	22	ACACAGACACGGCTTTGCACAG	64.051	22	145	CGCAAGTGTGGCGAGTAGTC	61.345	20	CAGTCTCCCGCTGGCTCAATGA	64.576	22	239
TRINITY_DN16711_c3_g1	2	p1	(A)17	17	3834	3850	AGCATGGTGTGAAGCAGGTTTT	61.279	22	CCTGATGGGGATCTGCGTAATG	60.873	22	183	GCATGGTGTGAAGCAGGTTTTG	61.119	22	CCTGATGGGGATCTGCGTAATG	60.873	22	182	AGCATGGTGTGAAGCAGGTTTT	61.279	22	CCTGATGGGGATCTGCGTAAT	59.651	21	183
TRINITY_DN16711_c3_g1	3	p2	(TA)6	12	4648	4659	TGCCGTCTTCATATCCATTACA	57.319	22	GTTGAAAAGAACCACGCTTAAC	56.733	22	248	ATGCCGTCTTCATATCCATTAC	56.101	22	GTTGAAAAGAACCACGCTTAAC	56.733	22	249	CATGCCGTCTTCATATCCATTA	56.104	22	GTTGAAAAGAACCACGCTTAAC	56.733	22	250
TRINITY_DN16711_c3_g2	1	p1	(T)13	13	1894	1906	CGGGATGGGTCTTGTGGGTTTT	63.061	22	ACGGGAATGTCAGGTGAAATGT	60.225	22	211	GGGGCGGGATGGGTCTTGT	64.281	19	ACGGGAATGTCAGGTGAAATGT	60.225	22	215	GGGATGGGTCTTGTGGGTTTTC	61.407	22	ACGGGAATGTCAGGTGAAATGT	60.225	22	210
TRINITY_DN16711_c3_g2	2	p2	(TC)8	16	2718	2733	ACACCTTTTAATGCTGGTTTGT	56.98	22	CGCAAAGTGTCTGTACCAACTA	58.614	22	210	TGACCCCATCTGAGCCTGTCA	62.936	21	GCATACTGTGATTCCAGTGTCA	58.401	22	230	ACACCTTTTAATGCTGGTTTGT	56.98	22	ACGCAAAGTGTCTGTACCAACT	60.42	22	211
TRINITY_DN16712_c1_g4	1	p1	(A)15	15	1126	1140	CACACGCACACATTCAGAAATA	57.597	22	CGGCCAGTTGTGTAAATATTTT	55.612	22	229	ACACACGCACACATTCAGAAAT	59.382	22	CGGCCAGTTGTGTAAATATTTT	55.612	22	230	CACACACGCACACATTCAGAAA	60.223	22	CGGCCAGTTGTGTAAATATTTT	55.612	22	231
TRINITY_DN16713_c0_g3	1	p1	(T)19	19	97	115	ACAAAGGCTCTATGGACCAAAG	58.31	22	ACAGCAAGCATCACATGTTAAG	57.57	22	231	TGAAGACATAGCTCCCACAAAG	58.057	22	ACAGCAAGCATCACATGTTAAG	57.57	22	247	ATGGACCAAAGCAGAGTAAAA	55.396	21	ACAGCAAGCATCACATGTTAAG	57.57	22	220
TRINITY_DN16714_c3_g1	1	p3	(AAT)6	18	26	43	AGACACTCCGAGGGCAAC	58.939	18	ATTTAGTACTGCCGCACTATAA	55.087	22	247	CAGACACTCCGAGGGCAAC	60.375	19	AAATTTAGTACTGCCGCACTAT	55.885	22	250	AGACACTCCGAGGGCAAC	58.939	18	TTTAGTACTGCCGCACTATAAA	55.302	22	246
TRINITY_DN16715_c3_g2	1	p2	(TA)7	14	66	79	GACTCTCCAGGGGATGAAAAGA	59.159	22	ACCACCGTCGGAACCAGTTTAA	62.124	22	129	GACTCTCCAGGGGATGAAAAGA	59.159	22	CCACCGTCGGAACCAGTTTAAT	60.873	22	128	ACTCTCCAGGGGATGAAAAGAC	59.426	22	ACCACCGTCGGAACCAGTTTAA	62.124	22	128
TRINITY_DN16715_c3_g5	1	c	(CT)6t(TC)6	25	452	476
TRINITY_DN16718_c2_g1	1	p2	(AG)6	12	977	988	GGCAGATGAAGGGGTGGGAGAG	64.379	22	TTACCGTGCCACCGAGCATGAT	64.582	22	174	GGCAGATGAAGGGGTGGGAGAG	64.379	22	TACCGTGCCACCGAGCATGAT	64.219	21	173	GCAGAGGTGGATGGAGGCAGAT	64.127	22	TTACCGTGCCACCGAGCATGAT	64.582	22	189
TRINITY_DN16726_c1_g1	1	p1	(T)13	13	1894	1906	TGTTGGATCAAGCAGTGCATAA	58.58	22	CCATGCCAAGCCATGCCAAAA	62.663	21	198	TGTTGGATCAAGCAGTGCATAA	58.58	22	CATGCCAAGCCATGCCAAAA	60.322	20	197	GTTGGATCAAGCAGTGCATAAA	57.561	22	CATGCCAAGCCATGCCAAAA	60.322	20	196
TRINITY_DN16726_c2_g1	1	p2	(TG)6	12	2514	2525	TGGTCCTTATTTGTGCCCAGAA	59.891	22	CCCAGTGATGCAGGTCCAGAGA	63.728	22	170	GGTCCTTATTTGTGCCCAGAAA	58.838	22	CCCAGTGATGCAGGTCCAGAGA	63.728	22	169	ACGTTTTAAACTGCCCCATGTT	59.304	22	CCCAGTGATGCAGGTCCAGAGA	63.728	22	233
TRINITY_DN16727_c3_g1	1	p4	(GATA)9	36	981	1016
TRINITY_DN16731_c0_g1	1	p2	(AC)6	12	1773	1784	ACACATTTACCAGTGCCGTATT	58.318	22	GGAGCCATGTGTGTGCGTTAC	62.122	21	134	CACATTTACCAGTGCCGTATTT	57.305	22	GGAGCCATGTGTGTGCGTTAC	62.122	21	133	ACACATTTACCAGTGCCGTATT	58.318	22	GGGAGCCATGTGTGTGCGTTA	63.238	21	135
TRINITY_DN16734_c1_g1	1	p3	(ATG)5	15	42	56	TGAAGAAGATGATGATAAGCGT	55.361	22	AACCTTCCACGTATCGGTAAAT	57.523	22	139	TGAAGAAGATGATGATAAGCGT	55.361	22	ACCTTCCACGTATCGGTAAAT	56.822	21	138	TGAAGAAGATGATGATAAGCGT	55.361	22	ACCTTCCACGTATCGGTAAATA	56.727	22	138
TRINITY_DN16737_c5_g1	1	p1	(A)12	12	165	176	ACAGCAACTCATGAAAACAAAA	55.577	22	ACCTGCTCAGTTCATCCTAATT	57.148	22	223	ACAGCAACTCATGAAAACAAAA	55.577	22	AACCTGCTCAGTTCATCCTAAT	57.148	22	224	AACAGCAACTCATGAAAACAAA	55.577	22	ACCTGCTCAGTTCATCCTAATT	57.148	22	224
TRINITY_DN16738_c0_g2	1	c	(GA)7t(AGAA)11	59	1159	1217	GTCAACATTCCTTTGCACTCCA	59.377	22	CTCCAGAGGCACAAGTGATGAA	60.29	22	230	AGTCAACATTCCTTTGCACTCC	59.113	22	CTCCAGAGGCACAAGTGATGAA	60.29	22	231	TCAACATTCCTTTGCACTCCAA	58.705	22	CTCCAGAGGCACAAGTGATGAA	60.29	22	229
TRINITY_DN16742_c6_g2	1	p3	(TCA)6	18	1863	1880	GGTTGTTGCCTTCTCCGGTGTG	64.131	22	TACGTCACGGATGGCACTGTAG	62.084	22	180	CCTTCTCCGGTGTGTTCTTTGT	60.745	22	ACGTCACGGATGGCACTGTAG	62.413	21	171	TTGCCTTCTCCGGTGTGTTCTT	62.394	22	TACGTCACGGATGGCACTGTAG	62.084	22	175
TRINITY_DN16751_c7_g3	1	p1	(T)13	13	302	314
TRINITY_DN16756_c0_g1	1	p3	(GAA)5	15	1	15
TRINITY_DN16759_c0_g1	1	p3	(GAT)5	15	940	954	TGGTGGCCAAGAAACAGACAAA	60.886	22	TCCATGTCACCATCCTCCATAT	58.398	22	226	GGTGGCCAAGAAACAGACAAAG	60.224	22	TCCATGTCACCATCCTCCATAT	58.398	22	225	GGTGGCCAAGAAACAGACAAAG	60.224	22	CCATGTCACCATCCTCCATATC	58.052	22	224
TRINITY_DN16760_c0_g1	1	p1	(A)14	14	292	305	AGCAGACATGACAAACACAATT	57.076	22	TGTCGTATGAGGCACAGATAAT	57.063	22	165	GCAGACATGACAAACACAATTC	56.782	22	TGTCGTATGAGGCACAGATAAT	57.063	22	164	ACTTTCGGCTACAGAGTATCA	56.203	21	TGTCGTATGAGGCACAGATAAT	57.063	22	124
TRINITY_DN16765_c1_g2	1	p2	(AT)7	14	300	313	TCAGCACAGTGTACAGCAATCA	60.224	22	TGTCCTGGAAACCGCCCCTAAG	64.248	22	120	TCAGCACAGTGTACAGCAATCA	60.224	22	GTCCTGGAAACCGCCCCTAAGT	64.251	22	119	TCAGCACAGTGTACAGCAATCA	60.224	22	TCCTGGAAACCGCCCCTAAGT	63.22	21	118
TRINITY_DN16766_c0_g1	1	p2	(CA)8	16	603	618	ATTGTGTGCTTCCAAGGGTACT	59.892	22	TGAAAGACATCGTTTGCATCAT	56.967	22	180	TTGCAGATCAGTCGAGGTTAAC	58.414	22	TGAAAGACATCGTTTGCATCAT	56.967	22	215	TTGTGTGCTTCCAAGGGTACT	59.507	21	TGAAAGACATCGTTTGCATCAT	56.967	22	179
TRINITY_DN16767_c0_g2	1	p1	(C)12	12	42	53	AGTCAGACTGCTTGAAATACCA	57.376	22	ACTGAGCTCCTTTCATGTTTAA	55.647	22	110	AGTCAGACTGCTTGAAATACCA	57.376	22	TGACTTTGACTGAGCTCCTTTC	58.267	22	118	AGTCAGACTGCTTGAAATACC	55.614	21	ACTGAGCTCCTTTCATGTTTAA	55.647	22	110
TRINITY_DN16778_c2_g2	1	p2	(CA)9	18	107	124	TGAGCGTCTGATGTGGCTTAAG	60.675	22	GGCGCTGCTTCCTTTGCTTTAT	62.348	22	142	CTGAGCGTCTGATGTGGCTTAA	60.675	22	GGCGCTGCTTCCTTTGCTTTAT	62.348	22	143	TGAGCGTCTGATGTGGCTTAAG	60.675	22	AGGCGCTGCTTCCTTTGCTTTA	63.353	22	143
TRINITY_DN16778_c5_g4	1	p1	(T)12	12	840	851	CATGGTATGCACAGTGGTAATA	55.952	22	TGTCAAGTGAACATGGCAAACA	59.243	22	231	TCATGGTATGCACAGTGGTAAT	57.498	22	TGTCAAGTGAACATGGCAAACA	59.243	22	232	CATGGTATGCACAGTGGTAATA	55.952	22	GTCAAGTGAACATGGCAAACA	57.565	21	230
TRINITY_DN16779_c3_g1	1	p3	(AAC)6	18	77	94	TGCCACCTTAAACACTGCAAAA	59.502	22	AGGGGCATTGAGAGAGAATAAA	56.859	22	182	TGCCACCTTAAACACTGCAAAA	59.502	22	AGGGGCATTGAGAGAGAATAA	56.11	21	182	TGCCACCTTAAACACTGCAAAA	59.502	22	GGGGCATTGAGAGAGAATAAAT	55.904	22	181
TRINITY_DN16782_c9_g1	1	p1	(T)19	19	1992	2010	AGTTTATCTTCAAAGCCGTTCT	56.012	22	ACAAGCCAAGACAGTCTGTTAT	57.642	22	179	AGTTTATCTTCAAAGCCGTTCT	56.012	22	CAAGCCAAGACAGTCTGTTATC	57.064	22	178	AGTTTATCTTCAAAGCCGTTCT	56.012	22	AAGCCAAGACAGTCTGTTATCT	57.101	22	177
TRINITY_DN16783_c0_g1	1	p2	(GA)6	12	33	44	ACTGTGCCCTTGTGTCCTAGCA	63.868	22	GGCTCTCTTCCCAGTTCGTTAT	59.831	22	222	TGCCCTTGTGTCCTAGCAGTCA	63.604	22	GGCTCTCTTCCCAGTTCGTTAT	59.831	22	218	GCCCTTGTGTCCTAGCAGTCAT	62.326	22	GGCTCTCTTCCCAGTTCGTTAT	59.831	22	217
TRINITY_DN16783_c0_g1	2	p2	(GA)6	12	173	184	ACTGTGCCCTTGTGTCCTAGCA	63.868	22	GGCTCTCTTCCCAGTTCGTTAT	59.831	22	222	TGCCCTTGTGTCCTAGCAGTCA	63.604	22	GGCTCTCTTCCCAGTTCGTTAT	59.831	22	218	GCCCTTGTGTCCTAGCAGTCAT	62.326	22	GGCTCTCTTCCCAGTTCGTTAT	59.831	22	217
TRINITY_DN16785_c4_g1	1	p1	(T)12	12	383	394	TGAAAACTGGTCAGGGGTGAAA	60.025	22	TGCTTAACATGGGCGAGTCTAG	60.159	22	135	GCTGAGCACCCACCCTTTT	60.532	19	GGGCGAGTCTAGACCCTTTT	59.097	20	247	TGAAAACTGGTCAGGGGTGAAA	60.025	22	GCTTAACATGGGCGAGTCTAGA	59.899	22	134
TRINITY_DN16788_c4_g1	1	p3	(TAT)5	15	123	137	AGTTGCACATAAAGTAAGGTCT	55.377	22	CGGTCTGGGCTTATTTGTTCTT	58.918	22	227	AGTTGCACATAAAGTAAGGTCT	55.377	22	CCGGTCTGGGCTTATTTGTTC	59.257	21	228	AGTTGCACATAAAGTAAGGTCT	55.377	22	ACAACCCAAGACAAACAGAAAA	56.851	22	146
TRINITY_DN16788_c5_g1	1	p4	(ACTG)6	24	505	528	AGTCCCACCTTCAGCATGTAAA	59.625	22	TCAGGCTTCGAGATGACCACAA	61.669	22	177	AGTCCCACCTTCAGCATGTAAA	59.625	22	CAGGCTTCGAGATGACCACAAC	61.501	22	176	GTCCCACCTTCAGCATGTAAAC	59.512	22	TCAGGCTTCGAGATGACCACAA	61.669	22	176
TRINITY_DN16789_c2_g2	1	p2	(TA)6	12	1437	1448	ACCGTTTCTCACCTGGCTCTAG	61.727	22	GTGTCTCATGGAAGAAGCTGAT	58.129	22	102	ACCGTTTCTCACCTGGCTCTAG	61.727	22	TGTCTCATGGAAGAAGCTGATT	57.435	22	101	ACCGTTTCTCACCTGGCTCTAG	61.727	22	TGTTCTGTGTCTCATGGAAGAA	57.312	22	108
TRINITY_DN16793_c2_g2	1	p1	(T)12	12	158	169	TGTTGCGGGCGTTCAGACTATA	62.04	22	ACACGGGGAAGGAGACCAGAAG	63.655	22	119	GTTGCGGGCGTTCAGACTATAA	60.992	22	ACACGGGGAAGGAGACCAGAAG	63.655	22	118	TGTAGCGCCCCAGTCAGTCTAT	62.935	22	ACACGGGGAAGGAGACCAGAAG	63.655	22	154
TRINITY_DN16793_c4_g4	1	p4	(TTTG)5	20	56	75
TRINITY_DN16795_c4_g4	1	p1	(A)12	12	133	144
TRINITY_DN16800_c3_g1	1	p2	(GT)41	82	1	82
TRINITY_DN16800_c3_g1	2	p3	(TCC)6	18	825	842	ACGAAGAGGATGGTGGTGTCAG	61.987	22	CGTTTCCCGCCACACTGATGAT	63.44	22	244	GACGAAGAGGATGGTGGTGTCA	61.983	22	CGTTTCCCGCCACACTGATGAT	63.44	22	245	TGACGAAGAGGATGGTGGTGTC	61.983	22	CGTTTCCCGCCACACTGATGAT	63.44	22	246
TRINITY_DN16802_c0_g1	1	c	(AC)7g(CA)6	27	2232	2258	CCCGGTTCCTCTTGCCCTTACT	63.997	22	AGAATTCGGTCCCCAGCAATGG	62.923	22	190	TCCCGGTTCCTCTTGCCCTTAC	63.988	22	AGAATTCGGTCCCCAGCAATGG	62.923	22	191	CCCGGTTCCTCTTGCCCTTACT	63.997	22	GAGAATTCGGTCCCCAGCAATG	61.581	22	191
TRINITY_DN16803_c1_g3	1	p2	(AG)7	14	47	60	CCATCCGCAACTTTCATGAA	56.699	20	TGTTTACGCAGAGGAGCATATT	57.863	22	216	CCATCCGCAACTTTCATGAA	56.699	20	GGATTGGTTCGCAGCCTTCAA	61.489	21	176	CCATCCGCAACTTTCATGAA	56.699	20	CCCCAACACAGGCCGTTTC	61.561	19	121
TRINITY_DN16805_c0_g2	1	p1	(T)13	13	3557	3569	TGTTAAAGAGTCCTGTCGAAAA	55.631	22	AGGCAAAACTGTGGGGAAATAA	58.418	22	241	TGTTAAAGAGTCCTGTCGAAAA	55.631	22	AAGGCAAAACTGTGGGGAAATA	58.418	22	242	TTACCACCAACGCCTGATCAA	59.928	21	TTTCACACACTTTGCAGTTATT	55.046	22	203
TRINITY_DN16806_c1_g3	1	p3	(TAA)7	21	48	68
TRINITY_DN16808_c2_g2	1	p2	(TA)6	12	965	976	CCAGATCGCCATGTGTCCATAT	60.29	22	CCATCTTCACCCGACAGAGAAT	59.831	22	222	CCAGATCGCCATGTGTCCATAT	60.29	22	TCCATCTTCACCCGACAGAGAA	60.822	22	223	ACCGCCCAGATCGCCATGT	64.302	19	TCCATCTTCACCCGACAGAGAA	60.822	22	228
TRINITY_DN16809_c1_g4	1	c	(GT)8ac(GT)8ac(GT)12acatgtgtacgtgtttgtgtgtgtacgtgtt(TG)10	111	8	118
TRINITY_DN16812_c0_g1	1	p1	(T)15	15	3426	3440	GGTTTCAGTGATTGCCGTTACA	59.449	22	CAGGGCCTACGGTCAGACAGAA	63.692	22	241	GGTTTCAGTGATTGCCGTTACA	59.449	22	GGGCCTACGGTCAGACAGAACT	63.694	22	239	GGTTTCAGTGATTGCCGTTACA	59.449	22	GGCCTACGGTCAGACAGAACTA	61.204	22	238
TRINITY_DN16814_c1_g1	1	p1	(T)13	13	272	284
TRINITY_DN16815_c0_g2	1	p1	(T)26	26	7	32
TRINITY_DN16815_c0_g3	1	p2	(AG)13	26	62	87	ACGCTCCCAACACGCACAGA	64.764	20	CACCCTTCGCTCACCTCCTTAA	61.993	22	125	ACGCTCCCAACACGCACAGA	64.764	20	TCGCTCTCCTCGCTGTCTCTCT	64.582	22	184	ACGCTCCCAACACGCACAGA	64.764	20	TCTCGCTCTCCTCGCTGTCTCT	64.582	22	186
TRINITY_DN16816_c0_g1	1	p2	(TA)7	14	267	280	CTTTGCACAAGGGTCTGATATA	55.877	22	CCTATTTGCTGCATGGTTTAAA	55.577	22	220	TGCCTTCATTTAACAGGATTGA	55.967	22	TGGCCTTAGTGTTTCGCATATA	57.59	22	211	TGCCTTCATTTAACAGGATTGA	55.967	22	GGCCTTAGTGTTTCGCATATAT	56.374	22	210
TRINITY_DN16816_c0_g1	2	p1	(G)12	12	693	704	CAACAGTTGGTCGCATCAA	56.462	19	GCTGCACACTTTCAGACATATT	57.308	22	227	TCAACGCAACGATAACCATTAA	56.727	22	TTTTCAACTCCTCGCTCTTTA	55.187	21	180	CAACAGTTGGTCGCATCAA	56.462	19	TGCTGCACACTTTCAGACATAT	58.322	22	228
TRINITY_DN16817_c0_g2	1	p3	(TTC)5	15	4341	4355	CCACCTGGCTGCTGGGTTTAAT	63.135	22	CAGTTCAGTGTGCGCGTGAGTA	63.314	22	223	CCACCTGGCTGCTGGGTTTAAT	63.135	22	AGTTCAGTGTGCGCGTGAGTAG	63.071	22	222	CCACCTGGCTGCTGGGTTTAAT	63.135	22	TGTGCGCGTGAGTAGGGAAGT	64.057	21	215
TRINITY_DN16822_c7_g1	1	p2	(CA)8	16	1649	1664	TCATTGGAGTTCGGTGAATGTG	58.926	22	AGCAGCCTCCAGAACGTAAAG	60.338	21	104	TCATTGGAGTTCGGTGAATGTG	58.926	22	TAGCAGCCTCCAGAACGTAAAG	60.094	22	105	TCGATATGCTACCCTGTCTTAT	55.962	22	AGCAGCCTCCAGAACGTAAAG	60.338	21	237
TRINITY_DN16823_c3_g1	1	p1	(A)14	14	45	58
TRINITY_DN16824_c6_g1	1	p2	(AC)11	22	211	232	GGCGGTACCCTTTCAAACAGTA	60.551	22	ACGATGGTTCCCCTATGATTAC	57.381	22	175	GCGGTACCCTTTCAAACAGTAC	59.518	22	ACGATGGTTCCCCTATGATTAC	57.381	22	174	GGCGGTACCCTTTCAAACAGTA	60.551	22	AACGATGGTTCCCCTATGATTA	56.67	22	176
TRINITY_DN16825_c0_g1	1	p2	(TC)6	12	1999	2010	CACAGAACGGCAGCGCTTTAT	61.862	21	TGGGAGAGAAAGAGAGAATGGA	57.933	22	197	CACAGAACGGCAGCGCTTTATC	62.667	22	TGGGAGAGAAAGAGAGAATGGA	57.933	22	197	CACAGAACGGCAGCGCTTTAT	61.862	21	TTGGGAGAGAAAGAGAGAATGG	57.167	22	198
TRINITY_DN16825_c0_g2	1	p2	(AC)7	14	2824	2837	TCGACCGCCTGTTTCATGTTTA	60.548	22	GGCACGATCAGAAGAGGAAATG	59.389	22	131	CGACCGCCTGTTTCATGTTTAC	60.412	22	GGCACGATCAGAAGAGGAAATG	59.389	22	130	GTCTCAATCTGCAGGCGTCTTA	60.417	22	GGCACGATCAGAAGAGGAAATG	59.389	22	107
TRINITY_DN16826_c2_g1	1	p1	(T)13	13	467	479	CTATGTCAGTGAGCGGTTATCT	57.424	22	AACAGAGGAAGTGAGGTGAGCC	61.936	22	246	TGTCAGTGAGCGGTTATCTTCA	59.439	22	AACAGAGGAAGTGAGGTGAGCC	61.936	22	243	CTATGTCAGTGAGCGGTTATCT	57.424	22	AAACAGAGGAAGTGAGGTGAGC	60.224	22	247
TRINITY_DN16827_c0_g1	1	p2	(CA)8	16	2771	2786	AGGGCATCGGTTTGAGCTGAGA	63.982	22	GGTGCAAGATGGTTCAGGGTAA	60.554	22	161	CAGGGCATCGGTTTGAGCTGAG	63.749	22	GGTGCAAGATGGTTCAGGGTAA	60.554	22	162	GGGCATCGGTTTGAGCTGAGAC	63.743	22	GGTGCAAGATGGTTCAGGGTAA	60.554	22	160
TRINITY_DN16831_c0_g1	1	p2	(AG)6	12	152	163	TGTGGGATGAGGCGCCGTATG	64.858	21	TCCTGTGGGCGGTTTTGTTATT	60.754	22	111	GTGTGGGATGAGGCGCCGTAT	64.86	21	TCCTGTGGGCGGTTTTGTTATT	60.754	22	112	TGTGGGATGAGGCGCCGTATG	64.858	21	ACTGAATCCTGTGGGCGGTTTT	62.738	22	117
TRINITY_DN16834_c5_g1	1	p2	(GT)6	12	22	33	CATGTGTGTATGTGTGTGTGC	58.08	21	CGCGACCAGTAATTTGCAGAAT	59.904	22	114	CATGTGTGTATGTGTGTGTGC	58.08	21	CGTGAGATCAGGTTTGGGTAAA	58.329	22	160	CATGTGTGTATGTGTGTGTGC	58.08	21	CCGTGAGATCAGGTTTGGGTAA	60.028	22	161
TRINITY_DN16834_c5_g1	2	p1	(T)13	13	976	988	AAGAAAACCTGGCAGACATTAA	56.169	22	TCAAGTGCAGATCATTGACTAA	55.474	22	216	AAGAAAACCTGGCAGACATTAA	56.169	22	GCTCTTCAGGTAAAGTCTCAGA	57.207	22	250	AGAAAACCTGGCAGACATTAAA	56.169	22	TCAAGTGCAGATCATTGACTAA	55.474	22	215
TRINITY_DN16838_c1_g4	1	p2	(AG)7	14	529	542	TTCTCCTGGACACCGGTTAAAA	59.561	22	CCAATCGGTGAACTGTGATCCT	60.355	22	156	ATTCTCCTGGACACCGGTTAAA	59.359	22	CCAATCGGTGAACTGTGATCCT	60.355	22	157	TTCTCCTGGACACCGGTTAAAA	59.561	22	CGGCTTCATCCTTCAAACAACA	59.707	22	183
TRINITY_DN16838_c1_g4	2	p2	(AC)7	14	814	827	AGCCGCTGGAAATAGTTTTAGA	57.784	22	TGTGAGATATGCCCAATGTGTT	58.033	22	229	TGTAGGACGGGTACATCAACTT	58.833	22	TGTGAGATATGCCCAATGTGTT	58.033	22	100	TGCACAGTGTTCAGATGGTTTT	58.977	22	TGTGAGATATGCCCAATGTGTT	58.033	22	193
TRINITY_DN16838_c2_g3	1	p3	(TAT)6	18	516	533	CGCACGCACGTAAAACACACAC	63.773	22	ACATTGAGCACCCCGTCTTTAA	60.225	22	203	GCACGCACGTAAAACACACACA	62.912	22	ACATTGAGCACCCCGTCTTTAA	60.225	22	202	CGCACGCACGTAAAACACACA	62.794	21	ACATTGAGCACCCCGTCTTTAA	60.225	22	203
TRINITY_DN16840_c2_g2	1	c	(T)18(G)14	32	779	810
TRINITY_DN16848_c0_g1	1	p1	(T)14	14	2090	2103	AAAGCCGGGTTTTGGATCTTTC	59.701	22	GACATGGCTGCTGTGCGTTTAA	62.265	22	241	AAAGCCGGGTTTTGGATCTTTC	59.701	22	GGACATGGCTGCTGTGCGTTTA	63.941	22	242	AGCCGGGTTTTGGATCTTTC	58.454	20	GACATGGCTGCTGTGCGTTTAA	62.265	22	239
TRINITY_DN16849_c0_g2	1	c	(AG)11actgaaggatgtgtagggaggtgaaagagcagagc(GA)6	69	13	81
TRINITY_DN16849_c0_g2	2	p4	(ACAG)5	20	1760	1779	TGGGAGCGTTGGGAGTCAGAT	63.26	21	AACCATGAGCGCTTGATTAGAA	58.39	22	202	TGGGAGCGTTGGGAGTCAGAT	63.26	21	AAACCATGAGCGCTTGATTAGA	58.39	22	203	CGTTGGGAGTCAGATGGGAAGA	61.736	22	AAAACCATGAGCGCTTGATTAG	57.639	22	198
TRINITY_DN16851_c1_g1	1	p1	(A)24	24	10	33
TRINITY_DN16854_c0_g1	1	p2	(TC)10	20	1423	1442	TGAAACCAGCATGAAAGAAAAG	55.73	22	AGCAAGCACTAAACATGTATTC	55.091	22	243	TTGAAACCAGCATGAAAGAAAA	55.284	22	AGCAAGCACTAAACATGTATTC	55.091	22	244	GAAACCAGCATGAAAGAAAAGT	55.727	22	AGCAAGCACTAAACATGTATTC	55.091	22	242
TRINITY_DN16859_c0_g2	1	p3	(TCT)5	15	542	556	TCCCACAGTTCCTTGGCCTTCT	63.586	22	CTCCCAGTACAGCAGCTACCT	60.962	21	165	CCCACAGTTCCTTGGCCTTCTC	63.102	22	CTCCCAGTACAGCAGCTACCT	60.962	21	164	TCCCACAGTTCCTTGGCCTTCT	63.586	22	GAGGGGAGGTAAGAAGCAAACT	59.694	22	126
TRINITY_DN16862_c2_g1	1	p4	(GACA)6	24	44	67	TGACAGACAGAAGGAATGGATG	57.788	22	GTCAGTCCATCCGTCCCTCTAT	60.754	22	168	TGACAGACAGAAGGAATGGATG	57.788	22	AGTCAGTCCATCCGTCCCTCTA	61.765	22	169	GGAATAGATAAGCTGGCAGAC	55.916	21	CAGTCCATCCGTCCCTCTATCT	60.49	22	187
TRINITY_DN16862_c2_g1	2	p2	(AG)6	12	294	305	GGTAGATAGAGGGACGGATGGA	59.959	22	GTCAGTCTGTTTGTCTCTTTGT	56.522	22	171	AGATAGAGGGACGGATGGACTG	60.49	22	AGTCAGTCTGTTTGTCTCTTTG	56.252	22	169	AGATAGAGGGACGGATGGACTG	60.49	22	GTCAGTCTGTTTGTCTCTTTGT	56.522	22	168
TRINITY_DN16862_c3_g1	1	p1	(A)12	12	159	170	TGCGGTGTATGGGATAGAAGTA	58.432	22	TCCGTAAGCTGCGTTTCCATTA	60.354	22	207	TGCGGTGTATGGGATAGAAGTA	58.432	22	CCGTAAGCTGCGTTTCCATTAC	60.223	22	206	TTGCGGTGTATGGGATAGAAGT	59.23	22	TCCGTAAGCTGCGTTTCCATTA	60.354	22	208
TRINITY_DN16862_c4_g1	1	p1	(T)13	13	369	381	AGCGCCGTTACATCAAGAAAGT	60.87	22	TGCCTCTCCCTGCCCTGTATAT	62.459	22	248	AGCGCCGTTACATCAAGAAAGT	60.87	22	CTGCCTCTCCCTGCCCTGTATA	63.025	22	249	AAAGCGCCGTTACATCAAGAAA	59.449	22	TGCCTCTCCCTGCCCTGTATAT	62.459	22	250
TRINITY_DN16862_c6_g2	1	c	(GACA)5gatagaagggcagacagacagatagaag(GACA)5	68	271	338	TGTGTCTTGTTGCACTGTTTTA	56.963	22	GTCCGTCCATCTGTCTGTCTGA	61.459	22	230	TGTGTCTTGTTGCACTGTTTTA	56.963	22	GTCTGTCCGTCCATCTGTCTGT	61.718	22	234	TGCACTGTTTTAAGCCCTTGAA	58.973	22	GTCCGTCCATCTGTCTGTCTGA	61.459	22	220
TRINITY_DN16864_c1_g1	1	p3	(CTT)6	18	127	144	TCAGTGCAGTAGAAAGGCTTTT	58.179	22	TCATTCAGAAGACCACAGAGAG	57.202	22	141	TCAGTGCAGTAGAAAGGCTTTT	58.179	22	TTCATTCAGAAGACCACAGAGA	56.77	22	142	TCAGTGCAGTAGAAAGGCTTTT	58.179	22	TCATTCAGAAGACCACAGAGA	56.026	21	141
TRINITY_DN16864_c2_g1	1	p3	(AGA)6	18	157	174	TGATCCGGGCAAAGATGGAATA	59.559	22	ACCACTCTCCCAACCACATTTG	60.753	22	227	GATCCGGGCAAAGATGGAATAA	58.514	22	ACCACTCTCCCAACCACATTTG	60.753	22	226	TGATCCGGGCAAAGATGGAATA	59.559	22	ACCACTCTCCCAACCACATTT	59.501	21	227
TRINITY_DN16867_c1_g1	1	p3	(CAT)5	15	1039	1053	TCAATCGTGTCTGCAGGCTGTT	62.758	22	AGCGTCCCGTCAACATCCAGTC	64.789	22	220	TCAATCGTGTCTGCAGGCTGTT	62.758	22	AAGAGAAGCGTCCCGTCAACAT	62.243	22	226	TCAATCGTGTCTGCAGGCTGTT	62.758	22	AGAAGCGTCCCGTCAACATCCA	64.201	22	223
TRINITY_DN16869_c0_g1	1	p5	(TACAC)6	30	2876	2905	AGCTCAACTGGAATCTCAACTT	57.636	22	GAGGGAGCTGCGGTGACTC	62.364	19	200	AGCTCAACTGGAATCTCAACTT	57.636	22	TAGAGGGAGCTGCGGTGACT	62.501	20	202	TGTAGCCTGTGATGATCTCTGT	58.631	22	CTAGAGGGAGCTGCGGTGACT	63.345	21	240
TRINITY_DN16873_c0_g2	1	p2	(CA)6	12	3629	3640	TTGATATGTGAGCCGTGTTGAG	58.738	22	ACGTGTGTCTATGTGTGTAAGA	57.159	22	172	CCTCTCTTGACCTACCTGAGAA	58.297	22	ACGTGTGTCTATGTGTGTAAGA	57.159	22	101	ACCTCTCTTGACCTACCTGAGA	59.35	22	ACGTGTGTCTATGTGTGTAAGA	57.159	22	102
TRINITY_DN16873_c1_g1	1	p2	(GA)6	12	1	12
TRINITY_DN16874_c0_g1	1	c	(ACA)5gcatccacaacagatggcgcatcagcatgccatgatgcatcttcagccgcaggtcatgcagatgcaccaccat(CAG)5caaccacc(ACA)5gccacagcaaggcttccctcaggtgcctccgcaacctcaccagttcat(GCA)5	189	1326	1514
TRINITY_DN16874_c0_g2	1	c	(CAA)7cagcagcagcagcat(CAA)6(CAG)6	72	388	459	CAGGGCAGCAACATGTCTAACA	61.135	22	GGGGTGGCTGAGGATGCTGAAA	64.848	22	208	TCAGGGCAGCAACATGTCTAAC	60.876	22	GGGGTGGCTGAGGATGCTGAAA	64.848	22	209	CCAATCAGGGCAGCAACATGTC	62.352	22	GGGGTGGCTGAGGATGCTGAAA	64.848	22	213
TRINITY_DN16874_c0_g2	2	p1	(T)17	17	1842	1858	CGGCTCCTTTGGTTGGCAAATA	61.722	22	CCCCATCACCCCTTCAAGAAAA	60.493	22	190	TCGGCTCCTTTGGTTGGCAAAT	63.322	22	CCCCATCACCCCTTCAAGAAAA	60.493	22	191	CGGCTCCTTTGGTTGGCAAATA	61.722	22	CCCCATCACCCCTTCAAGAAA	59.923	21	190
TRINITY_DN16874_c0_g4	1	p3	(GCA)5	15	444	458	AGCAACAGCAAAAGACGCAGCT	64.082	22	TCTGGCTCTGCTGGATGACGAG	64.048	22	135	AGCAACAGCAAAAGACGCAGCT	64.082	22	TTCTGGCTCTGCTGGATGACGA	63.698	22	136	AGCAACAGCAAAAGACGCAGCT	64.082	22	TCTGGCTCTGCTGGATGACGA	63.291	21	135
TRINITY_DN16874_c1_g1	1	p3	(TGC)7	21	119	139	GCAGCAGAAGACGATCCATTCA	60.997	22	AGACGGACAGATGCTCCCTCAT	62.948	22	217	GCAGCAGAAGACGATCCATTCA	60.997	22	GCTCCCTCATCCACATGCAGAA	62.652	22	205	TCAGTGAGCGAGGTCTGTCTCC	63.403	22	GCTCCCTCATCCACATGCAGAA	62.652	22	163
TRINITY_DN16878_c0_g2	1	p1	(T)12	12	205	216	TCCCTTCACGCCCCTCCAAAA	64.043	21	CGACAGCTACTCGGACCAGTAA	61.511	22	227	CCCTTCACGCCCCTCCAAAA	62.707	20	CGACAGCTACTCGGACCAGTAA	61.511	22	226	TCCCTTCACGCCCCTCCAAAA	64.043	21	ACAGCTACTCGGACCAGTAAAC	59.769	22	225
TRINITY_DN16878_c1_g1	1	p1	(A)13	13	259	271
TRINITY_DN16880_c0_g1	1	p3	(TAA)5	15	1381	1395	ACCTCCTCGCGGTCATCTGTC	63.916	21	CCCTGTCCCAACCTCAGCCTTA	63.694	22	249	ACCTCCTCGCGGTCATCTGTC	63.916	21	CCTGTCCCAACCTCAGCCTTAC	62.582	22	248	CTCCTCGCGGTCATCTGTCCTG	64.625	22	CCCTGTCCCAACCTCAGCCTTA	63.694	22	247
TRINITY_DN16881_c1_g2	1	p2	(AG)8	16	16	31
TRINITY_DN16881_c1_g2	2	p2	(TC)6	12	175	186	TTGAAGCGACTAACACGATGAA	58.355	22	TCGCATTGACTGGTGTGCTAAA	60.809	22	179	TGAAGCGACTAACACGATGAAA	58.355	22	TCGCATTGACTGGTGTGCTAAA	60.809	22	178	TTGAAGCGACTAACACGATGAA	58.355	22	CGCATTGACTGGTGTGCTAAAG	60.413	22	178
TRINITY_DN16884_c0_g1	1	c	(TC)8tt(TC)11(TA)6	52	2786	2837	CTCTCCGTGCTTCTGGGTATTT	60.093	22	TGAATCGGTAAACAGGGTGATT	57.705	22	244	CTCTCCGTGCTTCTGGGTATTT	60.093	22	GAATCGGTAAACAGGGTGATTA	55.895	22	243	TCTCTCCGTGCTTCTGGGTATT	60.888	22	TGAATCGGTAAACAGGGTGATT	57.705	22	245
TRINITY_DN16885_c0_g1	1	p2	(GT)6	12	1390	1401	TGGAAGCTCTGTTACCTCATTA	56.553	22	AACCAGTTCTCCTCCGCCTTTA	61.355	22	189	TGGAAGCTCTGTTACCTCATTA	56.553	22	ACCAGTTCTCCTCCGCCTTTA	60.83	21	188	ATGGAAGCTCTGTTACCTCATT	57.148	22	ACCAGTTCTCCTCCGCCTTTAC	61.995	22	189
TRINITY_DN16886_c0_g1	1	p3	(ATA)5	15	1335	1349
TRINITY_DN16886_c1_g1	1	p2	(TC)6	12	557	568	TCCCCTCGCGTGTTGTCTCATT	64.201	22	AGCACTGCCACCTTTTCACTGT	62.923	22	229	CCCCTCGCGTGTTGTCTCATTT	63.375	22	AGCACTGCCACCTTTTCACTGT	62.923	22	228	CCCTCGCGTGTTGTCTCATTTA	60.929	22	AGCACTGCCACCTTTTCACTGT	62.923	22	227
TRINITY_DN16891_c1_g1	1	p2	(GA)8	16	812	827	ATGTGCCACTCAGACCAATGTT	60.49	22	AGGAGCTGTCTGGGGCGAAATG	64.862	22	237	AATGTGCCACTCAGACCAATGT	60.49	22	AGGAGCTGTCTGGGGCGAAATG	64.862	22	238	TGTGCCACAAAGTCGGTTTCCT	62.91	22	AGCACCCCGAAGAGAGCATTGT	64.244	22	230
TRINITY_DN16901_c1_g1	1	p2	(AT)8	16	31	46	GGTTATATTCCCATACGGCAAA	56.275	22	TTTCTCCAATGCAATGCGAATA	57.02	22	176	GGTTATATTCCCATACGGCAAA	56.275	22	TCTCCAATGCAATGCGAATATA	56.017	22	174	TCAAGGTTATATTCCCATACGG	55.122	22	TCTCCAATGCAATGCGAATATA	56.017	22	178
TRINITY_DN16902_c0_g4	1	p2	(TC)11	22	760	781	TGAACGGCAGCTGGATGAGATA	61.539	22	CGGTCGGTCATCAGAGGGTAAA	61.786	22	219	TGAACGGCAGCTGGATGAGATA	61.539	22	GCGGTCGGTCATCAGAGGGTAA	64.046	22	220	GCATGAACGGCAGCTGGATGAG	64.355	22	CGGTCGGTCATCAGAGGGTAAA	61.786	22	222
TRINITY_DN16905_c0_g1	1	p2	(CA)35	70	1	70
TRINITY_DN16905_c1_g1	1	p2	(TG)10	20	312	331	GTGCTTGCAATTATACTATCCC	55.027	22	ACACAAATTCATGACCGGTTC	57.085	21	234	GTGCTTGCAATTATACTATCCC	55.027	22	TACACAAATTCATGACCGGTTC	56.98	22	235	GTGCTTGCAATTATACTATCCC	55.027	22	TGACCGGTTCAATATCAGGAT	56.505	21	223
TRINITY_DN16905_c2_g1	1	p2	(AC)6	12	339	350	CCCACCACCGTTCCTTCACAAA	63.23	22	GCCAAAGAAGAAACCTGCACAG	60.544	22	248	CCACCACCGTTCCTTCACAAAA	61.525	22	GCCAAAGAAGAAACCTGCACAG	60.544	22	247	TCCCACCACCGTTCCTTCACAA	64.067	22	GCCAAAGAAGAAACCTGCACAG	60.544	22	249
TRINITY_DN16910_c6_g1	1	p2	(TA)9	18	64	81	AGTGTGTGTTTGTGTATGTGTA	55.897	22	GTCTCTCTGAACGGTCTGTCTT	59.445	22	245	AGTGTGTGTTTGTGTATGTGTA	55.897	22	TCTCTCTGAACGGTCTGTCTTG	59.446	22	244	AGTGTGTGTTTGTGTATGTGTA	55.897	22	CTCTCTGAACGGTCTGTCTTGT	59.705	22	243
TRINITY_DN16911_c4_g2	1	p1	(A)12	12	469	480	GGCATCACACGCGCTACAAAA	62.38	21	TCTAGGGGAGCTGGAAAATGAG	59.226	22	237	GGCATCACACGCGCTACAAAA	62.38	21	TCTAGGGGAGCTGGAAAATGA	58.154	21	237	GGCATCACACGCGCTACAA	61.387	19	TCTAGGGGAGCTGGAAAATGAG	59.226	22	237
TRINITY_DN16913_c0_g1	1	p2	(AC)6	12	1799	1810	GCTGCTGAACCGCCATCACATT	64.27	22	TCCTTGAGCCGGGACAGTACAA	63.335	22	152	GCTGCTGAACCGCCATCACATT	64.27	22	TCTCCTTGAGCCGGGACAGTAC	63.434	22	154	GCTGCTGAACCGCCATCACAT	63.898	21	TCCTTGAGCCGGGACAGTACAA	63.335	22	152
TRINITY_DN16914_c1_g1	1	p3	(CAT)5	15	233	247	CAAGTTCTTCCCGTGACGATGA	60.609	22	CCCTCCGCCTTTCAGCTTCAT	62.736	21	132	AGTTCTTCCCGTGACGATGAGA	61.14	22	CCCTCCGCCTTTCAGCTTCAT	62.736	21	130	AAGTTCTTCCCGTGACGATGAG	60.353	22	CCCTCCGCCTTTCAGCTTCAT	62.736	21	131
TRINITY_DN16916_c3_g1	1	p3	(TAA)5	15	1647	1661	ACATTTGCTTGCGAAGTTATTT	55.802	22	AGGATTTGGGGTGCATCTTCTA	59.148	22	249	ACATTTGCTTGCGAAGTTATTT	55.802	22	GGATTTGGGGTGCATCTTCTAT	58.163	22	248	TACATTTGCTTGCGAAGTTATT	55.012	22	AGGATTTGGGGTGCATCTTCTA	59.148	22	250
TRINITY_DN16918_c1_g1	1	c	(TCC)5ttaatctcagg(CTC)5	41	75	115	GCTGTCACGGCCCTCCTCTTT	64.702	21	GAGCGGTCGAGGAGGAAGAGG	63.964	21	152	GCTGTCACGGCCCTCCTCTTT	64.702	21	GCAGAAGAGCGCGTGTCACA	63.616	20	176	GCTGTCACGGCCCTCCTCTTT	64.702	21	AGCGGTCGAGGAGGAAGAGGA	64.486	21	151
TRINITY_DN16918_c2_g2	1	p3	(TCC)5	15	2019	2033	TCATCTCCCTCCTCTGCCTCAG	62.689	22	GGACTCGTCTGGCCTCCTCTTT	63.703	22	246	AACCTGCGACGAACCAGAAGTA	61.913	22	TGACAACAGCAGCAGTGGAAGA	62.385	22	230	ACCTGCGACGAACCAGAAGTAG	62.28	22	TGACAACAGCAGCAGTGGAAGA	62.385	22	229
TRINITY_DN16918_c2_g2	2	p3	(AGG)7	21	2630	2650	AGCACCCAGGTCCCATTGAACC	64.808	22	GGTGCGGTCAGTGGGGTAGAG	64.466	21	163	AGCACCCAGGTCCCATTGAACC	64.808	22	TGTCCGTTGCAGGTGGTGATAG	62.561	22	249	GCACCCAGGTCCCATTGAACC	63.556	21	GGTGCGGTCAGTGGGGTAGAG	64.466	21	162
TRINITY_DN16918_c2_g2	3	p3	(TTA)6	18	5643	5660	AGTCCTTTGTTGGTGGTTAGAT	57.276	22	TGTGCCATGTATATTCACGTAA	55.633	22	237	AGTCCTTTGTTGGTGGTTAGA	56.773	21	TGTGCCATGTATATTCACGTAA	55.633	22	237	TAGTCCTTTGTTGGTGGTTAGA	56.679	22	TGTGCCATGTATATTCACGTAA	55.633	22	238
TRINITY_DN16924_c0_g2	1	p3	(GAA)6	18	671	688	TGTTGTCGTTGGCTCACGAAAG	61.873	22	CGTCGTCCGCCATCTTTCAAAA	61.997	22	237	GAGGATGTTGTCGTTGGCTCAC	61.753	22	CGTCGTCCGCCATCTTTCAAAA	61.997	22	242	CGCGTCCATGGTCCGAAGT	62.643	19	CGTCGTCCGCCATCTTTCAAAA	61.997	22	104
TRINITY_DN16925_c0_g1	1	c	(TC)10(TG)8	36	323	358	TGACCAAACAATGCAGCAATAC	58.088	22	AGAGGGGAAGCTGACAGAAATG	60.026	22	119	TGACCAAACAATGCAGCAATAC	58.088	22	AGAGGGGAAGCTGACAGAAAT	58.726	21	119	CTGACCAAACAATGCAGCAATA	57.823	22	AGAGGGGAAGCTGACAGAAATG	60.026	22	120
TRINITY_DN16925_c2_g2	1	p2	(CA)11	22	166	187
TRINITY_DN16925_c3_g1	1	p2	(GT)6	12	152	163	GGGAGAGTGGTCGCGTTGTTTT	63.559	22	CATCTCCGTGCGTCCCGTAAAT	62.973	22	129	GGGAGAGTGGTCGCGTTGTTTT	63.559	22	TCATCTCCGTGCGTCCCGTAAA	63.97	22	130	GGAGAGTGGTCGCGTTGTTTTG	62.489	22	CATCTCCGTGCGTCCCGTAAAT	62.973	22	128
TRINITY_DN16925_c3_g1	2	p2	(GT)7	14	1264	1277	TCTCTCTGTTTGACCTGGTAAC	57.398	22	AGGTCTTTCTCCAGCAACAGCA	62.141	22	155	TCTCTCTGTTTGACCTGGTAAC	57.398	22	CTTTCTCCAGCAACAGCACCA	61.087	21	151	TCTCTCTGTTTGACCTGGTAAC	57.398	22	CTTTCTCCAGCAACAGCACCAC	62.211	22	151
TRINITY_DN16925_c6_g1	1	p2	(GT)8	16	159	174	CGGTTTGCAGTTTCGGGGTTTG	63.266	22	ATCTGGGCCGACTCTGACATGT	63.467	22	152	CGGTTTGCAGTTTCGGGGTTTG	63.266	22	TCTGGGCCGACTCTGACATGT	63.241	21	151	CGGTTTGCAGTTTCGGGGTTTG	63.266	22	AATCTGGGCCGACTCTGACATG	62.379	22	153
TRINITY_DN16926_c0_g1	1	p2	(GA)11	22	1	22
TRINITY_DN16926_c1_g1	1	c	(AG)11at(AG)7cgagatagagagtgagatagat(AG)7acagaaagcgaaatagagagaa(AG)7	110	1	110
TRINITY_DN16926_c1_g1	2	p1	(G)12	12	525	536
TRINITY_DN16926_c4_g1	1	p2	(AG)8	16	3313	3328	GTACCTGAGACGGCCCCTGAG	63.939	21	TCTGTCCAAAAGTGCTGCTCTC	60.808	22	100	TCCGAGCATGTGTTGTGTATGG	60.935	22	TGGTGCTAGCAGGTGTCTCTCT	62.812	22	250	TCCGAGCATGTGTTGTGTATGG	60.935	22	GGTGCTAGCAGGTGTCTCTCTC	62.098	22	249
TRINITY_DN16928_c8_g1	1	p2	(AG)9	18	28	45
TRINITY_DN16933_c5_g1	1	p2	(GA)9	18	1	18
TRINITY_DN16934_c7_g2	1	p1	(A)12	12	410	421	AAACCGCCGAAGTCCACTAAAA	60.746	22	CCCCATGTGTCATCCAGGAT	59.151	20	125	CAAACCGCCGAAGTCCACTAAA	61.38	22	CCCCATGTGTCATCCAGGAT	59.151	20	126	ACAAACCGCCGAAGTCCACTAA	62.438	22	CCCCATGTGTCATCCAGGAT	59.151	20	127
TRINITY_DN16938_c12_g1	1	p3	(TCA)5	15	250	264
TRINITY_DN16938_c9_g4	1	p1	(T)14	14	1718	1731	GTCCTGCCCCACACCATTGAT	62.697	21	AAGATGATGTAAGCAGGTCGTC	58.213	22	217	GTCCTGCCCCACACCATTGATT	63.135	22	AAGATGATGTAAGCAGGTCGTC	58.213	22	217	GTCCTGCCCCACACCATTGA	62.425	20	AGATGATGTAAGCAGGTCGTC	57.555	21	216
TRINITY_DN16940_c2_g2	1	p2	(TA)6	12	1104	1115	TGGGCATCTTGGTGTCTCATGT	61.955	22	AGAATGACACGACCCTGATAAC	57.875	22	249	TGGGCATCTTGGTGTCTCATGT	61.955	22	ACACGACCCTGATAACACTTTT	57.919	22	243	TGGGCATCTTGGTGTCTCATGT	61.955	22	GAATGACACGACCCTGATAACA	58.143	22	248
TRINITY_DN16940_c2_g3	1	p1	(A)13	13	71	83	GGGTTTCCTGCAGCACTTTG	59.967	20	CGCCCGCTTGTGGTGTGAG	64.131	19	152	GGGTTTCCTGCAGCACTTTG	59.967	20	GGTCCACGCTATTCTCCGAGAT	61.653	22	130	GGGTTTCCTGCAGCACTTTG	59.967	20	CGCCCGCTTGTGGTGTGA	63.286	18	152
TRINITY_DN16942_c1_g4	1	p4	(AAAC)5	20	295	314	TCAGCATTTGGTAATTGAAGCT	56.59	22	TTTCTTTTGCGCTTGAGTTAAA	55.686	22	239	CAGCATTTGGTAATTGAAGCTT	55.856	22	TTTCTTTTGCGCTTGAGTTAAA	55.686	22	238	TTCAGCATTTGGTAATTGAAGC	55.866	22	TTTCTTTTGCGCTTGAGTTAAA	55.686	22	240
TRINITY_DN16946_c3_g5	1	p5	(TTAGT)15	75	197	271
TRINITY_DN16949_c0_g1	1	p2	(TA)8	16	175	190	CCCCAATAACAACCCCACTCTC	60.621	22	AGGCATCCTTTCTTTTCCTCCA	59.62	22	171	ACAACCCCACTCTCAAACATAA	57.553	22	AGGCATCCTTTCTTTTCCTCCA	59.62	22	163	CAACCCCACTCTCAAACATAAA	56.533	22	AGGCATCCTTTCTTTTCCTCCA	59.62	22	162
TRINITY_DN16949_c0_g1	2	p2	(CA)8	16	1064	1079	ACGGTCCTCTACACAACAAGAT	59.102	22	TGAAGCGACATCAGCGGATTCA	62.612	22	219	ACGGTCCTCTACACAACAAGAT	59.102	22	TGAAGCGACATCAGCGGATTC	61.069	21	219	ACGGTCCTCTACACAACAAGAT	59.102	22	AGCGACATCAGCGGATTCATAG	60.609	22	216
TRINITY_DN16949_c0_g3	1	p2	(TA)14	28	518	545
TRINITY_DN16953_c3_g4	1	p2	(GT)7	14	1449	1462	GCACACGTACACCCAACAATCA	61.636	22	CCCCGCCCCACCCTTATCA	63.697	19	142	TGCACACGTACACCCAACAATC	61.636	22	CCCCGCCCCACCCTTATCA	63.697	19	143	ATGCACACGTACACCCAACAAT	61.073	22	CCCCGCCCCACCCTTATCA	63.697	19	144
TRINITY_DN16954_c0_g2	1	p1	(A)27	27	2322	2348
TRINITY_DN16956_c5_g1	1	p1	(T)12	12	551	562	ACTCACTCTCATGCCATTTTAA	55.713	22	GTGTCTGCCTCTGTCACCATAC	60.675	22	134	GCAGCTCCTTAAGTTTGACCTA	58.061	22	TGTCTGCCTCTGTCACCATACA	61.086	22	250	ACTCACTCTCATGCCATTTTAA	55.713	22	AGGGAGGACTTCAGGACACTTA	59.888	22	244
TRINITY_DN16957_c15_g1	1	p2	(TA)6	12	430	441	GCACATAGAGGGTTTTGCATCT	58.98	22	CACGGGCACATGAGAGTAAGA	59.795	21	115	GCACATAGAGGGTTTTGCATCT	58.98	22	CACGGGCACATGAGAGTAAGAT	60.159	22	115	GCACATAGAGGGTTTTGCATCT	58.98	22	ACGGGCACATGAGAGTAAGATA	58.703	22	114
TRINITY_DN16958_c3_g1	1	p2	(CA)6	12	26	37	GCTGTGTCTTAGTTCTTCTGAA	56.061	22	CAGGTGCATGCCGTATTTTGTT	60.353	22	152	GCTGTGTCTTAGTTCTTCTGAA	56.061	22	CAGGTGCATGCCGTATTTTGT	59.798	21	152	GCTGTGTCTTAGTTCTTCTGAA	56.061	22	CAGGTGCATGCCGTATTTTG	58.088	20	152
TRINITY_DN16960_c1_g1	1	c	(AG)22aa(AG)9	64	1	64
TRINITY_DN16960_c1_g1	2	c	(AG)9acaggtgcgttaaaacttaagccgaaaatacaaaaagcgtggtgtttttctcctgttgatgaacagacagatgtgagg(CAGA)5	116	444	559	TGATGTCACTGAGAGCCAATCA	59.431	22	ACGCACTTATCCAACGCAAACA	61.636	22	235	TGATGTCACTGAGAGCCAATCA	59.431	22	ACCGTCATCAGTCCGTCTCACT	63.096	22	201	AGAAACAACCAGCACTGTCTTA	57.849	22	ACGCACTTATCCAACGCAAACA	61.636	22	210
TRINITY_DN16961_c0_g2	1	p3	(TGG)6	18	600	617	CGTGTGACCATAATGCCCAAAG	60.159	22	GCAAACAAGAAGCACCCTTAAT	57.743	22	247	GTGTGACCATAATGCCCAAAGA	58.911	22	GCAAACAAGAAGCACCCTTAAT	57.743	22	246	ACGTGTGACCATAATGCCCAAA	60.816	22	GCAAACAAGAAGCACCCTTAAT	57.743	22	248
TRINITY_DN16961_c0_g2	2	p3	(TAT)5	15	1323	1337	ACCTCTCTGTGTGCGTTCTGAT	61.664	22	ACACATCTGCCTGAAGAATCAC	58.658	22	224	CCTCTCTGTGTGCGTTCTGATT	60.611	22	ACACATCTGCCTGAAGAATCAC	58.658	22	223	CACCTCTCTGTGTGCGTTCTGA	62.474	22	ACACATCTGCCTGAAGAATCAC	58.658	22	225
TRINITY_DN16964_c5_g1	1	p2	(TA)6	12	65	76	TTATTGGCACCCCTGTTTAATA	55.382	22	AACTGTACAAGCGAGCCTATTA	57.269	22	207	ATTATTGGCACCCCTGTTTAAT	55.98	22	AACTGTACAAGCGAGCCTATTA	57.269	22	208	TTATTGGCACCCCTGTTTAATA	55.382	22	ACTGTACAAGCGAGCCTATTA	56.558	21	206
TRINITY_DN16968_c3_g3	1	p2	(CA)6	12	487	498	TCACGTTGTACTGCGCCATGAC	63.64	22	AGAAGCTGCCCCGATCGTAAAT	62.126	22	195	TCACGTTGTACTGCGCCATGAC	63.64	22	AGCTGCCCCGATCGTAAATATT	59.961	22	192	TCACGTTGTACTGCGCCATGAC	63.64	22	AAGCTGCCCCGATCGTAAATAT	59.961	22	193
TRINITY_DN16971_c2_g1	1	p1	(T)13	13	739	751	AGTCGCCACTGGTTGCTTTCT	62.528	21	GACAGGACGAGACCATCAAACA	60.289	22	162	AGTCGCCACTGGTTGCTTTCTG	63.572	22	GACAGGACGAGACCATCAAACA	60.289	22	162	TGAGCGGGCATCACTGTAGTC	62.162	21	GACAGGACGAGACCATCAAACA	60.289	22	179
TRINITY_DN16974_c4_g1	1	p2	(AT)7	14	1249	1262	TGCCGAGTGTGCACAGTTATTT	61.068	22	TGCTCTCTCTCTCCCTCGCTGT	64.575	22	176	TGCCGAGTGTGCACAGTTATT	60.542	21	TGCTCTCTCTCTCCCTCGCTGT	64.575	22	176	TGCCGAGTGTGCACAGTTATTT	61.068	22	GCTCTCTCTCTCCCTCGCTGT	63.064	21	175
TRINITY_DN16975_c0_g2	1	p3	(CAG)7	21	58	78	AGCAAAAGGTGTGGCTGATATT	58.566	22	CCAGTGAAACGCGGACCTAAAA	61.38	22	183	AAGCAAAAGGTGTGGCTGATAT	58.566	22	CCAGTGAAACGCGGACCTAAAA	61.38	22	184	AGCAAAAGGTGTGGCTGATATT	58.566	22	CCAGTGAAACGCGGACCTAAA	60.875	21	183
TRINITY_DN16975_c1_g2	1	p3	(CAG)5	15	219	233	CAGTGATCTTACGGCGATAATA	55.636	22	TGTCTCCAGGTGCTGTAG	55.499	18	108	TCAGTGATCTTACGGCGATAAT	57.151	22	TGTCTCCAGGTGCTGTAG	55.499	18	109	CAGTGATCTTACGGCGATAAT	55.68	21	TGTCTCCAGGTGCTGTAG	55.499	18	108
TRINITY_DN16977_c0_g1	1	p2	(AG)11	22	62	83
TRINITY_DN16979_c5_g1	1	p2	(GT)10	20	1	20
TRINITY_DN16989_c2_g1	1	p1	(A)16	16	48	63	CCCCTTCAATATAGGAGTCGAG	57.207	22	TCCACCAAGTGTCGATAGGA	57.775	20	250	CCCTTCAATATAGGAGTCGAGT	56.52	22	CTCCACCAAGTGTCGATAGGA	58.9	21	250	ACCCCTTCAATATAGGAGTCGA	57.805	22	GAAACTCTTCAACTGTGCTTGT	57.377	22	175
TRINITY_DN16994_c3_g3	1	c	(TC)13(AC)11	48	53	100	TGCATGTGTAAGATAGGATGGA	56.685	22	GGGAATGTTGTGTTCGGCTCTT	61.393	22	164	TGCATGTGTAAGATAGGATGGA	56.685	22	GGAATGTTGTGTTCGGCTCTTA	58.929	22	163	CTGCATGTGTAAGATAGGATGG	56.38	22	GGAATGTTGTGTTCGGCTCTTA	58.929	22	164
TRINITY_DN16999_c0_g1	1	p3	(GTT)5	15	255	269	TGTTGTTCTTGTTCATGATGAC	55.231	22	ACATCAGTCATCGCTTCCAAAA	58.589	22	114	TGTTGTTCTTGTTCATGATGAC	55.231	22	CATCAGTCATCGCTTCCAAAA	56.891	21	113	TGTTGTTCTTGTTCATGATGAC	55.231	22	ACATCAGTCATCGCTTCCAAA	57.942	21	114
TRINITY_DN17001_c0_g1	1	p2	(TC)19	38	419	456
TRINITY_DN17001_c1_g2	1	p3	(TGT)7	21	99	119	GTCTCCTTCGGTGGCCTGTAGA	63.434	22	GGAGAAACGCTGTGCTGCTTCA	63.864	22	139	TGTCTCCTTCGGTGGCCTGTAG	63.692	22	GGAGAAACGCTGTGCTGCTTCA	63.864	22	140	ATGTCTCCTTCGGTGGCCTGTA	63.147	22	GGAGAAACGCTGTGCTGCTTCA	63.864	22	141
TRINITY_DN17003_c11_g9	1	p1	(A)12	12	388	399	ATGTCTTCTTGATCCACTTCTG	55.817	22	CAGCCTGCATTGCCAAGATATT	59.636	22	213	ATGTCTTCTTGATCCACTTCTG	55.817	22	AGACATCCCTCCCCAACCTATA	59.473	22	250	ATGTCTTCTTGATCCACTTCTG	55.817	22	TCAGCCTGCATTGCCAAGATAT	60.424	22	214
TRINITY_DN17012_c3_g1	1	p2	(AT)9	18	731	748	GCCCACAGAACGACCAGGAAGT	64.719	22	TGTGTTCGGTGTCTCGCCTTCA	64.357	22	215	GCCCACAGAACGACCAGGAAGT	64.719	22	CGGTGTCTCGCCTTCAACTTTA	60.865	22	209	GCCCACAGAACGACCAGGAAGT	64.719	22	TCGGTGTCTCGCCTTCAACTTT	62.43	22	210
TRINITY_DN17013_c2_g5	1	p2	(AC)7	14	1973	1986	GGGGTTCATGCAGACTTGTGTA	60.552	22	CAGTTGCTGGCGAACGTAGAT	61.002	21	154	GGGGTTCATGCAGACTTGTGTA	60.552	22	GTTGCTGGCGAACGTAGATTTG	60.725	22	152	AAGGGGTTCATGCAGACTTGTG	61.077	22	CAGTTGCTGGCGAACGTAGATT	61.498	22	156
TRINITY_DN17014_c3_g2	1	p3	(ATT)5	15	149	163	CATGTTCGCCCAATTCGCATAA	60.223	22	GCATACGCCATTCAGTTAAACA	57.65	22	225	CATGTTCGCCCAATTCGCATAA	60.223	22	GCATACGCCATTCAGTTAAAC	55.95	21	225	TTGTGCATGTTCGCCCAATTC	60.337	21	GCATACGCCATTCAGTTAAACA	57.65	22	230
TRINITY_DN17016_c0_g1	1	p1	(T)44	44	354	397
TRINITY_DN17020_c0_g3	1	p2	(TA)10	20	16	35
TRINITY_DN17020_c0_g3	2	p3	(GAT)6	18	1609	1626	TGGGGTCATACAGGAACGTCGA	63.115	22	TGAAGCCTGATCCACACATGAA	59.96	22	239	GGGGTCATACAGGAACGTCGAG	62.405	22	TGAAGCCTGATCCACACATGAA	59.96	22	238	GCTGTGATGATGATGCCGTATA	58.411	22	CACCTGAGATGACTGTCAAAAT	56.358	22	206
TRINITY_DN17021_c3_g1	1	p2	(AG)6	12	70	81	TGGACCATACAAACACCAGGCT	61.894	22	TGTGCAGAGCTGAGAGGTGAGT	63.32	22	109	TGGACCATACAAACACCAGGCT	61.894	22	TTGTGCAGAGCTGAGAGGTGAG	62.239	22	110	TGGACCATACAAACACCAGGCT	61.894	22	TGTGCAGAGCTGAGAGGTGAG	61.767	21	109
TRINITY_DN17021_c5_g1	1	p4	(AGAC)5	20	58	77
TRINITY_DN17022_c0_g1	1	p2	(TG)6	12	75	86	CAGAAACCAAAGCTGTTCTACA	56.838	22	GTCATGCAGTGCTAGCATTTAA	57.379	22	247	CAGAAACCAAAGCTGTTCTACA	56.838	22	TGTCATGCAGTGCTAGCATTTA	58.391	22	248	CAGAAACCAAAGCTGTTCTACA	56.838	22	GTCATGCAGTGCTAGCATTTA	56.684	21	247
TRINITY_DN17022_c1_g3	1	p2	(TG)11	22	233	254
TRINITY_DN17023_c1_g1	1	p2	(AC)9	18	86	103
TRINITY_DN17023_c4_g1	1	p2	(AT)6	12	1542	1553
TRINITY_DN17026_c1_g1	1	p1	(T)16	16	289	304	TGTGCTGTTGACATAGGAAAGG	58.589	22	GTGCTGCTTCTGTGGACATTCA	61.388	22	163	TGTGCTGTTGACATAGGAAAGG	58.589	22	AGTGCTGCTTCTGTGGACATTC	61.133	22	164	TGTGCTGTTGACATAGGAAAGG	58.589	22	TGCTGCTTCTGTGGACATTCAA	60.749	22	162
TRINITY_DN17032_c0_g1	1	p2	(GA)12	24	1244	1267
TRINITY_DN17032_c1_g1	1	p1	(A)24	24	1	24
TRINITY_DN17032_c1_g2	1	p2	(AC)12	24	1	24
TRINITY_DN17033_c0_g2	1	p1	(T)16	16	548	563	CCGTTCGTCATAAAGGCAATGA	59.324	22	CGTGTGCGGCTAGTTGTTCTA	60.668	21	156	CCGTTCGTCATAAAGGCAATGA	59.324	22	CGTGTGCGGCTAGTTGTTCTAC	61.792	22	156	CCGTTCGTCATAAAGGCAATGA	59.324	22	TGTGCGGCTAGTTGTTCTACCA	61.922	22	154
TRINITY_DN17038_c1_g1	1	p1	(T)13	13	620	632	GGTGACAGAAGGGGAGTGTATA	58.628	22	CCAGTGGTGTGAAGAGAAATGA	58.256	22	234	ATGCCAGCAACACAAGGATCTA	60.026	22	CCAGTGGTGTGAAGAGAAATGA	58.256	22	150	TGCCAGCAACACAAGGATCTAA	60.225	22	CCAGTGGTGTGAAGAGAAATGA	58.256	22	149
TRINITY_DN17041_c0_g1	1	p1	(T)13	13	426	438	CCACAAAGGGCTTTTCGTTAAT	57.748	22	TCAGGATAGAGATGAGACTTGT	55.466	22	210	CACAAAGGGCTTTTCGTTAATA	55.286	22	TCAGGATAGAGATGAGACTTGT	55.466	22	209	CCACAAAGGGCTTTTCGTTAA	57.281	21	TCAGGATAGAGATGAGACTTGT	55.466	22	210
TRINITY_DN17041_c0_g1	2	p3	(CAC)5	15	714	728	CCAACAAACTCGAAAAGCAACT	58.23	22	CATCCCCATGCTTTTCCTTTCA	59.167	22	155	CCAACAAACTCGAAAAGCAACT	58.23	22	ACTGAACCAATAGTGCCCTCTT	59.355	22	249	CCAACAAACTCGAAAAGCAACT	58.23	22	TCCCCATGCTTTTCCTTTCAAT	58.48	22	153
TRINITY_DN17043_c1_g1	1	p1	(A)14	14	1716	1729	AAGTGCAGCATTTCCTCAACC	59.385	21	TGCACAGCTCAGGTCACTATTC	60.354	22	149	TAAGTGCAGCATTTCCTCAACC	59.18	22	TGCACAGCTCAGGTCACTATTC	60.354	22	150	ATAAGTGCAGCATTTCCTCAAC	57.291	22	CTGCACAGCTCAGGTCACTATT	60.355	22	152
TRINITY_DN17051_c0_g1	1	p1	(A)14	14	127	140
TRINITY_DN17054_c2_g4	1	p1	(C)13	13	296	308	CCACATGAGAAGAACCCAGAGA	59.431	22	CGAGGTCAAACAATCGCGATAA	59.399	22	143	TCCACATGAGAAGAACCCAGAG	59.431	22	CGAGGTCAAACAATCGCGATAA	59.399	22	144	CACATGAGAAGAACCCAGAGAA	57.722	22	CGAGGTCAAACAATCGCGATAA	59.399	22	142
TRINITY_DN17054_c3_g1	1	p2	(AT)8	16	2603	2618	AGTGTGATGCCCTCGTCCATAT	61.287	22	TCTGTGAGAGGGCCTTAATG	56.619	20	163	TGTGATGCCCTCGTCCATATT	59.232	21	TCTGTGAGAGGGCCTTAATG	56.619	20	161	TGTGATGCCCTCGTCCATATTG	60.485	22	TCTGTGAGAGGGCCTTAATG	56.619	20	161
TRINITY_DN17056_c0_g1	1	p3	(TGA)5	15	932	946	GGCGGGTGGGGTGGAAATCT	64.683	20	GCGCTCTTGACTCGTGACATCA	63.135	22	217	GGCGGGTGGGGTGGAAATCT	64.683	20	GTGCGCTCTTGACTCGTGACAT	63.387	22	219	GGCGGGTGGGGTGGAAATC	63.306	19	GCGCTCTTGACTCGTGACATCA	63.135	22	217
TRINITY_DN17058_c2_g1	1	p2	(AT)6	12	704	715	CCGCCTGGTGTAAGCAGATTTA	60.68	22	ACTGTCGCTCCATCACGAATAA	59.834	22	126	CCGCCTGGTGTAAGCAGATTTA	60.68	22	GACTCTCACCCACCACGATCTT	61.727	22	220	CCGCCTGGTGTAAGCAGATTTA	60.68	22	TGACTCTCACCCACCACGATCT	62.806	22	221
TRINITY_DN17067_c3_g1	1	p3	(AAT)7	21	87	107
TRINITY_DN17070_c0_g2	1	p1	(A)12	12	558	569	TGGTTCCCCGCCCAATCTTTTA	62.23	22	GACATTTGTTTCACTGCCCAAG	58.616	22	148	GGTTCCCCGCCCAATCTTTTAT	60.953	22	TGAGCCTGTTTAGTCTGTTTAC	56.046	22	170	GGTTCCCCGCCCAATCTTTTAT	60.953	22	GACATTTGTTTCACTGCCCAAG	58.616	22	147
TRINITY_DN17075_c0_g1	1	p2	(AT)9	18	4196	4213	CTCAAGTCAGAACCACCTATGT	57.456	22	TTGAGCGGATCCAAGGCATATA	59.363	22	201	TCTCAAGTCAGAACCACCTATG	57.192	22	TTGAGCGGATCCAAGGCATATA	59.363	22	202	CTCAAGTCAGAACCACCTATGT	57.456	22	TGAGCGGATCCAAGGCATATA	58.744	21	200
TRINITY_DN17075_c0_g1	2	p2	(AT)6	12	4752	4763	GGGGAAAAGTTGACTGGTTTC	57.272	21	GCAACTAAGAAAACGACCCATG	58.178	22	233	GGGGAAAAGTTGACTGGTTTC	57.272	21	AACTAAGAAAACGACCCATGAG	56.374	22	231	GGGGAAAAGTTGACTGGTTTC	57.272	21	CAACTAAGAAAACGACCCATGA	56.646	22	232
TRINITY_DN17075_c0_g2	1	p3	(AAC)5	15	678	692	TGGCCAATGAACTCCCAATGAT	60.292	22	GTGGTTGAGGTTTGGGCTTTAA	59.304	22	250	ATGGCCAATGAACTCCCAATGA	60.292	22	TGGTTGAGGTTTGGGCTTTAAT	58.418	22	250	GGCCAATGAACTCCCAATGATG	59.898	22	AGTGGTTGAGGTTTGGGCTTTA	60.092	22	250
TRINITY_DN17075_c0_g2	2	p1	(T)14	14	1423	1436	ATCTCAGCCCACCAACAATTAA	57.954	22	GTCAACTAATCTGGGTCGTAAC	56.558	22	163	AATCTCAGCCCACCAACAATTA	57.954	22	GTCAACTAATCTGGGTCGTAAC	56.558	22	164	ATCTCAGCCCACCAACAATTAA	57.954	22	AGGTCAACTAATCTGGGTCGTA	58.295	22	165
TRINITY_DN17077_c9_g1	1	p1	(A)12	12	307	318	GCATAACATCAACCCAGCATTG	58.549	22	TGGGTAAATATTGGACACACAT	55.4	22	214	GCATAACATCAACCCAGCATTG	58.549	22	TTGGGTAAATATTGGACACACA	55.617	22	215	GCATAACATCAACCCAGCATTG	58.549	22	TGTTGGGTAAATATTGGACACA	55.617	22	217
TRINITY_DN17079_c0_g3	1	p4	(AAAC)6	24	51	74
TRINITY_DN17081_c0_g1	1	p2	(CT)6	12	1041	1052	GCCTGACACGCTTGATTAAAC	58.148	21	TCAGGTTGAAGGCATTGGATCT	59.69	22	213	GCCTGACACGCTTGATTAAACA	59.775	22	TCAGGTTGAAGGCATTGGATCT	59.69	22	213	GCCTGACACGCTTGATTAAAC	58.148	21	CAGGTTGAAGGCATTGGATCTG	59.574	22	212
TRINITY_DN17084_c2_g1	1	p1	(A)12	12	84	95
TRINITY_DN17086_c1_g1	1	p3	(ATT)5	15	1521	1535	TGGACGGGCGACACAGGTG	64.736	19	AGGACACGCAGGCTGAACTTTC	63.318	22	250	TGGACGGGCGACACAGGTG	64.736	19	GGACACGCAGGCTGAACTTTCT	63.318	22	249	TTGGACGGGCGACACAGGT	64.06	19	GGACACGCAGGCTGAACTTTCT	63.318	22	250
TRINITY_DN17093_c1_g1	1	p2	(TG)6	12	322	333	GGGAGGCACGAATGAGACTTTT	60.876	22	GGATGTCGGCTGTGATGATAAT	58.332	22	140	AGGGAGGCACGAATGAGACTTT	61.682	22	GGATGTCGGCTGTGATGATAAT	58.332	22	141	GGGAGGCACGAATGAGACTTTT	60.876	22	TGCCCAGACTCTTGCTTCTGAT	61.685	22	222
TRINITY_DN17094_c3_g1	1	p2	(TG)6	12	816	827	CACAGACGTACACAAGCCTCAT	60.61	22	AGTGTGTAGCATGGATCTCTCT	58.359	22	238	TGTTTGTCCTTCATTGCACTCG	59.71	22	CCATTTGTCTGTGCGCTGTGTA	61.695	22	242	TGTTTGTCCTTCATTGCACTCG	59.71	22	CCCATTTGTCTGTGCGCTGTGT	64.138	22	243
TRINITY_DN17095_c4_g1	1	p2	(CT)9	18	622	639
TRINITY_DN17095_c5_g1	1	p2	(CT)13	26	1520	1545	AGCAGCAGTGTTTGGGTAAAA	58.616	21	GGTTAAGGAGAGAAGGGGAGTA	58.008	22	166	TAGCAGCAGTGTTTGGGTAAAA	58.443	22	GGTTAAGGAGAGAAGGGGAGTA	58.008	22	167	AGCAGCAGTGTTTGGGTAAAA	58.616	21	AAGGAGAGAAGGGGAGTAAAGA	57.578	22	162
TRINITY_DN17096_c1_g1	1	p1	(A)13	13	110	122	GCATTTTACAGCCAGTTTCATT	56.128	22	GTGTCTGTCTTCATGTCAATCT	56.116	22	147	GCATTTTACAGCCAGTTTCATT	56.128	22	AGTGTCTGTCTTCATGTCAATC	56.116	22	148	GCATTTTACAGCCAGTTTCATT	56.128	22	TGTCTGTCTTCATGTCAATCTT	55.397	22	146
TRINITY_DN17096_c1_g1	2	p2	(CG)6	12	2550	2561	CGTCTCCATGGCTCTGCATGTG	63.793	22	CGCTTTGAAAACCGCTCGATCT	62.056	22	160	TCGTCTCCATGGCTCTGCATGT	64.025	22	CGCTTTGAAAACCGCTCGATCT	62.056	22	161	CGTCTCCATGGCTCTGCATGTG	63.793	22	CGTCGCGTCGCTTTGAAAACC	63.464	21	168
TRINITY_DN17098_c2_g1	1	p2	(GT)12	24	1	24
TRINITY_DN17098_c3_g5	1	p2	(TG)8	16	2001	2016	TGTGACCACCCCATAAAATGAT	57.67	22	CACATATTTTGACATGACGAGC	56.158	22	229	TGTGACCACCCCATAAAATGA	57.184	21	CACATATTTTGACATGACGAGC	56.158	22	229	TGACCACCCCATAAAATGATCA	57.4	22	CACATATTTTGACATGACGAGC	56.158	22	227
TRINITY_DN17099_c6_g1	1	p2	(GT)14	28	1	28
TRINITY_DN17099_c6_g1	2	p2	(AG)10	20	2404	2423	GCGTGAGGATGTTTGTGTGTTT	60.223	22	ATCTACACAGTGCACCTTTAAT	55.443	22	248	GCGTGAGGATGTTTGTGTGTTT	60.223	22	AATCTACACAGTGCACCTTTAA	55.658	22	249	TGTCTCTCTTGCTTGCACTTCA	60.159	22	AATCTACACAGTGCACCTTTAA	55.658	22	208
TRINITY_DN17099_c6_g2	1	p2	(TG)11	22	421	442	GCGGGACTGGGAATCGTTATAA	60.224	22	TCCTGTAAATCATCCATGCAAA	56.033	22	145	GCGGGACTGGGAATCGTTATA	59.658	21	TCCTGTAAATCATCCATGCAAA	56.033	22	145	GCGGGACTGGGAATCGTTATAA	60.224	22	TTTCCTGTAAATCATCCATGCA	56.033	22	147
TRINITY_DN17101_c5_g1	1	p1	(T)14	14	173	186	GGGGAGGGACATCGGCATTTT	62.762	21	AAACACTGACCACCGACTAAAA	58.124	22	204	GGGGAGGGACATCGGCATTTT	62.762	21	AAAACACTGACCACCGACTAAA	58.124	22	205	GGGGAGGGACATCGGCATTTT	62.762	21	CAGTTGGTGGGAGGTAGATGAT	59.226	22	250
TRINITY_DN17103_c2_g1	1	p2	(AC)14	28	1	28
TRINITY_DN17104_c3_g1	1	p2	(GT)9	18	297	314
TRINITY_DN17109_c2_g4	1	p2	(AG)11	22	59	80	TGTATGAGAGGCGCTGTCTAGG	61.331	22	TCAACAATGGTCGCAACATTTA	57.162	22	148	CATGTATGAGAGGCGCTGTCTA	59.705	22	TCAACAATGGTCGCAACATTTA	57.162	22	150	ATGTATGAGAGGCGCTGTCTAG	59.444	22	TCAACAATGGTCGCAACATTTA	57.162	22	149
TRINITY_DN17110_c0_g2	1	p2	(TG)7	14	1567	1580	TGTGGGCAGCAACATTCAAGTA	60.751	22	AGTGTGTGGGTTGCGTGTTTTC	62.338	22	114	TGGTGAGAAAATGGCCCGATGA	62.277	22	GGGGTTCGACTTCCACGTCTGT	64.427	22	156	TGTGGGCAGCAACATTCAAGTA	60.751	22	GTGTGTGGGTTGCGTGTTTTC	61.059	21	113
TRINITY_DN17110_c0_g2	2	p1	(T)14	14	1865	1878	CGTGGAAGTCGAACCCCAAAAG	61.948	22	ACGGTCCCATTGCTACACTTCT	61.679	22	226	ACGTGGAAGTCGAACCCCAAAA	62.645	22	ACGGTCCCATTGCTACACTTCT	61.679	22	227	CGTGGAAGTCGAACCCCAAAAG	61.948	22	TCCTTACGGTCCCATTGCTACA	61.154	22	231
TRINITY_DN17110_c0_g2	3	p2	(CT)7	14	2028	2041	AGTGTAGCAATGGGACCGTAAG	60.094	22	CAGCGAGAGGAGGACAGATGAA	61.527	22	186	AGTGTAGCAATGGGACCGTAAG	60.094	22	ACAGCGAGAGGAGGACAGATGA	62.602	22	187	AAACATCCAGAGCGAGCTAGAT	59.302	22	CAGCGAGAGGAGGACAGATGAA	61.527	22	227
TRINITY_DN17117_c0_g1	1	p3	(TCT)5	15	685	699	TGGCCGATGTGATTCTGCTATG	60.808	22	GGGAGGGGTTGTGGCCTAGAT	63.372	21	106	GGCCGATGTGATTCTGCTATGG	61.446	22	GGGAGGGGTTGTGGCCTAGAT	63.372	21	105	TGGCCGATGTGATTCTGCTATG	60.808	22	GGGAGGGGTTGTGGCCTAGA	63.127	20	106
TRINITY_DN17120_c4_g4	1	p2	(AC)10	20	589	608
TRINITY_DN17122_c0_g3	1	c	(CA)6cg(CA)28	70	32	101	AATTACCAGGTACACACACACG	58.604	22	GGTGACTGTGACTCGCGAAAGA	62.77	22	224	AATTACCAGGTACACACACACG	58.604	22	TGGTGACTGTGACTCGCGAAAG	63.021	22	225	ATTACCAGGTACACACACACG	57.965	21	GGTGACTGTGACTCGCGAAAGA	62.77	22	223
TRINITY_DN17124_c0_g1	1	p2	(TA)6	12	2292	2303
TRINITY_DN17134_c5_g2	1	p2	(AC)11	22	1	22
TRINITY_DN17135_c0_g2	1	c	(CT)7t(TC)7	29	546	574	CCCCTCCTCCGTCAAAAGAAAT	60.291	22	AGTTGACCTTGATCGTGAAGTG	58.606	22	222	CCCCTCCTCCGTCAAAAGAAAT	60.291	22	ACCTTGATCGTGAAGTGAGGAA	59.367	22	217	CCCCTCCTCCGTCAAAAGAAAT	60.291	22	TGACCTTGATCGTGAAGTGAGG	60.029	22	219
TRINITY_DN17135_c2_g1	1	p2	(GT)6	12	19	30
TRINITY_DN17135_c2_g1	2	p2	(TC)6	12	766	777	GTGGAGACGGCGACAGAACTG	63.236	21	TGAACCGGATGAGAGTCGATGA	60.944	22	230	GTGGAGACGGCGACAGAACTG	63.236	21	GAACCGGATGAGAGTCGATGAT	59.705	22	229	GTGGAGACGGCGACAGAACT	62.144	20	TGAACCGGATGAGAGTCGATGA	60.944	22	230
TRINITY_DN17135_c2_g1	3	p2	(AC)17	34	1063	1096	AATGATCAGTTGACTCGTACAG	55.95	22	CAGCCATGAAACTGGTGT	55.125	18	213	AACACAATCAGTCCTGGAGAA	56.855	21	CAGCCATGAAACTGGTGT	55.125	18	181	ATGATCAGTTGACTCGTACAG	55.188	21	CAGCCATGAAACTGGTGT	55.125	18	212
TRINITY_DN17136_c4_g1	1	p1	(A)13	13	551	563	TTGGGGTGGGGAGCCATGAC	64.357	20	ACGAGGAAGGTGCCCAAGAATC	62.582	22	217	GTTGGGGTGGGGAGCCATGA	64.357	20	ACGAGGAAGGTGCCCAAGAATC	62.582	22	218	TGGGGTGGGGAGCCATGAC	63.934	19	ACGAGGAAGGTGCCCAAGAATC	62.582	22	216
TRINITY_DN17137_c3_g1	1	p2	(CT)7	14	655	668	AAGCGTGAAGAGAGGCCATTTT	60.816	22	CACTTGGTGCGTTGGTGTAGC	62.318	21	170	AAGCGTGAAGAGAGGCCATTTT	60.816	22	CATCGCTGTTTCGTGCTGGAA	61.794	21	212	AGCGTGAAGAGAGGCCATTTT	60.272	21	CACTTGGTGCGTTGGTGTAGC	62.318	21	169
TRINITY_DN17137_c3_g1	2	p3	(TGG)5	15	1673	1687	CGGTGCTGCTGGTGTGAGTTTT	64.073	22	TCTGAGCCGGCCCATGTCATAA	63.799	22	190	CGGTGCTGCTGGTGTGAGTTTT	64.073	22	CTCTGAGCCGGCCCATGTCATA	64.151	22	191	CGGTGCTGCTGGTGTGAGTTT	63.692	21	TCTGAGCCGGCCCATGTCATAA	63.799	22	190
TRINITY_DN17137_c3_g2	1	p4	(AAGG)6	24	323	346	AAGGAAGTAGCAAGGGAACACTG	55.907	23	TGTCTTCTGCCTGTCTTTCTTTC	55.983	23	145	AAGGAAGTAGCAAGGGAACACTGG	57.438	24	TGTCTTCTGCCTGTCTTTCTTTC	55.983	23	145	AAGGAAGTAGCAAGGGAACACTG	55.907	23	TGTCTTCTGCCTGTCTTTCTTT	54.355	22	145
TRINITY_DN17138_c0_g1	1	p3	(GAT)5	15	298	312	GGAACCGACCGCAGATGATCTC	63.03	22	GCGTGTTTGGCGAAAGTAAGT	60.003	21	150	TCTCGCGGATGAACTGGAAGAT	61.532	22	GCGTGTTTGGCGAAAGTAAGT	60.003	21	132	TCTCGCGGATGAACTGGAAGAT	61.532	22	CTGCTCGGACTCCATCTCTTCT	61.27	22	100
TRINITY_DN17139_c0_g2	1	c	(GT)8tttagtcacaatatccctccaatcttactgtactagc(TG)9c(GT)15	102	5463	5564	GCATGTGTGTTTGTGGGTGTAT	59.704	22	GCTATGATGCAGTTTTAGCAAA	55.692	22	184	GTGCATGTGTGTGTGTCTATGT	59.192	22	GCTATGATGCAGTTTTAGCAAA	55.692	22	249	AGTGCATGTGTGTGTGTCTATG	58.931	22	GCTATGATGCAGTTTTAGCAAA	55.692	22	250
TRINITY_DN17140_c1_g2	1	p2	(TC)7	14	1106	1119	CCCCTCTTCCAGCTCCCTCATA	62.713	22	TGCTTCCCATCACACTTTCCCT	61.898	22	239	TCCCCTCTTCCAGCTCCCTCAT	64.378	22	TGCTTCCCATCACACTTTCCCT	61.898	22	240	CCCCTCTTCCAGCTCCCTCATA	62.713	22	ATGCTTCCCATCACACTTTCCC	60.886	22	240
TRINITY_DN17143_c0_g2	1	p3	(AGG)5	15	1204	1218	CGTCCTCCTCGGGTCCTGATC	63.718	21	GCTGACGGAGGTGCTGGGAAT	64.771	21	219	CGTCCTCCTCGGGTCCTGATC	63.718	21	CTGACGGAGGTGCTGGGAATG	63.036	21	218	GTCCTCCTCGGGTCCTGATCGA	64.939	22	GCTGACGGAGGTGCTGGGAAT	64.771	21	218
TRINITY_DN17145_c1_g1	1	p1	(G)16	16	1064	1079	AGTCAGGTACACGTCCCATTTA	58.833	22	ACCTTGGATGCTTGGCTGTAAG	60.881	22	236	AGTCAGGTACACGTCCCATTTA	58.833	22	CCGGCATGTGGAGGTCTGTTC	63.297	21	169	AGTCAGGTACACGTCCCATTTA	58.833	22	ACAGACTTTCCCCGGCATGTG	62.932	21	180
TRINITY_DN17147_c1_g2	1	p1	(A)12	12	172	183	AGGGATATGAAACGGCTTTAAA	55.77	22	ACGCTCTACCTCTGTCTGTAAA	58.581	22	200	AAGGGATATGAAACGGCTTTAA	55.77	22	ACGCTCTACCTCTGTCTGTAAA	58.581	22	201	AGGGATATGAAACGGCTTTAAA	55.77	22	CGCTCTACCTCTGTCTGTAAAC	58.239	22	199
TRINITY_DN17153_c0_g1	1	p2	(TG)17	34	73	106	GCGTGCGGAGACCCAGAAGAA	64.96	21	GCACAGCTCAGACACCCATG	61.304	20	127	ACGTCAAAGGTCTGGGGCTATA	60.891	22	CCAGGAAGACAGTGATGGTATT	57.506	22	178	GCGTGCGGAGACCCAGAAGA	64.604	20	GCACAGCTCAGACACCCATG	61.304	20	127
TRINITY_DN17155_c2_g1	1	p4	(AAGG)5	20	2	21
TRINITY_DN17155_c3_g3	1	p1	(A)21	21	974	994
TRINITY_DN17157_c3_g2	1	p3	(ATC)7	21	1512	1532	TGCCGAATCAGTGCCAGTTTCT	62.774	22	TCCCTTTCGCTCTGTTCAGTCT	61.344	22	244	TGCCGAATCAGTGCCAGTTTCT	62.774	22	ACTCCCTTTCGCTCTGTTCAGT	61.607	22	246	TGCCGAATCAGTGCCAGTTTCT	62.774	22	AACTCCCTTTCGCTCTGTTCAG	60.549	22	247
TRINITY_DN17158_c1_g1	1	p2	(AG)8	16	659	674	CCTGTCGAGTCCAAAGCTGTTT	61.065	22	ACAGACCCCAGATCAGCCAGG	63.615	21	204	ACCTGTCGAGTCCAAAGCTGTT	62.126	22	ACAGACCCCAGATCAGCCAGG	63.615	21	205	CCTGTCGAGTCCAAAGCTGTTT	61.065	22	AACAGACCCCAGATCAGCCAGG	64.013	22	205
TRINITY_DN17159_c3_g1	1	p1	(A)12	12	15	26
TRINITY_DN1715_c0_g1	1	p2	(CA)9	18	282	299
TRINITY_DN17161_c2_g1	1	p2	(TA)7	14	70	83	TCTGCCTGGAAAAGAACATGTG	59.113	22	GGAGATCTAACTGCTGCATTCA	58.198	22	130	TCTGCCTGGAAAAGAACATGTG	59.113	22	TGGAGATCTAACTGCTGCATTC	58.198	22	131	TTCTGCCTGGAAAAGAACATGT	58.435	22	GGAGATCTAACTGCTGCATTCA	58.198	22	131
TRINITY_DN17162_c0_g1	1	p2	(AG)7	14	1622	1635	AAGGCCAGCAGTTCCCGTTTCT	64.714	22	GAGGAGCGCGTGAATCCATCTG	63.58	22	218	AGGCCAGCAGTTCCCGTTTCTT	64.714	22	GAGGAGCGCGTGAATCCATCTG	63.58	22	217	CGCATGTGGTCCGAGCCTTTC	64.168	21	GAGGAGCGCGTGAATCCATCTG	63.58	22	245
TRINITY_DN17162_c0_g1	2	p2	(GT)6	12	2952	2963	ACTGGAACTGAGAACGTGTCGC	63.023	22	TGCCCTGGAAACGCAGCTTTAA	63.296	22	198	AACTGGAACTGAGAACGTGTCG	60.798	22	TGCCCTGGAAACGCAGCTTTAA	63.296	22	199	ACTGGAACTGAGAACGTGTCGC	63.023	22	TTGCCCTGGAAACGCAGCTTTA	63.296	22	199
TRINITY_DN17168_c0_g1	1	p1	(T)13	13	267	279	GCTACTTGTTGGGCCTGAATTT	59.437	22	TGCCATTCATGTTTGTCCATCT	58.567	22	207	GCTACTTGTTGGGCCTGAATTT	59.437	22	GCCATTCATGTTTGTCCATCTA	56.747	22	206	GCTACTTGTTGGGCCTGAATT	58.829	21	TGCCATTCATGTTTGTCCATCT	58.567	22	207
TRINITY_DN17168_c1_g1	1	p3	(ATC)5	15	2566	2580	GCAAATGAAAGGCGTAGGTAAT	57.367	22	TCAACCAGCAAGAACCGTTAAA	58.72	22	124	CATGCAAATGAAAGGCGTAGGT	59.836	22	TCAACCAGCAAGAACCGTTAAA	58.72	22	127	GCAAATGAAAGGCGTAGGTAAT	57.367	22	CAACCAGCAAGAACCGTTAAAT	57.763	22	123
TRINITY_DN1716_c0_g1	1	p2	(AG)14	28	69	96	GTGATCTGTGTTGCATGCAGTA	59.256	22	TGGGGTGAGGACATGGATAACT	60.564	22	128	GTGATCTGTGTTGCATGCAGTA	59.256	22	ATGGGGTGAGGACATGGATAAC	59.557	22	129	GTGATCTGTGTTGCATGCAGTA	59.256	22	TGGGGTGAGGACATGGATAAC	59.156	21	128
TRINITY_DN1716_c1_g1	1	p2	(AG)8	16	31	46	GGGATCTCAACGGCACCTAAAA	60.617	22	AGTAGCCTTCGATGTTGTCTAG	57.359	22	108	AGGGATCTCAACGGCACCTAAA	61.422	22	AGTAGCCTTCGATGTTGTCTAG	57.359	22	109	GGGATCTCAACGGCACCTAAAA	60.617	22	TGTAGTAGCCTTCGATGTTGTC	57.894	22	111
TRINITY_DN17170_c0_g2	1	p3	(CTG)6	18	2514	2531	TGGTTCGGGTGCATGTGATGAT	62.593	22	ACCAAATGCAGCAACCCAGTAT	60.823	22	100	GCTGGTTCGGGTGCATGTGATG	64.555	22	GGGCCTCAGAGCTCCATGGAT	63.758	21	202	AGTCCTCCTCCACCCATATACT	59.202	22	ACCAAATGCAGCAACCCAGTAT	60.823	22	133
TRINITY_DN17172_c0_g1	1	p2	(AT)6	12	392	403	ACAGAGGGGCACACTGGATCTC	63.73	22	GTGTGGAGTGCAGTGGGTTAGT	62.449	22	243	AGGGGCACACTGGATCTCTTCT	62.851	22	GTGTGGAGTGCAGTGGGTTAGT	62.449	22	239	ACAGAGGGGCACACTGGATCTC	63.73	22	TGTGTGGAGTGCAGTGGGTTAG	62.447	22	244
TRINITY_DN17174_c2_g1	1	p2	(CT)6	12	32	43	TGGGGAATGGGGAAAGGGAATC	62.052	22	GAGAAGGGTGCCACAGGATCAA	62.271	22	180	GGGGAATGGGGAAAGGGAATCT	61.787	22	GAGAAGGGTGCCACAGGATCAA	62.271	22	179	GGGGAATGGGGAAAGGGAATCT	61.787	22	AGGGTGCCACAGGATCAAGTTA	61.365	22	175
TRINITY_DN17175_c1_g1	1	p3	(TGC)7	21	51	71	GAGGGTTTGTCTGCAGTTG	56.449	19	CAGCCACCCATCTGCGATAA	60.179	20	106	GAGGGTTTGTCTGCAGTTG	56.449	19	AGCCACCCATCTGCGATAA	58.779	19	105	GAGGGTTTGTCTGCAGTTG	56.449	19	CAGCCACCCATCTGCGATAAA	60.747	21	106
TRINITY_DN17175_c1_g2	1	p3	(CAT)6	18	64	81	ACAGGTATACACACAGATCATC	55.093	22	TCTGTTACTCACCTCACATCAT	56.566	22	149	ACAGGTATACACACAGATCATC	55.093	22	TCATTTATTTGCCGTCCACATT	56.936	22	222	ACAGGTATACACACAGATCATC	55.093	22	CATTTATTTGCCGTCCACATTG	56.897	22	221
TRINITY_DN17180_c4_g3	1	p2	(CA)11	22	1	22
TRINITY_DN17180_c4_g3	2	p2	(AC)6	12	376	387	AGGTGAAGGACGTTGGGGTGAT	63.627	22	GGCTTTGGAACTACATGGTGAT	58.644	22	179	GGTGAAGGACGTTGGGGTGATC	63.138	22	GGCTTTGGAACTACATGGTGAT	58.644	22	178	GTGAAGGACGTTGGGGTGATCA	62.509	22	GGCTTTGGAACTACATGGTGAT	58.644	22	177
TRINITY_DN17180_c4_g3	3	p2	(TC)7	14	963	976	AGACGCAAAGGTCGACTACAT	59.455	21	CCCCTGCATTCTGTGTCTAAAA	58.579	22	243	ACGCAAAGGTCGACTACATCCT	61.724	22	CCCCTGCATTCTGTGTCTAAAA	58.579	22	241	AGACGCAAAGGTCGACTACATC	60.416	22	CCCCTGCATTCTGTGTCTAAAA	58.579	22	243
TRINITY_DN17180_c4_g3	4	p2	(CT)7	14	1417	1430	AGCCCTTTTGCAACTCTTATAA	55.965	22	GTCATATACACTTAGGTTGGCC	56.309	22	116	AGCCCTTTTGCAACTCTTATA	55.181	21	GTCATATACACTTAGGTTGGCC	56.309	22	116	TAGCCCTTTTGCAACTCTTATA	55.157	22	GTCATATACACTTAGGTTGGCC	56.309	22	117
TRINITY_DN17184_c0_g3	1	p3	(GGA)5	15	407	421	AGGGAGGGTTGAGGGGAAACAA	63.288	22	CCTGGGCATCTCGTCTGGTTGT	64.536	22	217	AAGGGAGGGTTGAGGGGAAACA	63.288	22	CCTGGGCATCTCGTCTGGTTGT	64.536	22	218	AGGGAGGGTTGAGGGGAAACAA	63.288	22	CTGGGCATCTCGTCTGGTTGTT	62.826	22	216
TRINITY_DN17187_c0_g1	1	p2	(TC)14	28	1847	1874
TRINITY_DN17188_c3_g3	1	p1	(A)19	19	25	43	TCATGACAACTGCAAACTTTCT	56.747	22	TTGCTGTCTTCTCGTGGCTTTG	61.635	22	161	TCATGACAACTGCAAACTTTCT	56.747	22	GCTGTCTTCTCGTGGCTTTGAA	61.379	22	159	TCATGACAACTGCAAACTTTCT	56.747	22	TGCTGTCTTCTCGTGGCTTTG	61.142	21	160
TRINITY_DN17190_c3_g8	1	p2	(GA)6	12	690	701	ACGGGATGAAGCCTCTAGATGT	60.691	22	CCCACTACGGCAAAGGGTATAC	60.484	22	250	ATGACCAGTTCGAGCGCTATCT	61.59	22	TCATCCAAAATCCTGCGCTTGA	60.879	22	238	TGACCAGTTCGAGCGCTATCT	61.288	21	TCATCCAAAATCCTGCGCTTGA	60.879	22	237
TRINITY_DN17194_c0_g1	1	p1	(A)12	12	31	42
TRINITY_DN17194_c0_g1	2	p2	(TC)6	12	3212	3223	GCCAAGTCGTCTCTCCCCTGAT	63.769	22	TGGCATACTCAGCCTCCCAAAT	61.767	22	186	GCCAAGTCGTCTCTCCCCTGAT	63.769	22	GGCATACTCAGCCTCCCAAATT	60.688	22	185	GGCCAAAGTCGGTGCCATGAC	64.412	21	TTCTCAGTACGTGCCGGTAACT	61.395	22	212
TRINITY_DN17199_c5_g1	1	c	(AG)7aa(AG)6	28	98	125	TGGAGAGAAAGGTGCAGCTTAA	59.628	22	CAGATGTGGTTGCTGGGTAATT	58.908	22	212	TGGAGAGAAAGGTGCAGCTTAA	59.628	22	TCACTTTGACTGGAGCCGATTC	60.613	22	150	TGGAGAGAAAGGTGCAGCTTAA	59.628	22	CACTTTGACTGGAGCCGATTCA	60.872	22	149
TRINITY_DN17199_c9_g1	1	p5	(TAACG)4	20	291	310
TRINITY_DN171_c0_g1	1	p2	(AG)10	20	40	59	CAAAGAGGGGAGGGGTGCAGA	63.833	21	TCTCCACGACAACCAGCATCTT	61.931	22	111	ACAAAGAGGGGAGGGGTGCAG	64.111	21	TCTCCACGACAACCAGCATCTT	61.931	22	112	CACAAAGAGGGGAGGGGTGCA	64.375	21	TCTCCACGACAACCAGCATCTT	61.931	22	113
TRINITY_DN17202_c0_g2	1	p2	(CA)8	16	159	174	GTGGACGGATGTTTGGGCAATT	61.982	22	CACCCGGGCCTTCACAGAGATC	64.892	22	232	GTGGACGGATGTTTGGGCAATT	61.982	22	CACCCGGGCCTTCACAGAGAT	64.194	21	232	TGGACGGATGTTTGGGCAATTG	61.981	22	CACCCGGGCCTTCACAGAGATC	64.892	22	231
TRINITY_DN17205_c3_g3	1	p4	(CTAT)20	80	132	211
TRINITY_DN17205_c4_g1	1	p3	(AAT)18	54	1	54
TRINITY_DN17206_c0_g1	1	p2	(TG)13	26	1500	1525	CAGTCGAGATCTTCTGCTCTAT	56.902	22	TGCACCTCCAGATGACATTGT	59.648	21	162	AGTCGAGATCTTCTGCTCTATA	55.391	22	TGCACCTCCAGATGACATTGT	59.648	21	161	CAGTCGAGATCTTCTGCTCTAT	56.902	22	TGCACCTCCAGATGACATTGTG	60.877	22	162
TRINITY_DN17207_c4_g4	1	p2	(GA)6	12	1108	1119	GCGTCTGAAGCGTTTGGAGAGA	63.087	22	GGTGTGTTGGACTGCTCGATCA	62.804	22	111	GCGTCTGAAGCGTTTGGAGAGA	63.087	22	GGGGTGTGTTGGACTGCTCGAT	64.785	22	113	GCGTCTGAAGCGTTTGGAGAGA	63.087	22	GGGGTGTGTTGGACTGCTCGA	64.619	21	113
TRINITY_DN17208_c2_g4	1	p2	(TA)6	12	858	869
TRINITY_DN17209_c0_g1	1	p1	(T)14	14	1638	1651	TGCAAGGACTGTAGCAAGATTG	58.923	22	TCCCATCAGAGTAAACCAAACA	57.284	22	240	GCAAGGACTGTAGCAAGATTGA	58.662	22	TCCCATCAGAGTAAACCAAACA	57.284	22	239	TGCAAGGACTGTAGCAAGATT	57.576	21	TCCCATCAGAGTAAACCAAACA	57.284	22	240
TRINITY_DN17210_c0_g2	1	p2	(GT)29	58	1	58
TRINITY_DN17210_c0_g2	2	p2	(TG)35	70	585	654
TRINITY_DN17211_c0_g1	1	p3	(AAT)5	15	1758	1772	ACAGAAACACAAACTAGTCAGA	55.278	22	AAACGAATGGATGGGGCATTTT	59.429	22	210	ACAGAAACACAAACTAGTCAGA	55.278	22	AACGAATGGATGGGGCATTTT	58.813	21	209	ACAGAAACACAAACTAGTCAGA	55.278	22	AACGAATGGATGGGGCATTTTG	60.094	22	209
TRINITY_DN17216_c1_g1	1	c	(CT)6t(TC)9	31	2376	2406	TCTCTCTGTCTTGCCTGATTTT	57.369	22	GGCTCTCCCTTTGCATGTACAC	61.516	22	221	TTCTCTCTGTCTTGCCTGATTT	57.369	22	GGCTCTCCCTTTGCATGTACAC	61.516	22	222	TCTCTCTGTCTTGCCTGATTTT	57.369	22	GGCTCTCCCTTTGCATGTACA	60.34	21	221
TRINITY_DN17216_c1_g2	1	p2	(TC)9	18	587	604	GTTGGGCAGGGCGTTTCTTCAA	64.109	22	AGTGTGTTTGACTGCCTTTCTG	59.315	22	226	GTGTTGGGCAGGGCGTTTCTT	63.996	21	AGTGTGTTTGACTGCCTTTCTG	59.315	22	228	GGGCAGGGCGTTTCTTCAATAA	61.463	22	AGTGTGTTTGACTGCCTTTCTG	59.315	22	223
TRINITY_DN17216_c2_g1	1	p2	(TC)6	12	2492	2503	GCTCTGCCCTCACGCTCTGAA	64.715	21	GCGAGTCCCTAACGCCACTAGT	64.026	22	248	CTCTGCCCTCACGCTCTGAACT	64.24	22	GCGAGTCCCTAACGCCACTAGT	64.026	22	247	TCTGCCCTCACGCTCTGAACTG	64.485	22	GCGAGTCCCTAACGCCACTAGT	64.026	22	246
TRINITY_DN17217_c1_g1	1	p3	(GAT)5	15	498	512	GCGCCCCACCTACCGATGAA	64.721	20	AGCAACAGTCCTCACCTTCCTC	61.936	22	111	GCGCCCCACCTACCGATGAA	64.721	20	GCAACAGTCCTCACCTTCCTCA	62.192	22	110	GCGCCCCACCTACCGATGAA	64.721	20	ACAGTCCTCACCTTCCTCATGT	60.761	22	107
TRINITY_DN17218_c0_g1	1	p4	(TAGA)18	72	1	72
TRINITY_DN17218_c1_g3	1	p1	(A)12	12	361	372	AGCTGCTAAGACCTGTGCTTTA	59.697	22	TGGCTCAATGTGTCTCGACTTC	60.61	22	204	AGCTGCTAAGACCTGTGCTTTA	59.697	22	GGCTCAATGTGTCTCGACTTCA	60.61	22	203	AGCTGCTAAGACCTGTGCTTTA	59.697	22	TTGGCTCAATGTGTCTCGACTT	60.224	22	205
TRINITY_DN17221_c6_g1	1	p4	(GATG)6	24	74	97	AATGGATGGGTGGATGGATAGA	58.388	22	CAGTTACCCATCATGCCTTCTA	57.578	22	220	ATGGATGGGTGGATGGATAGAT	58.176	22	CAGTTACCCATCATGCCTTCTA	57.578	22	219	AATGGATGGGTGGATGGATAGA	58.388	22	AGTTACCCATCATGCCTTCTAT	56.653	22	219
TRINITY_DN17221_c7_g1	1	p3	(TCA)5	15	150	164	GGTGTGCCCTTCTCTTTTGTGT	61.271	22	GGCAGGATTGGTGAAGGCTAAG	61.267	22	147	TGTGCCCTTCTCTTTTGTGTCT	60.092	22	GGCAGGATTGGTGAAGGCTAAG	61.267	22	145	GGTGTGCCCTTCTCTTTTGTG	59.662	21	GGCAGGATTGGTGAAGGCTAAG	61.267	22	147
TRINITY_DN17221_c7_g1	2	p3	(TCG)5	15	387	401	GCCTTCACCAATCCTGCCTTTT	61.672	22	CTGCTGAGGAGTCTGATGATGA	59.306	22	220	GGGGCTGGTGTTGTATCCATTT	60.888	22	CTGCTGAGGAGTCTGATGATGA	59.306	22	190	GCCTTCACCAATCCTGCCTTTT	61.672	22	TGCTGAGGAGTCTGATGATGA	58.256	21	219
TRINITY_DN17221_c8_g2	1	p4	(CAGA)5	20	1	20
TRINITY_DN17222_c0_g1	1	p2	(TG)6	12	63	74	CGCTGACAGAAAGACGGACATA	60.415	22	GTGTGACATGTCTGCCCTCATA	60.093	22	232	CGCTGACAGAAAGACGGACATA	60.415	22	GTGACATGTCTGCCCTCATATA	57.393	22	230	CGCTGACAGAAAGACGGACATA	60.415	22	TGTGACATGTCTGCCCTCATAT	59.226	22	231
TRINITY_DN17222_c1_g1	1	p2	(GT)9	18	1	18
TRINITY_DN17222_c3_g1	1	p2	(TG)10	20	870	889	CGGCGGTGTACATGACTTCTAA	60.416	22	AGCAGAGGTCATTGGTTTGTTC	59.113	22	221	CGGCGGTGTACATGACTTCTAA	60.416	22	GCAGAGGTCATTGGTTTGTTCC	60.03	22	220	TGTCCAAAATCACATCCCTTTC	56.863	22	ACCTGTTCCTGTCGCTCAATTA	59.698	22	121
TRINITY_DN17223_c0_g1	1	p1	(T)15	15	1755	1769	TTCTCCATGTGTTCGCGTAAAA	58.868	22	AATAGGAGCACAACCCCTAAAA	57.332	22	210	TCTCCATGTGTTCGCGTAAAA	58.243	21	AATAGGAGCACAACCCCTAAAA	57.332	22	209	TTCTCCATGTGTTCGCGTAAAA	58.868	22	AAATAGGAGCACAACCCCTAAA	57.332	22	211
TRINITY_DN17224_c0_g1	1	p3	(TCA)5	15	409	423	CCTCAAGCCGCTCTAGGTTATT	59.897	22	GCTGTCTCTCGCCACACTGAAT	62.861	22	174	CCTCAAGCCGCTCTAGGTTATT	59.897	22	TGTCTCTCGCCACACTGAATCT	61.403	22	172	TCCTCAAGCCGCTCTAGGTTAT	60.69	22	GCTGTCTCTCGCCACACTGAAT	62.861	22	175
TRINITY_DN17225_c0_g1	1	p2	(GT)9	18	893	910
TRINITY_DN17225_c2_g1	1	p3	(ATA)7	21	1353	1373	GCTCTTTGGACCGCAAGTAAAA	59.708	22	ACGTCCTAGTCTTGGCCAACTT	61.612	22	146	AGGCTCTTTGGACCGCAAGTAA	62.2	22	ACGTCCTAGTCTTGGCCAACTT	61.612	22	148	AAGGCTCTTTGGACCGCAAGTA	62.2	22	ACGTCCTAGTCTTGGCCAACTT	61.612	22	149
TRINITY_DN17225_c2_g1	2	p2	(TG)14	28	1842	1869	TCCACTCCATCACAGGGTTCCT	62.791	22	GTCACTCCTCCCACTCGCAGG	64.45	21	194	TGACCTGGTGTATCTCCCTAAA	57.931	22	CCACTCGCAGGGAAATGATGGA	62.646	22	160	TCCACTCCATCACAGGGTTCCT	62.791	22	TCACTCCTCCCACTCGCAGG	63.409	20	193
TRINITY_DN17225_c3_g1	1	p2	(CA)6	12	1498	1509	ACGTGTGTGTTTGTGTGTGTGT	61.636	22	GAGTGGTCTGCGTGCGTGTG	64.198	20	172	CGTGTGTGTTTGTGTGTGTGTT	60.603	22	GAGTGGTCTGCGTGCGTGTG	64.198	20	171	ACGTGTGTGTTTGTGTGTGTGT	61.636	22	GAGGGGTTTTGGGAGTGGTCTG	62.791	22	184
TRINITY_DN17227_c0_g1	1	p2	(GT)7	14	1480	1493	TTGTGTGTGTGCATGCATGTAG	60.031	22	GAGGTGAAGCAGGGCGGAAGA	64.431	21	128	TGGTTTCCAGGTGATGAGAAGT	59.289	22	AGGTGAAGCAGGGCGGAAGA	63.665	20	243	TTGTGTGTGTGCATGCATGTAG	60.031	22	AGGTGAAGCAGGGCGGAAGA	63.665	20	127
TRINITY_DN17229_c0_g1	1	p1	(T)12	12	1769	1780	AGGCGTGTTTTGTGGACTAAGA	60.159	22	GCGACTGTTTCCATTCCAAGAT	59.25	22	212	CAGGCGTGTTTTGTGGACTAAG	60.032	22	GCGACTGTTTCCATTCCAAGAT	59.25	22	213	AGGCGTGTTTTGTGGACTAAGA	60.159	22	AGCGACTGTTTCCATTCCAAGA	60.225	22	213
TRINITY_DN17229_c0_g1	2	p1	(A)13	13	2108	2120	GTGGATGGTGATGTGTGTAAAT	56.682	22	ACTGCCCTCTACTGACATTAAC	57.527	22	235	TGTGGATGGTGATGTGTGTAAA	57.908	22	ACTGCCCTCTACTGACATTAAC	57.527	22	236	GTGGATGGTGATGTGTGTAAAT	56.682	22	ACTGCCCTCTACTGACATTAA	56.076	21	235
TRINITY_DN17234_c0_g3	1	p2	(AT)7	14	1422	1435	GCAAACGTACACACTCGCACAT	62.238	22	CGTTCGGTCGGAGGTTGAGAC	62.968	21	239	AACGTACACACTCGCACATCAA	60.8	22	CGTTCGGTCGGAGGTTGAGAC	62.968	21	236	ACGTACACACTCGCACATCAA	60.269	21	CGTTCGGTCGGAGGTTGAGAC	62.968	21	235
TRINITY_DN17236_c0_g1	1	p1	(T)13	13	1658	1670
TRINITY_DN17245_c0_g1	1	p2	(CA)27	54	17	70
TRINITY_DN17246_c2_g2	1	p2	(GT)11	22	1204	1225	TTCCCAGTTGACCTCCCTATTT	58.735	22	CGCTGGACCGTGTGTTCTCTAC	63.13	22	242	TTCCCAGTTGACCTCCCTATTT	58.735	22	CGCTGGACCGTGTGTTCTCTA	62.078	21	242	ATTCCCAGTTGACCTCCCTATT	58.525	22	CGCTGGACCGTGTGTTCTCTAC	63.13	22	243
TRINITY_DN17246_c3_g1	1	p2	(GT)9	18	6	23
TRINITY_DN17249_c1_g6	1	p4	(TATT)5	20	108	127
TRINITY_DN17249_c1_g8	1	p1	(A)19	19	494	512
TRINITY_DN17250_c1_g5	1	p1	(T)12	12	844	855	ATGATCTCTTCCCTACCTGAG	55.651	21	ACCGCCAGTACGTTCAACTTTA	60.224	22	239	TATGATCTCTTCCCTACCTGAG	55.606	22	ACCGCCAGTACGTTCAACTTTA	60.224	22	240	ATGATCTCTTCCCTACCTGAG	55.651	21	CCGCCAGTACGTTCAACTTTAC	59.844	22	238
TRINITY_DN17251_c0_g1	1	p1	(T)14	14	241	254	CAGCGCAAAGGTCAGGGGTTTG	64.703	22	TGCTGAGCTCTTCTGTCAACTT	59.896	22	208	CAGCGCAAAGGTCAGGGGTTT	63.735	21	TGCTGAGCTCTTCTGTCAACTT	59.896	22	208	GCGCAAAGGTCAGGGGTTTG	62.42	20	TGCTGAGCTCTTCTGTCAACTT	59.896	22	206
TRINITY_DN17251_c2_g2	1	p2	(TC)7	14	224	237	CAGGTGTGTCTGGGCCAAGATA	62.007	22	CGCCAGGGACGTGAGAGAGAAA	64.222	22	238	CAGGTGTGTCTGGGCCAAGATA	62.007	22	CGCCAGGGACGTGAGAGAGAA	63.846	21	238	AGGTGTGTCTGGGCCAAGATA	60.835	21	CGCCAGGGACGTGAGAGAGAAA	64.222	22	237
TRINITY_DN17252_c1_g4	1	p2	(GA)7	14	110	123	ACACAAGCACAAACACAACTGA	59.444	22	TCTCACACACCGTTTCCTTTGA	60.093	22	233	AGCACAAACACAACTGAGTAAT	56.481	22	TCTCACACACCGTTTCCTTTGA	60.093	22	228	GCACAAACACAACTGAGTAATG	56.463	22	TCTCACACACCGTTTCCTTTGA	60.093	22	227
TRINITY_DN17253_c2_g3	1	p4	(AAAC)6	24	338	361	CCCTGAGTCAGCATGGGTTTAT	60.092	22	TGTGGACACTGAGCAAGGATGA	61.614	22	238	CCCTGAGTCAGCATGGGTTTAT	60.092	22	GTGGACACTGAGCAAGGATGAC	61.19	22	237	CCCTGAGTCAGCATGGGTTTAT	60.092	22	GTGGACACTGAGCAAGGATGA	59.998	21	237
TRINITY_DN17253_c8_g1	1	p2	(TG)37	74	807	880
TRINITY_DN17254_c2_g1	1	p2	(TG)6	12	5	16
TRINITY_DN17254_c2_g2	1	p2	(TG)6	12	1171	1182	GCGATATATGAACCGGCCCTAA	60.094	22	TGTAGGCACGCTGGACAAAATT	61.073	22	143	CGCGATATATGAACCGGCCCTA	62.095	22	TGTAGGCACGCTGGACAAAATT	61.073	22	144	GCGATATATGAACCGGCCCTAA	60.094	22	ATGTAGGCACGCTGGACAAAAT	60.88	22	144
TRINITY_DN17261_c3_g1	1	p2	(GA)7	14	110	123	GAGCAGAGACATAAGAGCAGCT	59.899	22	TGGGCCACACAAAAGGGTAAAG	61.281	22	134	GAGCAGAGACATAAGAGCAGCT	59.899	22	GGGCCACACAAAAGGGTAAAG	59.657	21	133	GAGCAGAGACATAAGAGCAGCT	59.899	22	ACAGCCTGACAACTTGCACTTA	60.421	22	203
TRINITY_DN17268_c2_g1	1	p3	(TAT)5	15	5315	5329	TTGAGGTCACTTGGTTGTTATT	55.836	22	TGTCCATGCAATTTCCCTTAAG	56.928	22	174	TGAGGTCACTTGGTTGTTATTA	55.029	22	TGTCCATGCAATTTCCCTTAAG	56.928	22	173	GTTGAGGTCACTTGGTTGTTAT	56.552	22	TGTCCATGCAATTTCCCTTAAG	56.928	22	175
TRINITY_DN17269_c0_g1	1	c	(GT)15ga(GT)17	66	196	261	TCATGCCTATTCAGCTGCAAAA	58.909	22	CTGCATCAGTAACCCACATGTT	58.916	22	148	ACGTCATGCCTATTCAGCTGCA	62.632	22	CTGCATCAGTAACCCACATGTT	58.916	22	151	TCATGCCTATTCAGCTGCAAAA	58.909	22	CTGCATCAGTAACCCACATGT	58.285	21	148
TRINITY_DN17274_c0_g1	1	p2	(AT)6	12	1893	1904	CGTGACTTAAACCCGTGTATAT	56.016	22	GTTCTAGCCCAACATACACTTA	55.555	22	177	CGTGACTTAAACCCGTGTATAT	56.016	22	TGTTCTAGCCCAACATACACTT	57.366	22	178	TCGTGACTTAAACCCGTGTATA	56.955	22	TGTTCTAGCCCAACATACACTT	57.366	22	179
TRINITY_DN17278_c5_g1	1	p5	(GTGTT)5	25	1711	1735	GTGGTGTGTGTTGTGTGGAAAG	60.415	22	TCCCTCTCTTTCCAGCCTAATA	57.719	22	193	TGGTGTGTGTTGTGTGGAAAGA	60.553	22	TCCCTCTCTTTCCAGCCTAATA	57.719	22	192	TGGTGTGTGTTGTGTGGAAAGA	60.553	22	TTCCCTCTCTTTCCAGCCTAAT	58.535	22	193
TRINITY_DN17280_c9_g4	1	p2	(AG)13	26	529	554
TRINITY_DN17282_c0_g1	1	p2	(TC)11	22	1	22
TRINITY_DN17282_c0_g1	2	p2	(AC)6	12	277	288	TGAAACAACTGCCGCCCTTACA	62.97	22	AGCAACAAGGGGAAGAAAACAA	58.896	22	136	TGAAACAACTGCCGCCCTTACA	62.97	22	GCTCACCACAGCGTTATTGC	60.179	20	168	TGAAACAACTGCCGCCCTTACA	62.97	22	AGCAACAAGGGGAAGAAAACA	58.254	21	136
TRINITY_DN17282_c0_g2	1	p2	(TA)6	12	32	43
TRINITY_DN17282_c0_g2	2	p2	(CT)25	50	296	345	GACGTCGCTCTGGATGTTTGTC	61.795	22	AGCCCGACGACCCCATCATAGA	64.993	22	248	AGACGTCGCTCTGGATGTTTGT	62.231	22	AGCCCGACGACCCCATCATAGA	64.993	22	249	GACGTCGCTCTGGATGTTTGT	60.935	21	AGCCCGACGACCCCATCATAGA	64.993	22	248
TRINITY_DN17285_c3_g1	1	c	(CA)6ct(CA)7	28	223	250	TGACAGATCTAGTGACCGCATG	59.9	22	CACAGCCAGACTCACACATACA	60.289	22	110	TGACAGATCTAGTGACCGCATG	59.9	22	CACACAGCCAGACTCACACATA	60.289	22	112	TGACAGATCTAGTGACCGCATG	59.9	22	TGCACACACAGCCAGACTCACA	64.589	22	116
TRINITY_DN17286_c0_g2	1	p1	(A)12	12	600	611	GTGCAGCGATGAGGAAATTTAA	57.644	22	TCGATCTACCTTCCTGTGTTTT	57.115	22	177	GTGCAGCGATGAGGAAATTTAA	57.644	22	GTCGATCTACCTTCCTGTGTTT	57.81	22	178	GTGCAGCGATGAGGAAATTTAA	57.644	22	ACAGGGTGGAATTTCAGATGAG	58.039	22	201
TRINITY_DN17286_c0_g2	2	c	(TC)6tgtctgtctctggccctctatcagtttcgttctctctcattctctctctg(TC)6	74	2425	2498	GCAGGGTGGGCGAGTATAC	59.931	19	ACGATTTGTGACGGTGCC	58.35	18	177	GCAGGGTGGGCGAGTATACC	62.379	20	ACGATTTGTGACGGTGCC	58.35	18	177	GCAGGGTGGGCGAGTATA	58.454	18	ACGATTTGTGACGGTGCC	58.35	18	177
TRINITY_DN17286_c0_g3	1	p2	(AG)6	12	262	273
TRINITY_DN17290_c1_g4	1	p2	(CT)7	14	408	421	CCAACCATTACCACTGCCTCAT	60.621	22	AGGAAGGTGCGTGGGAGAAAAG	62.775	22	116	CCAACCATTACCACTGCCTCAT	60.621	22	TGCGTGGGAGAAAAGCGAGAAA	63.004	22	109	CCAACCATTACCACTGCCTCAT	60.621	22	GCGTGGGAGAAAAGCGAGAAAT	61.762	22	108
TRINITY_DN17292_c5_g1	1	p2	(CA)7	14	1435	1448
TRINITY_DN17294_c4_g1	1	p1	(T)12	12	111	122	ACTTTTCAAGCACACGTGTTAA	57.311	22	CAGCGCCTCATTCCCTTCTC	60.813	20	169	ACTTTTCAAGCACACGTGTTAA	57.311	22	AGCGCCTCATTCCCTTCTCAG	62.184	21	168	ACTTTTCAAGCACACGTGTTAA	57.311	22	AGCGCCTCATTCCCTTCTCA	61.268	20	168
TRINITY_DN17296_c0_g1	1	p1	(A)18	18	362	379	AGACATCGGGCAGTTCAGTAA	59.1	21	TCGATCAGGCTGGAAATTTCAT	58.11	22	159	TAGACATCGGGCAGTTCAGTAA	58.906	22	TCGATCAGGCTGGAAATTTCAT	58.11	22	160	GCTCTTTAGACATCGGGCAGTT	60.678	22	TCGATCAGGCTGGAAATTTCAT	58.11	22	166
TRINITY_DN17298_c0_g1	1	p2	(TC)6	12	468	479	CCTTCCATCCATCCCTGTAACT	59.22	22	TGCACAGACACAGAGGGATAGA	60.557	22	235	TCCTTCCATCCATCCCTGTAAC	59.222	22	TGCACAGACACAGAGGGATAGA	60.557	22	236	CCTTCCAACCATCCTTCCAATC	58.973	22	TGCACAGACACAGAGGGATAGA	60.557	22	162
TRINITY_DN17304_c3_g1	1	p1	(T)12	12	196	207	ACGGCTCTCTAAAATGCTTGAT	58.121	22	ATTTGCAACATCCGGGTTACC	59.178	21	115	GACGGCTCTCTAAAATGCTTGA	58.738	22	ATTTGCAACATCCGGGTTACC	59.178	21	116	ACGGCTCTCTAAAATGCTTGAT	58.121	22	GATTTGCAACATCCGGGTTACC	60.159	22	116
TRINITY_DN17304_c7_g1	1	p3	(TGA)5	15	1657	1671	GCGAGCAGACGGGTTTGATTGA	63.668	22	GGCAGCTGTTGAGGAGGTTTGT	63.294	22	249	AGCGAGCAGACGGGTTTGATTG	63.676	22	GGCAGCTGTTGAGGAGGTTTGT	63.294	22	250	GCGAGCAGACGGGTTTGATTGA	63.668	22	AGGCAGCTGTTGAGGAGGTTTG	63.041	22	250
TRINITY_DN17305_c2_g1	1	p2	(GT)6	12	1177	1188	TTGGGGTATAACGTGGCATTTT	58.568	22	ACAGGACGATCACAGACATATA	56.191	22	184	TGGGGTATAACGTGGCATTTT	57.911	21	ACAGGACGATCACAGACATATA	56.191	22	183	TTTGGGGTATAACGTGGCATTT	58.568	22	ACAGGACGATCACAGACATATA	56.191	22	185
TRINITY_DN17307_c0_g1	1	p3	(TCA)5	15	2028	2042	CGGCTGGAGGAGGTCGGAAAA	64.421	21	TGCCCTGCCTGTAGATGAAGGT	63.437	22	209	CGGCTGGAGGAGGTCGGAAAA	64.421	21	CTCTGCCCTGCCTGTAGATGAA	61.806	22	212	CGGCTGGAGGAGGTCGGAAAA	64.421	21	CTGCCCTGCCTGTAGATGAAGG	62.705	22	210
TRINITY_DN17307_c0_g1	2	p3	(TCA)6	18	3195	3212	TCGGTGATCTGTTCCTCCTCTT	60.558	22	CTCGAAACTGGGCACTGGAGAC	63.111	22	219	GAGTCCGACGTCTCAGCTTTT	60.336	21	AGCTGCCTGAGTCTGAGATGAA	61.152	22	208	TCGGTGATCTGTTCCTCCTCTT	60.558	22	CCTCGAAACTGGGCACTGGAGA	64.21	22	220
TRINITY_DN17310_c4_g1	1	p1	(A)12	12	1362	1373	TGACAGGAAGAAGCGTGCATAA	60.289	22	TCAGTCTTGCTCCCGGGTTTTG	63.027	22	198	GACAGGAAGAAGCGTGCATAAA	59.258	22	TCAGTCTTGCTCCCGGGTTTTG	63.027	22	197	TGACAGGAAGAAGCGTGCATAA	60.289	22	GCTCCCGGGTTTTGAGGACAGT	64.745	22	190
TRINITY_DN17314_c0_g1	1	p2	(GT)7	14	1480	1493	AATTTTGCGGGACCATGTATTT	57.183	22	GTCAGATTGCACCTCACATAAA	56.703	22	149	AATTTTGCGGGACCATGTATTT	57.183	22	GCCAAGTCAGATTGCACCTCAC	62.02	22	154	AATTTTGCGGGACCATGTATTT	57.183	22	AGTCAGATTGCACCTCACATAA	57.442	22	150
TRINITY_DN17314_c1_g1	1	p3	(ATC)5	15	4015	4029	AGGAAATTTCTCTGGCCCTTTT	58.138	22	GAGCTGCCCCATCCTTCCATAC	62.781	22	247	GGAAATTTCTCTGGCCCTTTTG	58.07	22	GAGCTGCCCCATCCTTCCATAC	62.781	22	246	AGGAAATTTCTCTGGCCCTTTT	58.138	22	GCTGCCCCATCCTTCCATACA	62.215	21	245
TRINITY_DN17316_c0_g1	1	p2	(TC)9	18	3079	3096	CTCCCAAAAGCGCGTCCTGAAA	63.876	22	CCGCTCTCAGTCCAAGCCTTCA	64.511	22	206	TCCCAAAAGCGCGTCCTGAAAA	63.529	22	CCGCTCTCAGTCCAAGCCTTCA	64.511	22	205	CCCAAAAGCGCGTCCTGAAAAG	63.069	22	CCGCTCTCAGTCCAAGCCTTCA	64.511	22	204
TRINITY_DN17319_c1_g3	1	p2	(AT)10	20	487	506
TRINITY_DN17325_c0_g1	1	p2	(TG)6	12	2212	2223	TCAGTCCCACTCGTGCCAATGA	63.904	22	GGGCTACCTGTTGAAAGACACA	60.487	22	225	TGCAGGTCTTTGGCTGTCTTCA	62.398	22	CGACCGGCGCTTAAACAAAA	60.041	20	122	CAGTCCCACTCGTGCCAATGAA	63.076	22	GGGCTACCTGTTGAAAGACACA	60.487	22	224
TRINITY_DN17332_c0_g2	1	c	(GC)6cgcacg(CA)7cgcccgcgcggccccacacacatacacaccctcgcgca(CT)6ttct(CA)9	104	162	265
TRINITY_DN17338_c4_g1	1	p4	(GAGT)8	32	339	370
TRINITY_DN17339_c0_g1	1	p2	(TG)6	12	1466	1477	AGTGAGTCAGGGTTGGGTCAGC	64.177	22	ACAGATGGATGGGCGGGGTTAT	63.586	22	214	TGAGTCAGGGTTGGGTCAGCAC	64.426	22	ACAGATGGATGGGCGGGGTTAT	63.586	22	212	GTGAGTCAGGGTTGGGTCAGCA	64.426	22	ACAGATGGATGGGCGGGGTTAT	63.586	22	213
TRINITY_DN17340_c0_g1	1	p2	(AG)10	20	1341	1360	ACACAATCTGCTGCTGGTACA	59.928	21	ACACGACCATCTCAGGCTGTAA	61.407	22	127	TGAGGTGAAGCAGAGAGTGAGA	60.49	22	ACACGACCATCTCAGGCTGTAA	61.407	22	178	TGAGACTGTGGTGACCTGAAGA	60.69	22	ACGACCATCTCAGGCTGTAACA	61.407	22	224
TRINITY_DN17340_c1_g1	1	p2	(AG)25	50	1	50
TRINITY_DN17342_c1_g1	1	p2	(GT)7	14	1353	1366	AATGCACTACCCTCATCATTAA	55.211	22	AGACATCCAATCCATCACTACT	56.329	22	167	AATGCACTACCCTCATCATTAA	55.211	22	GGGGTGAACTATCCTTTTAAGA	55.154	22	233	TGCACTACCCTCATCATTAAAG	55.877	22	AGACATCCAATCCATCACTACT	56.329	22	165
TRINITY_DN17346_c0_g1	1	p1	(A)12	12	203	214	GCGATCCAAAGCAACAGTTTT	58.257	21	ACTGTTTCCAATGTGTATGAGA	55.38	22	202	GGCACTAGGAATGGTTCTTCTA	57.245	22	ACTGTTTCCAATGTGTATGAGA	55.38	22	229	TGGCACTAGGAATGGTTCTTCT	59.087	22	ACTGTTTCCAATGTGTATGAGA	55.38	22	230
TRINITY_DN17346_c2_g8	1	c	(AT)6tatatct(AG)19	57	94	150	CCCCACAGAAAGATGGCAAAGG	61.729	22	AGCAGTGGTTCTCTTAGCATCT	59.163	22	167	CCCCACAGAAAGATGGCAAAGG	61.729	22	GCAGTGGTTCTCTTAGCATCTC	58.806	22	166	CCCCACAGAAAGATGGCAAAG	59.453	21	AGCAGTGGTTCTCTTAGCATCT	59.163	22	167
TRINITY_DN17350_c0_g2	1	p1	(A)16	16	692	707	AAAAGCACTCAGGAATGTACAT	55.98	22	AATGCAACACAAAACTGGAAAC	56.795	22	160	AAAAGCACTCAGGAATGTACAT	55.98	22	ATGCAACACAAAACTGGAAAC	56.073	21	159	TTGTGAGCTAAACTGGTTATCC	56.087	22	AATGCAACACAAAACTGGAAAC	56.795	22	122
TRINITY_DN17350_c1_g1	1	p1	(T)16	16	1220	1235	TTGGTCGGTCTGATGTGGTACA	61.345	22	TGCCCTCACCTGGTATGAAAAT	59.688	22	234	TGGTCGGTCTGATGTGGTACA	60.824	21	TGCCCTCACCTGGTATGAAAAT	59.688	22	233	TTGGTCGGTCTGATGTGGTACA	61.345	22	GCCCTCACCTGGTATGAAAATA	57.835	22	233
TRINITY_DN17352_c1_g2	1	p1	(A)12	12	251	262	AAATGATCATGGCAGGGAAGGT	60.024	22	GAGATGGAATTGTTGTAAAGGG	55.061	22	118	AAATGATCATGGCAGGGAAGGT	60.024	22	AGATGGAATTGTTGTAAAGGGA	55.322	22	117	TGATCATGGCAGGGAAGGTC	59.452	20	GAGATGGAATTGTTGTAAAGGG	55.061	22	115
TRINITY_DN17352_c1_g2	2	p3	(TGT)5	15	801	815	AGAACGATTGTCTGTCCTTCTT	57.391	22	GGGCCAAAATTATGTCCTTGTT	57.448	22	231	AGAACGATTGTCTGTCCTTCTT	57.391	22	TGGGCCAAAATTATGTCCTTGT	58.484	22	232	AGAACGATTGTCTGTCCTTCTT	57.391	22	TCTGGGCCAAAATTATGTCCTT	57.94	22	234
TRINITY_DN17352_c1_g2	3	p3	(CTG)6	18	1792	1809	GGCTCTAGACCTCGCTCGAATC	62.262	22	GGAGCACGCCCACCAGTAAGA	64.421	21	193	GTTTGCTACCACTGCCGTTCTC	62.003	22	GGAGCACGCCCACCAGTAAGA	64.421	21	132	GCTCTAGACCTCGCTCGAATCC	62.262	22	GGAGCACGCCCACCAGTAAGA	64.421	21	192
TRINITY_DN17355_c2_g1	1	p3	(AAT)6	18	456	473	ACACGGTCAGTTGGAGATATTT	57.447	22	GCATAGCCGTTACATAGCTATT	56.197	22	195	ACACGGTCAGTTGGAGATATT	56.738	21	GCATAGCCGTTACATAGCTATT	56.197	22	195	ACACGGTCAGTTGGAGATATTT	57.447	22	AAAAGCATAGCCGTTACATAGC	57.187	22	199
TRINITY_DN17355_c2_g1	2	p2	(TG)6	12	1216	1227	AGTGCGAGTGGAGTGCGAATAA	62.291	22	CGGGGAAGGGACAGCGAAACA	64.946	21	241	AGTGCGAGTGGAGTGCGAATAA	62.291	22	TCGGGGAAGGGACAGCGAAAC	64.68	21	242	GTGCGAGTGGAGTGCGAATAAT	61.308	22	CGGGGAAGGGACAGCGAAACA	64.946	21	240
TRINITY_DN17355_c5_g1	1	p2	(GT)7	14	3143	3156
TRINITY_DN17356_c0_g2	1	p1	(T)27	27	1	27
TRINITY_DN17358_c1_g1	1	p2	(TC)6	12	26	37	TTTTGTTCTTGTTCACCCTGTT	56.851	22	TCACCATGCCTGACAGATTATT	57.491	22	131	TTTTGTTCTTGTTCACCCTGTT	56.851	22	TCACCATGCCTGACAGATTAT	56.779	21	131	TTTTGTTCTTGTTCACCCTGTT	56.851	22	CACCATGCCTGACAGATTATTT	56.739	22	130
TRINITY_DN17358_c4_g1	1	p3	(GTA)6	18	711	728
TRINITY_DN17358_c8_g1	1	p2	(AG)8	16	15	30
TRINITY_DN17360_c0_g1	1	p2	(GT)14	28	565	592	GTGTGTCGAGTGTGTGTGGTCA	62.907	22	TCGTGTGTGCGTGTTTTGAACT	61.753	22	182	TGTGTGTCGAGTGTGTGTGGTC	62.907	22	TCGTGTGTGCGTGTTTTGAACT	61.753	22	183	GTGTGTCGAGTGTGTGTGGTCA	62.907	22	CGTGTGTGCGTGTTTTGAACTT	60.978	22	181
TRINITY_DN17360_c0_g1	2	p3	(TGG)5	15	1964	1978	TCCCGAGATTCCCGTGGTTAAA	61.416	22	GCCCGCGTGCAACCAACT	64.272	18	228	TCCCGAGATTCCCGTGGTTAAA	61.416	22	CGCGTGCAACCAACTCCATCC	64.68	21	225	TCCCGAGATTCCCGTGGTTAAA	61.416	22	GCGTGCAACCAACTCCATCCA	63.773	21	224
TRINITY_DN17360_c0_g1	3	p1	(T)12	12	3602	3613	GCCGCCATCTTCCTCCCTCAG	64.883	21	GGATCCCATACAGAGCGCTTTA	59.963	22	138	CGCCATCTTCCTCCCTCAGTCT	63.516	22	GGATCCCATACAGAGCGCTTTA	59.963	22	136	CCGCCATCTTCCTCCCTCAGTC	64.389	22	GGATCCCATACAGAGCGCTTTA	59.963	22	137
TRINITY_DN17362_c0_g1	1	p3	(GTT)5	15	1851	1865	TGCTGTTGTGGTGGCTGTTGTT	63.688	22	ACCCACTCCGAGTCCAGAGATC	62.926	22	237	TGCTGTTGTGGTGGCTGTTGTT	63.688	22	TACCCACTCCGAGTCCAGAGAT	61.765	22	238	TGCTGTTGTGGTGGCTGTTGTT	63.688	22	CCTCCCTCATCCGCACCAACA	64.455	21	118
TRINITY_DN17362_c0_g2	1	p1	(G)13	13	484	496	CTTGGCTGCATTACTCCCTTTT	59.172	22	TGCATTTTGGTTTTCTGTCACA	57.537	22	129	TTGGCTGCATTACTCCCTTTTG	59.438	22	TGCATTTTGGTTTTCTGTCACA	57.537	22	128	TGGCTGCATTACTCCCTTTTGT	60.491	22	TGCATTTTGGTTTTCTGTCACA	57.537	22	127
TRINITY_DN17367_c0_g1	1	p2	(TG)9	18	2020	2037	ACTTAGAACTGCACTGAATAGC	56.187	22	TGCATAGAAAACCAAGGGAGTA	57.08	22	236	ACTTAGAACTGCACTGAATAGC	56.187	22	AGTACACACACCTGAACACACA	59.765	22	218	ACTTAGAACTGCACTGAATAGC	56.187	22	GCATAGAAAACCAAGGGAGTAC	56.771	22	235
TRINITY_DN17369_c0_g1	1	p2	(TG)6	12	1804	1815	CCATTCACCAGCCACCCCTTTA	62.555	22	ACTCGGACCCAGGGCAGTCTTA	64.828	22	150	CATTCACCAGCCACCCCTTTAT	60.624	22	ACTCGGACCCAGGGCAGTCTTA	64.828	22	149	CCATTCACCAGCCACCCCTTTA	62.555	22	CTCGGACCCAGGGCAGTCTTAC	64.313	22	149
TRINITY_DN17371_c0_g2	1	p2	(GA)9	18	83	100	CGGTTGTGCTAGAATTGAAAGT	57.251	22	CCTGCTTAACTCGGGCTGAAAC	61.762	22	147	CGGTTGTGCTAGAATTGAAAGT	57.251	22	GACACCACGGAGAGCAATGTAA	60.612	22	219	CGGTTGTGCTAGAATTGAAAGT	57.251	22	ACACCACGGAGAGCAATGTAAC	60.87	22	218
TRINITY_DN17371_c1_g1	1	p1	(T)12	12	252	263	GTCAACACAATCAGTTTACACA	55.179	22	GGCAACCAGGTTACTTACTTTT	56.804	22	204	GTCAACACAATCAGTTTACACA	55.179	22	GGCAACCAGGTTACTTACTT	55.262	20	204	GTCAACACAATCAGTTTACACA	55.179	22	GGCAACCAGGTTACTTACTTT	56.07	21	204
TRINITY_DN17371_c1_g4	1	p3	(AAT)5	15	94	108	ACCCCTCTCTCCACCCTCTACT	63.167	22	CGAATTTGACGCCTGTGATCCC	62.13	22	240	CCCCTCTCTCCACCCTCTACTT	62.047	22	CGAATTTGACGCCTGTGATCCC	62.13	22	239	CCCTCTCTCCACCCTCTACTT	59.71	21	GCTCAGGTGACGCGAATTT	58.837	19	250
TRINITY_DN17372_c7_g1	1	p2	(TG)7	14	445	458
TRINITY_DN17373_c2_g1	1	c	(TC)11(AC)8	38	17	54
TRINITY_DN17374_c0_g3	1	p1	(G)25	25	1	25
TRINITY_DN17381_c3_g2	1	p2	(AC)10	20	804	823	GGGAGTTCACACCTCACACTCT	61.607	22	ATGTCCCACCATGCTGCCATTG	63.771	22	168	GGGAGTTCACACCTCACACTCT	61.607	22	TGTCCCACCATGCTGCCATTG	63.56	21	167	TGGGAGTTCACACCTCACACTC	61.865	22	ATGTCCCACCATGCTGCCATTG	63.771	22	169
TRINITY_DN17381_c4_g1	1	p2	(GT)6	12	134	145	AACTGCGCGCGTGTGTATCT	63.089	20	TGGAGGTCAGTCAGCGGCTAAA	63.644	22	237	AACTGCGCGCGTGTGTATCT	63.089	20	GGAGGTCAGTCAGCGGCTAAAT	62.375	22	236	CAACTGCGCGCGTGTGTATCT	64.112	21	TGGAGGTCAGTCAGCGGCTAAA	63.644	22	238
TRINITY_DN17381_c4_g1	2	p2	(CA)9	18	298	315	CGCTGACTGACCTCCATGTATT	60.159	22	TCAGTCTCTACAAGCAGTTAAG	55.26	22	133	CGCTGACTGACCTCCATGTATT	60.159	22	CAGTCTCTACAAGCAGTTAAGA	55.26	22	132	GCTGACTGACCTCCATGTATTT	58.121	22	CAGTCTCTACAAGCAGTTAAGA	55.26	22	131
TRINITY_DN17383_c0_g1	1	p2	(GA)6	12	871	882	TTTGGTGTTCGGTTGGACTCAA	60.618	22	AGAAGTTTGTGTTTTGAGAGGA	55.786	22	236	TTGGTGTTCGGTTGGACTCAA	60.065	21	AGAAGTTTGTGTTTTGAGAGGA	55.786	22	235	TTGGTGTTCGGTTGGACTCAA	60.065	21	GAGAAGTTTGTGTTTTGAGAGG	55.517	22	236
TRINITY_DN17383_c0_g1	2	p2	(TG)6	12	1111	1122	AAAGGTTTGTGCGTGCATGTG	60.802	21	AGAACCTGGTAGACACACACAA	59.23	22	164	AAAGGTTTGTGCGTGCATGTG	60.802	21	CAGAACCTGGCACACACATA	57.817	20	117	TAAAGGTTTGTGCGTGCATGTG	60.543	22	AGAACCTGGTAGACACACACAA	59.23	22	165
TRINITY_DN17383_c0_g1	3	p2	(TG)7	14	1465	1478	TGAGGATGTGTGTGTGCGTGAG	63.043	22	CAGACTGAAGCACCATGAAAGT	58.855	22	249	GGATGTGTGTGTGCGTGAGGT	63.16	21	CAACAGACTGAAGCACCATGAA	59.12	22	249	GGATGTGTGTGTGCGTGAGGT	63.16	21	ACAACAGACTGAAGCACCATGA	60.159	22	250
TRINITY_DN17383_c0_g1	4	p2	(TC)8	16	1630	1645	TGTGTGTGTGCGTGAGGTTGTG	63.975	22	CAACAGACTGAAGCACCATGAA	59.12	22	246	ATGTGTGTGTGCGTGAGGTTGT	63.202	22	CAACAGACTGAAGCACCATGAA	59.12	22	247	GGATGTGTGTGTGCGTGAGGTT	63.564	22	CAACAGACTGAAGCACCATGAA	59.12	22	249
TRINITY_DN17389_c1_g1	1	p3	(ATT)6	18	3862	3879	GCTAAAACCGCAACAGTGTTAA	58.045	22	TGTTATCTTTCCAAGCCCAAAG	56.863	22	241	CTAAAACCGCAACAGTGTTAAT	55.575	22	TGTTATCTTTCCAAGCCCAAAG	56.863	22	240	AAAACCGCAACAGTGTTAATT	55.154	21	TGTTATCTTTCCAAGCCCAAAG	56.863	22	238
TRINITY_DN17390_c2_g1	1	p1	(T)12	12	289	300	ACGGGTCCTTGAAATCCTTGAA	59.892	22	CATGAGTCAAACACAACTATGC	56.001	22	239	CCCACGGGTCCTTGAAATCC	60.68	20	CATGAGTCAAACACAACTATGC	56.001	22	242	CACGGGTCCTTGAAATCCTTGA	60.552	22	CATGAGTCAAACACAACTATGC	56.001	22	240
TRINITY_DN17394_c0_g1	1	p2	(TG)6	12	560	571	ATGGAAGCAGGGTGTGTTATGA	59.691	22	CCATGCCAGATTTTGCGCTAAC	61.05	22	248	TGGAAGCAGGGTGTGTTATGA	59.298	21	CCATGCCAGATTTTGCGCTAAC	61.05	22	247	TGGAAGCAGGGTGTGTTATGAA	59.893	22	CCATGCCAGATTTTGCGCTAAC	61.05	22	247
TRINITY_DN17394_c0_g1	2	p2	(AC)6	12	1562	1573	GGCACACACAGATGCGGATACA	63.184	22	CCGGGCCTGTTTGATGGTACTT	62.851	22	149	CGGATACACTCACGCGCACATA	62.999	22	CCGGGCCTGTTTGATGGTACTT	62.851	22	135	AGGCACACACAGATGCGGATAC	62.936	22	CCGGGCCTGTTTGATGGTACTT	62.851	22	150
TRINITY_DN17394_c0_g1	3	p3	(TGG)5	15	2717	2731	CCACCTCCTCCCTCAGCAACAC	64.796	22	GCGTGTAACCCTGCCTCCCT	64.343	20	202	CCACCTCCTCCCTCAGCAACA	63.811	21	GCGTGTAACCCTGCCTCCCT	64.343	20	202	CCTCCTCCCTCAGCAACACTTT	62.209	22	GCGTGTAACCCTGCCTCCCT	64.343	20	199
TRINITY_DN17397_c2_g2	1	p2	(AT)7	14	793	806	TTCCGGCGGTTTTCTGAGAATA	60.028	22	TTCCCCTCCCGTGTCTGTTATG	61.741	22	232	TTCCGGCGGTTTTCTGAGAATA	60.028	22	TCCCCTCCCGTGTCTGTTATG	61.239	21	231	TTCCGGCGGTTTTCTGAGAATA	60.028	22	TTTCCCCTCCCGTGTCTGTTAT	61.095	22	233
TRINITY_DN17398_c0_g1	1	p1	(A)14	14	1930	1943	CAGCTTGTTTTATTGGGGAATT	55.474	22	TTGCTTTGCCCAATTCGTAAAA	57.94	22	202	GGGGAATAAGCATGTCTGTAAA	56.128	22	GCACGGGACTATAGAAGCATAA	57.747	22	231	CAGCTTGTTTTATTGGGGAATT	55.474	22	CAACACTTGCTTTGCCCAATTC	59.455	22	208
TRINITY_DN17399_c4_g1	1	p2	(GT)6	12	276	287	ACACAGAGACACCGTAGCTTCA	61.335	22	TCCGTGTCCCTTCAACTCACTA	60.754	22	182	ACACAGAGACACCGTAGCTTCA	61.335	22	CCGTGTCCCTTCAACTCACTAC	60.61	22	181	CACAGAGACACCGTAGCTTCAA	60.288	22	TCCGTGTCCCTTCAACTCACTA	60.754	22	181
TRINITY_DN17405_c4_g4	1	p1	(A)14	14	128	141	AAAATCAGGTGGGCAACTTT	56.007	20	GGAAACCGCCCCGAAAAG	59.041	18	230	TCCTGGAATGCATTTTGTGAAA	57.048	22	TGGAAATGGCCCTTACAAAGAA	58.149	22	202	TCCTGGAATGCATTTTGTGAAA	57.048	22	AAACCAGACCAAACACCTATCC	58.237	22	232
TRINITY_DN17411_c0_g1	1	p2	(AC)36	72	154	225
TRINITY_DN17411_c1_g1	1	c	(CA)9agcgtgcgccggcggagggtgcagcgtgcaggagcgacaacacaacctgactgaataaacctctgcagacctgagtcaacgcc(AG)12	125	3169	3293	AGTCTCCCACTCGTCTGTTCAT	60.82	22	GCTTTCGCCCTCCCCTTTCTTT	63.373	22	196	AGTCTCCCACTCGTCTGTTCAT	60.82	22	GCTTTCGCCCTCCCCTTTCTT	62.95	21	196	AGTCTCCCACTCGTCTGTTCAT	60.82	22	GCTTTCGCCCTCCCCTTTCT	62.486	20	196
TRINITY_DN17413_c1_g1	1	p1	(A)16	16	76	91	AGAGAGCGCTGATTTGTGAGAA	60.029	22	GGTCACTGAAAGCGCCGTTGAG	64.435	22	241	GAGAGAGCGCTGATTTGTGAGA	60.417	22	GGTCACTGAAAGCGCCGTTGAG	64.435	22	242	AGAGAGCGCTGATTTGTGAGAA	60.029	22	GGTCACTGAAAGCGCCGTTGA	63.724	21	241
TRINITY_DN17416_c5_g1	1	p2	(CA)11	22	606	627	ACAAACACACACGCGCACATAT	61.947	22	CACACGCACCCACCTACCCTAA	64.215	22	100	CAAACACACACGCGCACATATA	60.16	22	CGACACACACGCACCCACCTA	64.878	21	104	ACAAACACACACGCGCACATAT	61.947	22	CGACACACACGCACCCACCTA	64.878	21	105
TRINITY_DN17416_c6_g2	1	p1	(T)15	15	185	199	GGTGATGGCGCAGTGGATAA	60.464	20	ACTTACTCATTTAGCTGACGC	56.093	21	193	GGTGATGGCGCAGTGGATAA	60.464	20	TACTTACTCATTTAGCTGACGC	56.031	22	194	GTGTCCCTGAGCAAGACATTTA	58.325	22	ACTTACTCATTTAGCTGACGC	56.093	21	118
TRINITY_DN17416_c6_g3	1	p2	(TG)9	18	1058	1075	ACACCGAGTACAACAGCACTTT	60.42	22	CCACCACGCCAAGGACACAAAC	64.627	22	219	ACCGAGTACAACAGCACTTTTA	57.937	22	CCCCAAGCACACCAACATATTA	58.639	22	160	ACACCGAGTACAACAGCACTTT	60.42	22	CCACCACGCCAAGGACACAAA	63.656	21	219
TRINITY_DN17417_c0_g1	1	p3	(GAT)6	18	88	105	GTCTGCTGGAGAGTGGTGTGTT	62.441	22	CCCGCCGCAACAGTGTTCTC	64.248	20	129	TGCTGGAGAGTGGTGTGTTGGA	63.799	22	CGCCGCAACAGTGTTCTCTCAT	63.656	22	124	TGCTGGAGAGTGGTGTGTTGGA	63.799	22	CCCGCCGCAACAGTGTTCTC	64.248	20	126
TRINITY_DN17417_c1_g1	1	p3	(TCA)7	21	296	316	ACAGTCATGCAGCTTTCAAAGT	59.046	22	TGAATGGGCATACGGGAGAAAA	60.026	22	224	ACAGTCATGCAGCTTTCAAAGT	59.046	22	CTGAATGGGCATACGGGAGAAA	60.421	22	225	ACAGTCATGCAGCTTTCAAAGT	59.046	22	GAATGGGCATACGGGAGAAAAG	59.381	22	223
TRINITY_DN17418_c3_g1	1	c	(TC)8ttcctctttctccagtgtgagc(GT)6	50	4	53
TRINITY_DN17425_c3_g5	1	p4	(ACAT)7	28	161	188	CCCAGACCACGAGCACCTGTAG	64.543	22	CAACGTGATGCCTAGCCAATGT	61.516	22	220	CAGACCACGAGCACCTGTAGAT	61.784	22	CAACGTGATGCCTAGCCAATGT	61.516	22	218	CCAGACCACGAGCACCTGTAGA	63.672	22	CAACGTGATGCCTAGCCAATGT	61.516	22	219
TRINITY_DN17427_c0_g1	1	p3	(TGC)6	18	625	642	AGGGAGGGGTCATTCACATTTC	60.025	22	AGGAGGAAGAGAAGGCCAAAGA	60.765	22	183	GCCCCTCTCTGAGCTTCATTTC	61.004	22	AGGAGGAAGAGAAGGCCAAAGA	60.765	22	156	GAGGGAGGGGTCATTCACATTT	60.025	22	AGGAGGAAGAGAAGGCCAAAGA	60.765	22	184
TRINITY_DN17430_c1_g4	1	p1	(T)12	12	1032	1043	GGGATGGGGAGAGAAGCATTTC	60.751	22	TTGCCTGCCGTAATTCCCTATG	60.748	22	195	AGGGATGGGGAGAGAAGCATTT	61.175	22	TTGCCTGCCGTAATTCCCTATG	60.748	22	196	GGGATGGGGAGAGAAGCATTTC	60.751	22	TGCCTGCCGTAATTCCCTATGC	63.027	22	194
TRINITY_DN17430_c1_g4	2	p2	(AT)8	16	1525	1540	TTTGGTGTGTGTGCTCGGATCC	63.327	22	GCCCCACCCCATCCCGAATAAA	64.687	22	151	TGTGTGTGCTCGGATCCTACTT	61.407	22	GCCCCACCCCATCCCGAATAAA	64.687	22	146	TTTGGTGTGTGTGCTCGGATCC	63.327	22	GCCCCACCCCATCCCGAATAA	64.32	21	151
TRINITY_DN17430_c1_g8	1	c*	(ATT)15(T)15*	58	5728	5785
TRINITY_DN17431_c0_g1	1	p1	(T)12	12	368	379	CTCTGAGCCCTCCCCTTGG	61.374	19	TGTGCCATTCCATCTGACAAGG	60.881	22	173	CTCTGAGCCCTCCCCTTGG	61.374	19	GTGTGCCATTCCATCTGACAAG	59.837	22	174	CTCTGAGCCCTCCCCTTGG	61.374	19	GTGCCATTCCATCTGACAAGGA	60.619	22	172
TRINITY_DN17431_c2_g3	1	p2	(CA)8	16	159	174	TGTCTGGAGCTGAACACCTTAA	59.296	22	TCTACTGCTTCACCCGTTTAGT	59.105	22	197	TGTCTGGAGCTGAACACCTTAA	59.296	22	GTGTTTGGGTGCTCATGTATGT	59.18	22	122	TGTCTGGAGCTGAACACCTTAA	59.296	22	ATCTACTGCTTCACCCGTTTAG	57.875	22	198
TRINITY_DN17432_c2_g1	1	p2	(TG)7	14	230	243
TRINITY_DN17434_c5_g1	1	p2	(TG)6	12	3244	3255	CAGATGGCGCTGTCTCTTAGTA	59.641	22	TGTCTTCACGCTCATGTCAGA	59.387	21	195	ATGGCGCTGTCTCTTAGTAAAT	57.592	22	TGTCTTCACGCTCATGTCAGA	59.387	21	192	CGTGTGCGTGTTTGTGTAAGT	59.939	21	CTCATGTCAGAGCAGAACTTTC	57.075	22	220
TRINITY_DN17434_c5_g1	2	p2	(AT)6	12	3426	3437
TRINITY_DN17437_c4_g1	1	p2	(GT)25	50	758	807
TRINITY_DN17437_c5_g2	1	p1	(A)14	14	446	459
TRINITY_DN17439_c2_g2	1	p2	(CT)6	12	311	322	TTCAACCCTCCTTCGACCTTCA	61.288	22	GGGACTCGGAGGGCGACAATAG	64.413	22	191	GCACTCCATCATCCTCCCTTGA	61.815	22	GGACTCGGAGGGCGACAATAG	62.283	21	250	TCAACCCTCCTTCGACCTTCAT	61.092	22	GGGACTCGGAGGGCGACAATAG	64.413	22	190
TRINITY_DN17446_c4_g3	1	p1	(A)14	14	222	235	TGGAGTGAAGCAATGTCTGTAT	57.442	22	TGTTGGGGTGTGCTACTTATAT	56.875	22	242	AAATGGGCCACAGTATGTAGAC	58.114	22	TGTTGGGGTGTGCTACTTATAT	56.875	22	176	CAAATGGGCCACAGTATGTAGA	58.115	22	TGTTGGGGTGTGCTACTTATAT	56.875	22	177
TRINITY_DN17448_c0_g1	1	p2	(AC)7	14	1738	1751	TGCGCGTTTGATTCAAGCATCC	62.881	22	AGCACGCCTGGTTTTGTATTT	59.039	21	199	TGCGCGTTTGATTCAAGCATCC	62.881	22	AGCACGCCTGGTTTTGTATTTA	58.849	22	199	GCGCGTTTGATTCAAGCATCCC	63.488	22	AGCACGCCTGGTTTTGTATTT	59.039	21	198
TRINITY_DN17452_c0_g1	1	p2	(TA)8	16	958	973	CGCGTCCGTCTCATCATCACAA	63.192	22	CCCCATCCCTGACCCAATAAAA	60.024	22	228	CGCGTCCGTCTCATCATCACAA	63.192	22	CCCCATCCCTGACCCAATAAA	59.427	21	228	CGCGTCCGTCTCATCATCAC	61.203	20	CCCCATCCCTGACCCAATAAAA	60.024	22	228
TRINITY_DN17452_c1_g1	1	p2	(AT)6	12	3207	3218	TGTGTGAGTGCGTTACGTTGTA	60.479	22	CAGGAGGAGAGCACTTCAAATA	57.522	22	164	GTGAGTGCGTTACGTTGTATAA	56.853	22	CAGGAGGAGAGCACTTCAAATA	57.522	22	161	TGTGTGAGTGCGTTACGTTGTA	60.479	22	ACATCAGGAGGAGAGCACTTCA	60.825	22	168
TRINITY_DN17452_c1_g1	2	p2	(AT)6	12	3425	3436	GTGCTCTCCTCCTGATGTTAGT	59.237	22	TGGTCCACAAAACAGAGAAAA	55.836	21	212	TGCTCTCCTCCTGATGTTAGTA	57.749	22	TGGTCCACAAAACAGAGAAAA	55.836	21	211	AGTGCTCTCCTCCTGATGTTAG	58.97	22	TGGTCCACAAAACAGAGAAAA	55.836	21	213
TRINITY_DN17453_c0_g1	1	p3	(TCA)5	15	1136	1150	GTTCCAGTCCCCGCTAGCTGTA	63.752	22	GCCTGAAGATGACGGCGGTTTC	64.274	22	238	TTCCAGTCCCCGCTAGCTGTAG	63.5	22	GCCTGAAGATGACGGCGGTTTC	64.274	22	237	ACCCAGTTTCACACCCCTTTCT	61.773	22	GCACCAACAGCTCAGCCTGAAG	64.191	22	183
TRINITY_DN17454_c5_g1	1	p5	(TTTTG)4	20	294	313	GATTTCGGACATAGCCCTTTTA	56.224	22	AGACCGCCACCTTAAGCTTTAT	59.761	22	215	TTCGGACATAGCCCTTTTATTT	55.77	22	AGACCGCCACCTTAAGCTTTAT	59.761	22	212	TTTCGGACATAGCCCTTTTATT	55.77	22	AGACCGCCACCTTAAGCTTTAT	59.761	22	213
TRINITY_DN17457_c1_g1	1	p2	(TC)11	22	201	222
TRINITY_DN17457_c1_g2	1	p2	(AC)6	12	1344	1355	TTCACCCGCGACCACCTTCAA	64.564	21	CCAGGGGTTTGTGGGGTTTGT	63.064	21	244	TTCACCCGCGACCACCTTCAA	64.564	21	CCAGGGGTTTGTGGGGTTTGTC	63.837	22	244	TTCACCCGCGACCACCTTCAA	64.564	21	TGTGTAGGCCATCTCCCAGTTA	60.561	22	153
TRINITY_DN17457_c1_g2	2	p3	(ACA)6	18	4348	4365	AATATCGGTGCATCTCTTGTTTC	56.789	23	CAAATATGCACCTTTTGGTTCAA	56.773	23	159	ATATCGGTGCATCTCTTGTTTC	56.091	22	CAAATATGCACCTTTTGGTTCAA	56.773	23	158	TATCGGTGCATCTCTTGTTTC	56.686	21	CAAATATGCACCTTTTGGTTCAA	56.773	23	157
TRINITY_DN17457_c1_g2	3	p2	(TC)9	18	5766	5783	CACCGAGCAGCTCAGTCAATGT	63.116	22	TGGCACTGGGGAAGAGAAAGAA	61.564	22	125	CACCGAGCAGCTCAGTCAATGT	63.116	22	GTGGCACTGGGGAAGAGAAAGA	62.204	22	126	CACCGAGCAGCTCAGTCAATGT	63.116	22	TGGCACTGGGGAAGAGAAAGA	61.045	21	125
TRINITY_DN17457_c1_g3	1	p2	(CT)8	16	455	470	GGCCTGGTCTGTACGGGATTCA	64.032	22	TGCTCTGCCTTCTTGCCAACAG	63.598	22	149	AGGCCTGGTCTGTACGGGATTC	63.782	22	TGCTCTGCCTTCTTGCCAACAG	63.598	22	150	GGCCTGGTCTGTACGGGATTCA	64.032	22	GCGCCTAGAAACCCATCCTAGT	61.866	22	113
TRINITY_DN17457_c1_g5	1	p2	(AG)6	12	97	108	GCCACTGCCACCAATGACAGT	63.473	21	AGCTGCTTGAAGAACCCACAAA	60.95	22	138	GCCACTGCCACCAATGACAGT	63.473	21	GCTGCTTGAAGAACCCACAAAC	60.8	22	137	AGTGCTGAGGTCATAGGCTGTA	60.624	22	AGCTGCTTGAAGAACCCACAAA	60.95	22	120
TRINITY_DN17459_c11_g1	1	p5	(AATTC)4	20	201	220
TRINITY_DN17461_c0_g1	1	c	(A)12tatattaaactgcataaatgcc(A)12	46	1581	1626
TRINITY_DN17462_c0_g1	1	p3	(CAT)5	15	52	66	CCCCACCAACCCAAGGCTTTG	64.05	21	GCCGTGCGTCACCTCCATTG	64.317	20	165	CCCCACCAACCCAAGGCTTTG	64.05	21	CCGTGCGTCACCTCCATTGA	62.78	20	164	CCCCACCAACCCAAGGCTTTG	64.05	21	GCCGTGCGTCACCTCCATT	63.244	19	165
TRINITY_DN17462_c0_g1	2	p3	(TTA)10	30	1245	1274
TRINITY_DN17462_c1_g1	1	p3	(GAT)7	21	711	731	TCCACACACTTCCAGACAAACT	59.761	22	AACCCTCACACCCCAGCAGAAC	64.714	22	191	TCCACACACTTCCAGACAAACT	59.761	22	GAACCCTCACACCCCAGCAGAA	64.451	22	192	TCCACACACTTCCAGACAAACT	59.761	22	ACCCTCACACCCCAGCAGAAC	64.352	21	190
TRINITY_DN17462_c1_g2	1	c	(GA)6cagaacgagagaaaggaagtgagagaa(AG)7	53	527	579	TTGTCCAGCAGCCCATGATATA	59.29	22	CTGAAGGAAGGTCTGCAATTCT	58.316	22	210	TGTCCAGCAGCCCATGATATA	58.662	21	CTGAAGGAAGGTCTGCAATTCT	58.316	22	209	TTGTCCAGCAGCCCATGATATA	59.29	22	TGAAGGAAGGTCTGCAATTCTT	57.896	22	209
TRINITY_DN17467_c5_g3	1	p1	(T)20	20	416	435	ATTTGAAGATGGTGCGGTATGT	58.38	22	TGAATTCGTACTCAAAACAAGC	55.601	22	163	TTTGAAGATGGTGCGGTATGT	57.934	21	TGAATTCGTACTCAAAACAAGC	55.601	22	162	TTTGAAGATGGTGCGGTATGTA	57.791	22	TGAATTCGTACTCAAAACAAGC	55.601	22	162
TRINITY_DN17467_c8_g1	1	p5	(TTGCC)4	20	362	381
TRINITY_DN17470_c1_g1	1	p2	(CT)7	14	1145	1158	CTTTCAGCACGCATCCCTCTG	61.604	21	AACAACACAAGCAGACTAAAGC	57.707	22	153	ATCTTTCAGCACGCATCCCTCT	62.068	22	AACAACACAAGCAGACTAAAGC	57.707	22	155	TCTTTCAGCACGCATCCCTCT	61.783	21	AACAACACAAGCAGACTAAAGC	57.707	22	154
TRINITY_DN17472_c0_g1	1	p2	(TA)7	14	464	477	GCGTGCTAGTTTGTCTCAGTAG	59.082	22	ACGTGTCCAGAGAAAACCAAAA	58.651	22	179	AGCGTGCTAGTTTGTCTCAGTA	59.443	22	ACGTGTCCAGAGAAAACCAAAA	58.651	22	180	CAGCGTGCTAGTTTGTCTCAGT	60.864	22	ACGTGTCCAGAGAAAACCAAAA	58.651	22	181
TRINITY_DN17472_c0_g1	2	p2	(GT)10	20	1878	1897	TCCACTCGCAAAACCTCCATAA	59.961	22	TTGGTTGCTGTGAACGTTTGAT	59.575	22	229	CCACTCGCAAAACCTCCATAAT	58.983	22	TTGGTTGCTGTGAACGTTTGAT	59.575	22	228	TGGCTGTAATCCACTCGCAAAA	60.812	22	TTGGTTGCTGTGAACGTTTGAT	59.575	22	238
TRINITY_DN17478_c2_g1	1	p3	(TGC)5	15	1	15
TRINITY_DN17482_c9_g1	1	p2	(TA)7	14	384	397	TTCGCAACAGAGCCTCGGTGTT	64.936	22	TGGGAGGGCGGTGGATTCATAG	63.868	22	225	TTCGCAACAGAGCCTCGGTGTT	64.936	22	GGGAGGGCGGTGGATTCATAGG	64.495	22	224	TTCGCAACAGAGCCTCGGTGTT	64.936	22	GATGGGAGGGCGGTGGATTCAT	64.462	22	227
TRINITY_DN17486_c3_g4	1	p1	(T)12	12	15	26
TRINITY_DN17488_c0_g2	1	p2	(GT)6	12	270	281	TGCCGACAGTGGGGTAAAT	58.928	19	TGGCCTACTTCCCAACTCTAT	57.869	21	174	TGCCGACAGTGGGGTAAAT	58.928	19	ATCCCACGGTATCTGACTAGTT	58.088	22	208	TGCCGACAGTGGGGTAAATAC	60.066	21	TGGCCTACTTCCCAACTCTAT	57.869	21	174
TRINITY_DN17492_c2_g2	1	p4	(GCGA)6	24	51	74	TGCCAACACTCGCTGACACTCA	64.621	22	TGCCTCCGGTCCACTTTCTTGT	64.122	22	143	AGCTGCCAACACTCGCTGACA	64.869	21	TGCCTCCGGTCCACTTTCTTGT	64.122	22	146	TGCCAACACTCGCTGACACTCA	64.621	22	GCCTCCGGTCCACTTTCTTGTT	63.029	22	142
TRINITY_DN17492_c3_g2	1	p2	(TC)7	14	321	334	TGCCGCCTCTGTTGGACTCAG	64.672	21	GCCCCAGCGCTCCTTTTGTT	63.943	20	209	TGCCGCCTCTGTTGGACTCAG	64.672	21	GCCCCAGCGCTCCTTTTGTTC	64.677	21	209	CTGCCGCCTCTGTTGGACTCA	64.672	21	GCCCCAGCGCTCCTTTTGTT	63.943	20	210
TRINITY_DN17494_c2_g1	1	p1	(T)15	15	549	563	CCATATGCACGAGAGGCTTAAT	58.332	22	AGACAAGATAGCCAGACATAGA	55.812	22	124	TTTGCCGAAACCTCCTGATATC	58.458	22	AGACAAGATAGCCAGACATAGA	55.812	22	219	CCATATGCACGAGAGGCTTAAT	58.332	22	AGAGACAAGATAGCCAGACATA	55.812	22	126
TRINITY_DN17494_c3_g2	1	p2	(TA)6	12	387	398
TRINITY_DN17495_c5_g5	1	p2	(TG)6	12	623	634	CACGCGCCACTGACTCCAATTA	63.414	22	GCATGCTGAGGACTAACAATCA	58.727	22	225	ACGCGCCACTGACTCCAATTAT	62.628	22	GCATGCTGAGGACTAACAATCA	58.727	22	224	CGCGCCACTGACTCCAATTATA	60.802	22	GCATGCTGAGGACTAACAATCA	58.727	22	223
TRINITY_DN17500_c3_g1	1	c	(AG)10aagcgcataaacactgaaacgacagaaagaaccaggcagaaatacagtgaaagaaagaaaataataccacccgtgttcat(AC)7	114	605	718	GCTCAAGGTCTCTGTTGATGCT	60.615	22	TCTGCCTGCTCTGGGTGGATTT	63.966	22	243	GCTCAAGGTCTCTGTTGATGCT	60.615	22	CTGCCTGCTCTGGGTGGATTTG	63.731	22	242	TGCTCAAGGTCTCTGTTGATGC	60.873	22	TCTGCCTGCTCTGGGTGGATTT	63.966	22	244
TRINITY_DN17504_c0_g1	1	p2	(TA)6	12	892	903	CCCCGAATTTCCAATCCACAGA	60.62	22	GGCTGCAGTGATTTGAGCTTCA	61.711	22	236	ACCCCGAATTTCCAATCCACAG	60.884	22	GGCTGCAGTGATTTGAGCTTCA	61.711	22	237	CCCGAATTTCCAATCCACAGAT	58.709	22	GGCTGCAGTGATTTGAGCTTCA	61.711	22	235
TRINITY_DN17507_c1_g1	1	p2	(CA)6	12	174	185	TGATGTCGTCGTCCAGCCTTAC	62.34	22	GCCTTGCAAGCTGTGTGTATGA	61.708	22	228	GATGTCGTCGTCCAGCCTTACA	62.34	22	GCCTTGCAAGCTGTGTGTATGA	61.708	22	227	ATGTCGTCGTCCAGCCTTACAA	61.979	22	GCCTTGCAAGCTGTGTGTATGA	61.708	22	226
TRINITY_DN17507_c1_g3	1	p2	(TA)6	12	2015	2026	CCTCAAAGTATGGCGCACTCAA	61.193	22	AGCATGAGAGGTCCACACAGAA	61.353	22	143	ACCTCAAAGTATGGCGCACTCA	62.254	22	AGCATGAGAGGTCCACACAGAA	61.353	22	144	ACCTCAAAGTATGGCGCACTCA	62.254	22	GCATGAGAGGTCCACACAGAAG	60.934	22	143
TRINITY_DN17510_c0_g1	1	p2	(GT)12	24	232	255	ATCCCAGAGTAGGCAGGTACGT	62.36	22	GGAACCCAACTACCTCCACATC	60.356	22	250	ATCCCAGAGTAGGCAGGTACGT	62.36	22	AACCCAACTACCTCCACATCCA	61.035	22	248	TCCCAGAGTAGGCAGGTACGT	62.084	21	GGAACCCAACTACCTCCACATC	60.356	22	249
TRINITY_DN17511_c0_g1	1	p2	(GT)12	24	1021	1044
TRINITY_DN17511_c14_g1	1	p6	(TATTAC)4	24	320	343
TRINITY_DN17512_c1_g1	1	p3	(AAC)5	15	880	894	TGCTCTGTTTGCTGTGAGTCAA	60.681	22	CACACATGTACGTCAGGATGAA	58.415	22	127	GCTCTGTTTGCTGTGAGTCAAG	60.032	22	CACACATGTACGTCAGGATGAA	58.415	22	126	CTGCTCTGTTTGCTGTGAGTCA	61.062	22	CACACATGTACGTCAGGATGAA	58.415	22	128
TRINITY_DN17512_c1_g1	2	p2	(GT)6	12	1772	1783
TRINITY_DN17516_c1_g1	1	p3	(CTG)5	15	241	255	TCTGCTGTGGTGTCGTGTAGAG	61.962	22	GTCGCAGGAGTCTCGGGTACTT	63.713	22	130	CCTGGGTTTCACTGCTCCATAG	60.682	22	GTCGCAGGAGTCTCGGGTACTT	63.713	22	249	TCTGCTGTGGTGTCGTGTAGAG	61.962	22	TCGCAGGAGTCTCGGGTACTT	62.672	21	129
TRINITY_DN17518_c0_g1	1	p1	(A)16	16	109	124	AATGTGCAACCCAAGCCAAACC	62.706	22	TGTACCCACACTTGATGCATTT	58.505	22	187	AAATGTGCAACCCAAGCCAAAC	61.004	22	TGTACCCACACTTGATGCATTT	58.505	22	188	ATGTGCAACCCAAGCCAAACC	62.254	21	TGTACCCACACTTGATGCATTT	58.505	22	186
TRINITY_DN17518_c0_g1	2	p1	(A)16	16	889	904	GAATCCACGTGAGGCTGAATTA	58.468	22	TGTGGTATCAGAAGCAGTAAAC	56.111	22	237	AATCCACGTGAGGCTGAATTAT	57.844	22	TGTGGTATCAGAAGCAGTAAAC	56.111	22	236	CGAATCCACGTGAGGCTGAAT	60.74	21	TGTGGTATCAGAAGCAGTAAAC	56.111	22	238
TRINITY_DN17519_c0_g1	1	p2	(GA)6	12	1408	1419	GCCAGTCGCTCATCCTCACAGT	64.553	22	GCCACAGTTTTGAGCAGATCGA	61.444	22	120	CCAGTCGCTCATCCTCACAGTT	62.301	22	TCTCTGGACTCCTCATGCATTT	59.158	22	221	CCAGTCGCTCATCCTCACAGTT	62.301	22	CTCTGGACTCCTCATGCATTTC	58.795	22	220
TRINITY_DN17520_c2_g1	1	p2	(AG)6	12	152	163	CCAACCACAACACTGACATTTA	57.09	22	TGCAAACACTGATCACCATAAT	56.324	22	106	TCCAACCACAACACTGACATTT	58.639	22	AGGGCTCAAAATACCCCGTCAG	62.333	22	226	TTGTGATGTCAGAAGGGGATCT	58.815	22	AATGTGCCGTGTTTGGGTGTGT	63.748	22	212
TRINITY_DN17520_c2_g2	1	p2	(CA)11	22	59	80	GACTGCTGGTTAAAGGGCTAAT	58.378	22	AATGGGATGTGGACACTCTAGT	58.545	22	217	ACTGCTGGTTAAAGGGCTAATG	58.644	22	AATGGGATGTGGACACTCTAGT	58.545	22	216	TGCTGGTTAAAGGGCTAATGAT	57.75	22	CCCAAACCCCATCAGAGATTTT	58.556	22	237
TRINITY_DN17521_c2_g2	1	p2	(AC)6	12	71	82
TRINITY_DN17523_c0_g1	1	p1	(T)12	12	583	594	CCACTTTGGCTCTCCTTATCT	57.078	21	GTGGCGACGATGAGAAGGATTG	61.619	22	225	CCACTTTGGCTCTCCTTATCT	57.078	21	TGGCGACGATGAGAAGGATTGT	62.048	22	224	CCACTTTGGCTCTCCTTATCTT	57.772	22	GTGGCGACGATGAGAAGGATTG	61.619	22	225
TRINITY_DN17524_c0_g1	1	p2	(TA)6	12	262	273	TTTCGGTCTGCTGTGCTTACA	60.203	21	GCGTGTTCCTTCGGCCACATTT	64.441	22	250	ATTTCGGTCTGCTGTGCTTACA	60.55	22	CGTGTTCCTTCGGCCACATTTT	62.213	22	250	TTTCGGTCTGCTGTGCTTACA	60.203	21	CGTGTTCCTTCGGCCACATTTT	62.213	22	249
TRINITY_DN17524_c0_g1	2	c	(TCT)8ttctctcgctcgctccaa(TC)8	58	2360	2417
TRINITY_DN17528_c1_g1	1	c	(GTG)8(ATG)8	48	37	84	TCACATGGATGAGGAGGATATC	56.557	22	TGACTGAGGAAACAATGACTTT	55.851	22	112	TCACATGGATGAGGAGGATATC	56.557	22	ACTGACTGAGGAAACAATGACT	57.304	22	114	TCACATGGATGAGGAGGATATC	56.557	22	CTGACTGAGGAAACAATGACTT	56.293	22	113
TRINITY_DN17528_c2_g1	1	p3	(TCA)7	21	91	111	ACGTGACTTCTCAAACATCTAA	55.445	22	GACACAACTTCACGCTGCTATC	59.907	22	208	CTACACGTGACTTCTCAAACAT	56.418	22	GACACAACTTCACGCTGCTATC	59.907	22	212	CACGTGACTTCTCAAACATCTA	56.158	22	GACACAACTTCACGCTGCTATC	59.907	22	209
TRINITY_DN17528_c2_g2	1	p3	(ATC)5	15	2116	2130	GAGCCAGTCTGTTTGCATTTT	57.624	21	GGCATCACCGAATTCATCTTAC	57.526	22	152	GAGCCAGTCTGTTTGCATTTTC	58.688	22	GGCATCACCGAATTCATCTTAC	57.526	22	152	GAGCCAGTCTGTTTGCATTTT	57.624	21	CCCTTTCCATGTGTGATGTTTT	57.394	22	115
TRINITY_DN17528_c6_g1	1	p3	(TGA)6	18	237	254
TRINITY_DN17529_c1_g1	1	p1	(A)23	23	704	726
TRINITY_DN17529_c2_g1	1	p1	(A)14	14	1159	1172	TGCACATATTCAGCTGCGTTAA	58.994	22	CGCGCCATCCCTCTTCATGAAA	63.505	22	249	TGCACATATTCAGCTGCGTTAA	58.994	22	CCCACCCAATCCCAACCATGAA	62.834	22	225	GCACATATTCAGCTGCGTTAAA	57.985	22	CCCACCCAATCCCAACCATGAA	62.834	22	224
TRINITY_DN17529_c3_g1	1	p1	(A)18	18	24	41
TRINITY_DN17533_c0_g1	1	p2	(GA)7	14	478	491	CGTTCCCTTCGACCAGCAACAT	63.375	22	AGGTTCACTCGACGCGCTATTG	63.193	22	236	TCCCTTCGACCAGCAACATCAA	62.198	22	AGGTTCACTCGACGCGCTATTG	63.193	22	233	CGTTCCCTTCGACCAGCAACAT	63.375	22	TAGGTTCACTCGACGCGCTATT	61.829	22	237
TRINITY_DN17538_c2_g2	1	c	(TC)6cccttt(TC)7	32	71	102	CAGCACTATACCTTCACAATCT	55.625	22	ATCAGCAGCGCGTTACATTAC	59.407	21	226	CAGCACTATACCTTCACAATCT	55.625	22	TATCAGCAGCGCGTTACATTAC	59.207	22	227	ACAGCACTATACCTTCACAATC	55.9	22	ATCAGCAGCGCGTTACATTAC	59.407	21	227
TRINITY_DN17539_c1_g2	1	p2	(GA)6	12	3	14
TRINITY_DN17540_c0_g1	1	p3	(ATC)5	15	53	67
TRINITY_DN17540_c0_g1	2	p2	(TG)8	16	1054	1069	AACAACACACACAGCCAGGCAG	64.037	22	AGGAGACGAACCGCAGCAATAA	62.303	22	219	ACAAACAACACACACAGCCAGG	62.036	22	AGGAGACGAACCGCAGCAATAA	62.303	22	222	ACAACACACACAGCCAGGCAG	63.652	21	AGGAGACGAACCGCAGCAATAA	62.303	22	218
TRINITY_DN17545_c0_g1	1	p1	(T)16	16	679	694	GCCTCCGCTTCAGTTCGCAAA	64.055	21	CCACTGGCTCATGTACGCAACT	63.126	22	231	GGCAACAGGGGCAGTAACAAAG	62.229	22	AGTAGTGCAACCGTCTCTTAAA	57.404	22	244	ACAATGTGTGACCAGCCTTTAT	58.233	22	AGTAGTGCAACCGTCTCTTAAA	57.404	22	218
TRINITY_DN17548_c0_g1	1	p1	(T)15	15	237	251	ACAGGAAGAACGGGACCTTTAA	59.293	22	TGGAAGGCATTTTGTGAAACTT	57.248	22	223	ACAGGAAGAACGGGACCTTTAA	59.293	22	TTGGAAGGCATTTTGTGAAACT	57.248	22	224	CTCATTCCCTGCCAGCCTTTT	60.894	21	AGGGTGTCTGTTCTTTCATTTG	56.81	22	165
TRINITY_DN17548_c1_g1	1	c	(GA)7c(GA)7c(GA)7	44	8	51
TRINITY_DN17550_c6_g1	1	p3	(TGT)14	42	512	553
TRINITY_DN17555_c0_g1	1	p2	(GT)7	14	10	23
TRINITY_DN17557_c0_g3	1	p1	(A)15	15	257	271	TTTGGGGTGGTTCTTCGTTTCT	60.357	22	ATTGCTTGGACTACAGTTAAGT	55.377	22	116	TTTGGGGTGGTTCTTCGTTTCT	60.357	22	TGCTTGGACTACAGTTAAGTCT	56.776	22	114	TTTGGGGTGGTTCTTCGTTTCT	60.357	22	TTGCTTGGACTACAGTTAAGTC	56.046	22	115
TRINITY_DN17557_c0_g3	2	p2	(TA)8	16	469	484
TRINITY_DN17557_c0_g6	1	p2	(GT)6	12	179	190	GCAACAGCTTGGTTACGTATTT	57.845	22	CCAAAGAACTCAGTCAGCATCT	58.327	22	241	GCAACAGCTTGGTTACGTATTT	57.845	22	TGCATAGTCAGTCTCACATTGT	57.458	22	190	GCAACAGCTTGGTTACGTATTT	57.845	22	ACCTACCACCAAAGAACTCAGT	58.954	22	249
TRINITY_DN17558_c3_g5	1	c	(TG)6tcatctataagtgtatgtgtgtgtgagatctgtacgtgtgtgttcctctgatgtgtgtgtatatttgatctcttgctg(TC)13	116	576	691	AGTCCATCCATCCGCAGTATCT	60.758	22	ACCACAGATCAACAGCAGGGG	62.343	21	196	TCAGTCCATCCATCCGCAGTAT	61.022	22	ACCACAGATCAACAGCAGGGG	62.343	21	198	AGTCCATCCATCCGCAGTATCT	60.758	22	TACCACAGATCAACAGCAGGGG	62.007	22	197
TRINITY_DN17558_c3_g8	1	p1	(G)12	12	85	96	GACGCGAAGGAATGTGCCGTAC	64.275	22	AGCTAGGCGGGTGTGGTTTCAA	64.441	22	247	GACGCGAAGGAATGTGCCGTAC	64.275	22	AAGCTAGGCGGGTGTGGTTTCA	64.441	22	248	GACGCGAAGGAATGTGCCGTAC	64.275	22	AGCTAGGCGGGTGTGGTTTCA	64.067	21	247
TRINITY_DN17564_c2_g2	1	p2	(GA)21	42	1	42
TRINITY_DN17564_c3_g1	1	p2	(TC)7	14	71	84	GGGATGGATTTGGCAGATTGGT	60.956	22	GCCACTGAGCTTGCGGTATGT	63.297	21	125	GGGATGGATTTGGCAGATTGGT	60.956	22	CGCCACTGAGCTTGCGGTATG	64.211	21	126	TGGATTTGGCAGATTGGTTTGG	59.698	22	GCCACTGAGCTTGCGGTATGT	63.297	21	121
TRINITY_DN17570_c0_g1	1	c	(C)16(AC)7	30	31	60
TRINITY_DN17570_c0_g2	1	p1	(G)22	22	1	22
TRINITY_DN17577_c2_g2	1	p3	(TAA)8	24	109	132	CTTGGAAAAGCAAGGACATTTA	55.172	22	AAGCGATACTCCTGCCAAATAT	57.642	22	152	CTTGGAAAAGCAAGGACATTTA	55.172	22	AAAGCGATACTCCTGCCAAATA	57.849	22	153	CTTGGAAAAGCAAGGACATTTA	55.172	22	ACCATCGAGCAATCCAGGATAC	59.962	22	107
TRINITY_DN17578_c2_g2	1	p1	(A)13	13	2372	2384	TGTTGACGATATACCATCTGTG	55.737	22	CGTGATTGGAAGGCAGCATAAA	59.577	22	204	GCTATCAAATGAAATGCTGAGT	55.143	22	CGTGATTGGAAGGCAGCATAAA	59.577	22	236	TTGTTGACGATATACCATCTGT	55.013	22	CGTGATTGGAAGGCAGCATAAA	59.577	22	205
TRINITY_DN17581_c4_g2	1	p2	(TA)6	12	114	125	GGGGCGTGACAGAAAATAATT	56.857	21	AATCATCCCCTCCAGCGTAATT	59.557	22	185	GGGGCGTGACAGAAAATAATTG	58.23	22	AATCATCCCCTCCAGCGTAATT	59.557	22	185	GGGGCGTGACAGAAAATAATT	56.857	21	ATCATCCCCTCCAGCGTAATT	58.942	21	184
TRINITY_DN17585_c0_g1	1	p3	(TTA)5	15	2286	2300	AGCAGGAAAATGGTAAGGCAC	58.829	21	CGAACCGGCACATTCAGAAACT	61.696	22	139	AGCAGGAAAATGGTAAGGCAC	58.829	21	TCGAACCGGCACATTCAGAAAC	61.693	22	140	AGCAGGAAAATGGTAAGGCAC	58.829	21	CCCAAATTCGAACCGGCACATT	62.29	22	147
TRINITY_DN17594_c0_g1	1	p2	(TG)11	22	1477	1498	GACACACACGCGCTCACATATT	61.804	22	CTGAAGCTCCGCCCCTCATTAC	63.002	22	218	AGACACACACGCGCTCACATAT	62.599	22	CTGAAGCTCCGCCCCTCATTAC	63.002	22	219	GACACACACGCGCTCACATATT	61.804	22	TGAAGCTCCGCCCCTCATTAC	62.187	21	217
TRINITY_DN17597_c0_g3	1	p2	(AC)10	20	1038	1057	ACGTCACAGCATTGGTCACAGT	62.693	22	AGGAGCCACATTACAGGGAGTT	61.1	22	230	ACGTCACAGCATTGGTCACAGT	62.693	22	GGAGCCACATTACAGGGAGTTT	60.291	22	229	CGTCACAGCATTGGTCACAGTC	61.995	22	AGGAGCCACATTACAGGGAGTT	61.1	22	229
TRINITY_DN175_c0_g1	1	p2	(AT)6	12	153	164	CCTGTGCAATAATCATGCTGTC	58.039	22	AATGTTCATCTCATGCAACCCA	58.567	22	197	TGTGCAATAATCATGCTGTCTA	55.88	22	AATGTTCATCTCATGCAACCCA	58.567	22	195	CCTGTGCAATAATCATGCTGTC	58.039	22	ATGTTCATCTCATGCAACCCA	57.91	21	196
TRINITY_DN17605_c1_g2	1	p3	(ATT)5	15	505	519
TRINITY_DN17605_c2_g1	1	p1	(G)13	13	1228	1240	ACTGATAGGTGCTGACAAATGA	57.442	22	TCGGCCAGTGTATGTGTTTGTA	59.963	22	221	ACTGATAGGTGCTGACAAATGA	57.442	22	GATGTTTTCGGCCAGTGTATGT	59.253	22	228	ACTGATAGGTGCTGACAAATGA	57.442	22	TTCGGCCAGTGTATGTGTTTGT	60.747	22	222
TRINITY_DN17605_c2_g1	2	p1	(A)24	24	2535	2558
TRINITY_DN17605_c5_g1	1	p2	(TG)8	16	812	827	GCCCACTGTGTTTGCCTGTTTT	62.626	22	TGTGCCATTGTTGTTGCGAGAG	62.205	22	122	GCCCACTGTGTTTGCCTGTTTT	62.626	22	CCAAAAGAATGCAGCGCTAAAA	58.684	22	250	GCCCACTGTGTTTGCCTGTTTT	62.626	22	AGACCAGTGTTGTGCCATTGTT	60.95	22	132
TRINITY_DN17605_c9_g1	1	p1	(T)19	19	151	169	TGGTCCATTTTGCCCAGTGTTT	61.223	22	GCCCATTCATGCCAGTGGTTCA	63.696	22	181	GGTCCATTTTGCCCAGTGTTTA	59.369	22	GCCCATTCATGCCAGTGGTTCA	63.696	22	180	GGTCCATTTTGCCCAGTGTTTA	59.369	22	TCATGCCAGTGGTTCAGGTTAT	59.691	22	174
TRINITY_DN17609_c0_g2	1	p2	(AC)6	12	1010	1021	TTCAGGCCTACAAACACATAGA	57.099	22	GCAAAGGTGTCCGTTTCTTGAT	59.707	22	135	TTCAGGCCTACAAACACATAGA	57.099	22	CAGCAAAGGTGTCCGTTTCTT	59.324	21	137	TTCAGGCCTACAAACACATAGA	57.099	22	AGCAAAGGTGTCCGTTTCTTGA	60.683	22	136
TRINITY_DN17611_c0_g1	1	p3	(CAT)5	15	151	165	GTGAACACAGATCCAGCAAATA	56.703	22	GTTCATTGCAGCATCAGAGTTT	57.83	22	170	GTGAACACAGATCCAGCAAATA	56.703	22	CTGTTCATTGCAGCATCAGAGT	59.252	22	172	TGAACACAGATCCAGCAAATAA	55.992	22	GTTCATTGCAGCATCAGAGTTT	57.83	22	169
TRINITY_DN17614_c1_g1	1	p3	(TGA)5	15	851	865	ACAGCTTACCACTGCCCCTACA	63.361	22	ATCTCCACCTCCGGCTCCTTCT	64.654	22	237	ACAGCTTACCACTGCCCCTACA	63.361	22	ACCTCCGGCTCCTTCTCCTTCT	64.586	22	231	ACAGCTTACCACTGCCCCTACA	63.361	22	TCTCCACCTCCGGCTCCTTCT	64.478	21	236
TRINITY_DN17617_c4_g2	1	p2	(CA)6	12	220	231
TRINITY_DN17619_c0_g1	1	p1	(T)18	18	5	22
TRINITY_DN17622_c4_g1	1	p3	(CAA)5	15	1037	1051	TGCTGTTCCTTCTGCCTTGCTA	62.203	22	CCCGCCTTCCCTCCACAACAA	64.944	21	186	GCTGTTCCTTCTGCCTTGCTAT	60.943	22	CCCGCCTTCCCTCCACAACAA	64.944	21	185	TGTTCCTTCTGCCTTGCTATCT	59.427	22	CCGCCTTCCCTCCACAACAAAC	64.154	22	182
TRINITY_DN17623_c1_g3	1	p1	(T)15	15	862	876	CTGCATTCATAGCTCCGTTTAT	56.651	22	CACAGCAAACATGAATCACTTT	56.08	22	249	CTGCATTCATAGCTCCGTTTAT	56.651	22	ACACAGCAAACATGAATCACTT	57.076	22	250	ACTGCATTCATAGCTCCGTTTA	57.863	22	CACAGCAAACATGAATCACTTT	56.08	22	250
TRINITY_DN17625_c3_g1	1	p2	(AG)9	18	383	400	CGTGTGTGGCCGGTTCTGAATC	64.208	22	CCGGTTTGAGCAAGTCGAGTCC	63.65	22	186	CGTGTGTGGCCGGTTCTGAATC	64.208	22	TCCGGTTTGAGCAAGTCGAGTC	62.784	22	187	CGTGTGTGGCCGGTTCTGAATC	64.208	22	AGCAAGTCGAGTCCTGCTAACA	61.661	22	178
TRINITY_DN17626_c1_g1	1	c	(GA)13gtt(TG)10c(GT)6	62	1	62
TRINITY_DN17628_c0_g1	1	p2	(TG)7	14	578	591	CAGCAGGTTGGGTTTGTTCC	59.611	20	CCCTTTTGCGCACACACATACA	62.212	22	195	CCCTTTTGACTCAATGCTTGGT	59.37	22	CCCTTTTGCGCACACACATACA	62.212	22	177	CAGCAGGTTGGGTTTGTTCC	59.611	20	TCCCTTTTGCGCACACACATAC	61.957	22	196
TRINITY_DN17628_c0_g1	2	p2	(AC)10	20	1098	1117	TTCCTGAACTACTGCCATCAT	56.71	21	TCCATGCTCACACACACACATA	59.962	22	180	TTCCTGAACTACTGCCATCAT	56.71	21	CCATGCTCACACACACACATAC	59.84	22	179	TTCCTGAACTACTGCCATCAT	56.71	21	CATGCTCACACACACACATACA	59.193	22	178
TRINITY_DN17628_c0_g1	3	p2	(TG)6	12	1237	1248	CACACACACACACTCGGTTCTT	61.25	22	GCATGGGTACTGTTCTGTTAAA	56.626	22	241	CACACACACACACTCGGTTCTT	61.25	22	TGAGCATGGGTACTGTTCTGTT	59.628	22	244	CACACACACACACTCGGTTCTT	61.25	22	AGCATGGGTACTGTTCTGTTAA	57.366	22	242
TRINITY_DN17635_c1_g2	1	p2	(CT)6	12	3067	3078	CCAACCTCTCGCGTCTCTCTAT	61.325	22	GTCTCCGGGAGCGAGGATGTG	64.552	21	234	TCCAACCTCTCGCGTCTCTCTA	62.317	22	GTCTCCGGGAGCGAGGATGTG	64.552	21	235	CCTCCAACCTCTCGCGTCTCTC	64.309	22	GTCTCCGGGAGCGAGGATGTG	64.552	21	237
TRINITY_DN17642_c2_g1	1	p1	(A)14	14	657	670	ATTAACATCTATCTGACGGGCA	57.044	22	GCATCCCAGGCATAACAATCTT	59.039	22	234	ATTAACATCTATCTGACGGGCA	57.044	22	GCATCCCAGGCATAACAATCT	58.409	21	234	TTAACATCTATCTGACGGGCA	56.537	21	GCATCCCAGGCATAACAATCTT	59.039	22	233
TRINITY_DN17652_c0_g1	1	p1	(A)12	12	455	466	CCCAGGCGCAGTTTTCTCTCAA	63.334	22	ACCTGTGTGCTTTGCTTTGGGA	63.194	22	232	CCCAGGCGCAGTTTTCTCTCAA	63.334	22	CTGTGTGCTTTGCTTTGGGAAA	60.418	22	230	CCAGGCGCAGTTTTCTCTCAAT	61.454	22	CTGTGTGCTTTGCTTTGGGAAA	60.418	22	229
TRINITY_DN17656_c4_g6	1	p2	(TC)6	12	36	47
TRINITY_DN17665_c0_g1	1	p2	(GA)7	14	1761	1774	CTGATCCGAGTTTGGCCTTAAT	58.454	22	AGCAACTACTTACGACCAAATG	56.729	22	246	CTGATCCGAGTTTGGCCTTAAT	58.454	22	CAGCAACTACTTACGACCAAAT	56.729	22	247	TCTGATCCGAGTTTGGCCTTAA	59.43	22	AGCAACTACTTACGACCAAATG	56.729	22	247
TRINITY_DN17667_c3_g1	1	p2	(CA)6	12	422	433	GGATGTGGATGGTGTGGTTACA	60.291	22	TGCAGTTAGGGGATGCCATATA	58.744	22	139	TGGATGTGGATGGTGTGGTTAC	60.291	22	TGCAGTTAGGGGATGCCATATA	58.744	22	140	GGATGTGGATGGTGTGGTTACA	60.291	22	GTGCAGTTAGGGGATGCCATAT	60.225	22	140
TRINITY_DN17668_c4_g1	1	p1	(T)15	15	223	237
TRINITY_DN17669_c0_g1	1	p1	(G)13	13	54	66	TTGCAAATGGAGGTAGCAAAGA	58.505	22	AAAGCTCATGTTCCATTGATGA	56.315	22	143	TTGCAAATGGAGGTAGCAAAGA	58.505	22	CAAAAGCTCATGTTCCATTGAT	55.582	22	145	CTTGCAAATGGAGGTAGCAAAG	58.158	22	AAAGCTCATGTTCCATTGATGA	56.315	22	144
TRINITY_DN17674_c1_g1	1	p2	(AC)6	12	3935	3946
TRINITY_DN17677_c1_g1	1	p1	(A)17	17	393	409	GCAAACCAGCAGCGTGAGTT	62.064	20	AGACCTGCCCAACTCTGACATT	61.627	22	218	GCAAACCAGCAGCGTGAGTT	62.064	20	CAGACCTGCCCAACTCTGACAT	62.263	22	219	GCAAACCAGCAGCGTGAGTT	62.064	20	GACCTGCCCAACTCTGACATTG	61.454	22	217
TRINITY_DN17677_c4_g1	1	p1	(A)28	28	18	45
TRINITY_DN17677_c4_g2	1	c	(TCA)6(TCG)5	33	727	759
TRINITY_DN17678_c0_g1	1	p3	(ATT)6	18	163	180	GGGTTTCGGGTGCGTCTT	60.281	18	TTTCGCTCTTACCTTAACATGT	55.758	22	113	GCGTCTTGGCCAGGGTTT	60.598	18	TTTCGCTCTTACCTTAACATGT	55.758	22	125	CGTCTTGGCCAGGGTTTC	58.332	18	TTTCGCTCTTACCTTAACATGT	55.758	22	124
TRINITY_DN17678_c1_g1	1	p2	(TA)8	16	69	84
TRINITY_DN17678_c1_g1	2	p3	(ATT)6	18	3137	3154	CAACAAGACCCAGCCGCAAAGA	63.839	22	GGGACTGACACATCGCGTATAA	60.224	22	197	AACAAGACCCAGCCGCAAAGA	62.809	21	GGGACTGACACATCGCGTATAA	60.224	22	196	AGACCCAGCCGCAAAGACAAAG	63.592	22	GGGACTGACACATCGCGTATAA	60.224	22	192
TRINITY_DN17681_c2_g2	1	p2	(GA)6	12	393	404	TCCCAAGTGAGACTCGTGTATT	58.837	22	GAGGCGGTGTTGTGTCCAGATC	63.423	22	230	TCCCAAGTGAGACTCGTGTATT	58.837	22	AGGCGGTGTTGTGTCCAGATC	62.646	21	229	TCCCAAGTGAGACTCGTGTATT	58.837	22	GAGGCGGTGTTGTGTCCAGAT	62.646	21	230
TRINITY_DN17681_c2_g2	2	p2	(AG)10	20	694	713	TGCCTACCAACCGCCGTCTC	64.621	20	GCTCTGTGTGTGTCTCTGGTAT	59.768	22	174	TGCCTACCAACCGCCGTCTC	64.621	20	AGCTCTGTGTGTGTCTCTGGTA	60.753	22	175	TCCACGGTAACCAGTCGTCAAG	62.221	22	GCTCTGTGTGTGTCTCTGGTAT	59.768	22	156
TRINITY_DN17685_c3_g1	1	c	(CT)9gtctcc(CT)7cgctctctctctgtctcc(CT)7	70	332	401
TRINITY_DN17685_c3_g4	1	p2	(AT)8	16	21	36
TRINITY_DN17689_c0_g2	1	p1	(A)13	13	356	368	TCGCGGAGGAAACATCGGTAGG	64.335	22	TCTCTGGCCTCGCTCTGTTAAT	61.214	22	184	TTCGCGGAGGAAACATCGGTAG	62.654	22	TCTCTGGCCTCGCTCTGTTAAT	61.214	22	185	CGCGGAGGAAACATCGGTAGG	63.119	21	TCTCTGGCCTCGCTCTGTTAAT	61.214	22	183
TRINITY_DN17690_c0_g1	1	p2	(AT)6	12	125	136	TCACAAGGAGGTAGGACAATGT	58.752	22	TGCTGCTATGACTTTCCTTATT	55.508	22	246	TCACAAGGAGGTAGGACAATGT	58.752	22	CTGCTGCTATGACTTTCCTTAT	55.955	22	247	TCACAAGGAGGTAGGACAATGT	58.752	22	GCATGTGAGACTGCAGAATT	56.415	20	182
TRINITY_DN17693_c0_g1	1	p2	(AT)6	12	398	409	TGGCATTATGGACCACAAGTTT	58.495	22	AGTCTCACTCAACACGCATTCT	59.964	22	146	ATGTTTACACGCACACACTTTT	57.636	22	AGTCTCACTCAACACGCATTCT	59.964	22	115	ATGGCATTATGGACCACAAGTT	58.288	22	AGTCTCACTCAACACGCATTCT	59.964	22	147
TRINITY_DN17693_c0_g1	2	p2	(TA)6	12	822	833	CCCACCAGGCTCTAGTAAGTTA	58.628	22	TCTTTATTCTCAGGGTGTGGCA	59.358	22	184	CCCACCAGGCTCTAGTAAGT	58.133	20	TCTTTATTCTCAGGGTGTGGCA	59.358	22	184	CCCACCAGGCTCTAGTAAGTT	58.811	21	TCTTTATTCTCAGGGTGTGGCA	59.358	22	184
TRINITY_DN17693_c1_g4	1	p2	(CA)9	18	1431	1448	TGCTCCTCTTCACACACACACT	61.802	22	TGCCGTGGATGTTAGCGTAATG	61.311	22	239	CGTGTCAGCTGCTTGGGAGTAA	62.804	22	AGAGATGTTGGGGTCAGTTCTG	59.696	22	221	TCTGCTCCTCTTCACACACACA	61.539	22	TGCCGTGGATGTTAGCGTAATG	61.311	22	241
TRINITY_DN17693_c1_g4	2	p2	(AC)12	24	2639	2662	GACACACACTGACCCTGTTAAA	58.462	22	CTCACTACAGCCGAGACAAGAG	60.159	22	235	GACACACACTGACCCTGTTAAA	58.462	22	TCTCACTACAGCCGAGACAAGA	60.552	22	236	AGACACACACTGACCCTGTTAA	59.23	22	CTCACTACAGCCGAGACAAGAG	60.159	22	236
TRINITY_DN17698_c5_g1	1	p1	(A)15	15	10	24
TRINITY_DN17703_c2_g2	1	p2	(TA)6	12	692	703	CGAGTGGTTTATAATGGTGACT	55.91	22	TGAAAAGAAACTCAAGGACAGA	55.519	22	222	ACGAGTGGTTTATAATGGTGAC	56.183	22	TGAAAAGAAACTCAAGGACAGA	55.519	22	223	CGAGTGGTTTATAATGGTGACT	55.91	22	CTGAAAAGAAACTCAAGGACAG	55.245	22	223
TRINITY_DN17705_c1_g1	1	p1	(A)43	43	2362	2404
TRINITY_DN17705_c1_g2	1	p2	(GA)12	24	2	25
TRINITY_DN17705_c2_g1	1	p2	(TC)9	18	1888	1905
TRINITY_DN17710_c0_g1	1	p1	(A)29	29	1	29
TRINITY_DN17714_c0_g1	1	p3	(CTG)5	15	4433	4447	CGCATCGCCGGGCTTCTT	63.501	18	GCCCTCCGCCATATTCACTGTT	62.968	22	227	CGCATCGCCGGGCTTCTTC	64.318	19	GCCCTCCGCCATATTCACTGTT	62.968	22	227	CTGATTGGTCCTGCTCGCTCCT	64.33	22	GGCGTCGCGGTCAAGGATTTA	63.325	21	141
TRINITY_DN17720_c0_g1	1	p2	(AC)8	16	136	151	ATGTGAAATCTGGGCCTTACAT	57.744	22	GGCCGCTCAACAGGAACAATAG	61.826	22	212	AATGTGAAATCTGGGCCTTACA	57.954	22	GGCCGCTCAACAGGAACAATAG	61.826	22	213	ATGTGAAATCTGGGCCTTACAT	57.744	22	TGGCCGCTCAACAGGAACAATA	62.521	22	213
TRINITY_DN17721_c1_g1	1	p3	(AAC)6	18	2242	2259	ACATCCCCAGCCTTGCCTGTAC	64.588	22	GATTGGGCTGCTGGTGGAACTT	63.379	22	244	AGCAGCACTTGAACAGCACAGA	62.957	22	AGGGTTTTGGGGTTGGGGAAGT	64.112	22	246	CACATCCCCAGCCTTGCCTGTA	64.585	22	GCTGGTGGAACTTGGCTGCTT	63.744	21	236
TRINITY_DN17721_c1_g1	2	p3	(AGC)5	15	2872	2886	CCCCTCCGCCCCTCATGTT	63.988	19	TGCCTCTGTTTCTCCTGCTGTT	62.141	22	180	TCTTACCCCTCCGCCCCTCAT	64.593	21	TGCCTCTGTTTCTCCTGCTGTT	62.141	22	185	CCCCTCCGCCCCTCATGTT	63.988	19	GCTGTTCTTGTTGCTGCCTCTG	62.517	22	194
TRINITY_DN17721_c1_g1	3	p3	(CAG)6	18	3486	3503	CAACGCCGCCATGCTGAAACA	64.897	21	GCTGGAGGGATGGATGCTGCT	64.618	21	185	CAACGCCGCCATGCTGAAACA	64.897	21	GGAGGGATGGATGCTGCTGGG	64.95	21	182	CCAACGCCGCCATGCTGAAA	64.571	20	GCTGGAGGGATGGATGCTGCT	64.618	21	186
TRINITY_DN17723_c0_g3	1	p5	(TAAAA)4	20	591	610	TTCAGACAACGGTGAGCATAAT	58.062	22	CATGCTGGATGGCTACTTTT	56.077	20	174	AATCCGAGGACCCAGCAAAAG	60.614	21	CATGCTGGATGGCTACTTTT	56.077	20	238	CAATCCGAGGACCCAGCAAAA	60.886	21	CATGCTGGATGGCTACTTTT	56.077	20	239
TRINITY_DN17726_c0_g1	1	p1	(A)13	13	450	462	TGGACAAGATGCCTCAAACAAA	58.705	22	AAGTGGCTGCTCAAAGGAAGTT	60.688	22	242	TGGACAAGATGCCTCAAACAAA	58.705	22	TGGCTGCTCAAAGGAAGTTGTT	60.95	22	239	ATGGACAAGATGCCTCAAACAA	58.501	22	AAGTGGCTGCTCAAAGGAAGTT	60.688	22	243
TRINITY_DN17733_c2_g3	1	p1	(T)32	32	9	40
TRINITY_DN17735_c1_g2	1	p2	(TA)7	14	29	42
TRINITY_DN17735_c4_g5	1	p1	(G)24	24	1	24
TRINITY_DN17735_c4_g5	2	p1	(A)12	12	556	567	CGTTTCTTTCTGTTCGGTTATT	55.34	22	CGCAGGTAAGAGGAGGATCAAT	59.633	22	154	ACAGCTTGATGTCACCCCGTC	62.646	21	CGCAGGTAAGAGGAGGATCAAT	59.633	22	216	CAGCTTGATGTCACCCCGTCG	63.583	21	CGCAGGTAAGAGGAGGATCAAT	59.633	22	215
TRINITY_DN17735_c4_g5	3	p2	(GT)10	20	889	908	ATTGAGCCACAGACGCATGAC	61.277	21	TTCACCCTAGACATGCTTACCT	58.549	22	233	ATTGAGCCACAGACGCATGAC	61.277	21	ACCCTAGACATGCTTACCTATG	56.768	22	230	TATTGAGCCACAGACGCATGAC	60.995	22	TTCACCCTAGACATGCTTACCT	58.549	22	234
TRINITY_DN17735_c8_g1	1	p3	(AAC)6	18	1	18
TRINITY_DN17735_c8_g1	2	p2	(GT)6	12	204	215
TRINITY_DN17737_c0_g1	1	c	(A)16tgattgaaaataatcttttgca(GT)9	56	111	166	GCTCATCAAGGGGAAGCATCTT	60.686	22	GCCTCGTGCCGCTATCCTAATC	63.153	22	173	TGCTCATCAAGGGGAAGCATCT	61.761	22	GCCTCGTGCCGCTATCCTAATC	63.153	22	174	GCTCATCAAGGGGAAGCATCTT	60.686	22	GCCTCGTGCCGCTATCCTAAT	62.364	21	173
TRINITY_DN17737_c1_g2	1	p2	(CA)6	12	1116	1127	CAGGAGGAGGCTGGAGGTTCAA	63.682	22	CGGTCCGGCGCTTCAAGAGA	64.912	20	215	CAGGAGGAGGCTGGAGGTTCAA	63.682	22	CGGTCCGGCGCTTCAAGAG	63.61	19	215	AGGAGGAGGCTGGAGGTTCAA	62.609	21	CGGTCCGGCGCTTCAAGAGA	64.912	20	214
TRINITY_DN17737_c2_g1	1	c	(AC)11taacatca(AC)7	44	1424	1467	GGCAACTCGAGAACATGACACA	61.123	22	GCGTGTGTGTGTGTGCGTGTAT	64.359	22	211	GGAACCTCGCTGCTCCCATCA	64.5	21	ACAGAAGTTTGTGGGTGTTGTG	59.508	22	236	GGAACCTCGCTGCTCCCATCA	64.5	21	CAGAAGTTTGTGGGTGTTGTGT	59.508	22	235
TRINITY_DN17737_c2_g1	2	c	(CA)6cg(CA)28	70	1585	1654	TCCTGATGAAGTGACTGTAAGT	56.5	22	AGGTATGTGTGGGTGGTGTAGT	60.762	22	182	TCCTGATGAAGTGACTGTAAGT	56.5	22	TGTGGGTGGTGTAGTGTGTGTA	61.218	22	175	TCCTGATGAAGTGACTGTAAGT	56.5	22	GGTATGTGTGGGTGGTGTAGTG	60.614	22	181
TRINITY_DN17737_c3_g1	1	p2	(GT)9	18	264	281
TRINITY_DN17741_c3_g1	1	p2	(AC)12	24	68	91	TGAATCACAAGTGCCACGTATT	58.592	22	CTGCATTTCTACAGCACAAAAT	55.881	22	150	ACGCACACCAAACAAACATACA	59.576	22	CTGCATTTCTACAGCACAAAAT	55.881	22	121	GAATCACAAGTGCCACGTATTC	57.996	22	CTGCATTTCTACAGCACAAAAT	55.881	22	149
TRINITY_DN17746_c5_g1	1	p2	(AG)7	14	436	449
TRINITY_DN17748_c0_g1	1	c	(AGAC)5ggaaagagacagacagacggagagagacagacagacg(GA)7cggacagacagacg(GA)7cggacagacagacg(GA)6cggacagacagacggagagagacagagggacagacagacggagtg(AGAC)5	190	43	232	AGAGAGACAGAGGGACAGACAG	60.291	22	CTCCGTCTGTCTGTCTCTTTCC	60.095	22	242	GAGAGACAGAGGGACAGACAGA	60.291	22	TCCGTCTGTCTGTCTCTTTCC	59.113	21	240	GAGAGACAGAGGGACAGACAG	58.908	21	CTCCGTCTGTCTGTCTCTTTCC	60.095	22	241
TRINITY_DN17748_c0_g3	1	c	(AG)10aagagggggtagagagacggacagacagacacagcgagagagacg(GA)7	79	23	101	TGGTGACTGTGGAGAGAGAGA	59.575	21	TTCAACTGTCCACGAGCTTAAC	58.872	22	138	TGGTGACTGTGGAGAGAGAGAA	60.158	22	TCAACTGTCCACGAGCTTAACA	59.898	22	137	TGGTGACTGTGGAGAGAGAGAA	60.158	22	TTCAACTGTCCACGAGCTTAAC	58.872	22	138
TRINITY_DN17748_c1_g1	1	p2	(GA)6	12	843	854	ACCTGCCAGTTACGCTCCAATA	61.741	22	GCAGTGGCCAAAACCTCGACAT	63.906	22	137	ACCTGCCAGTTACGCTCCAATA	61.741	22	TGTCCGTCTGCCTCTCTGTATC	61.265	22	234	ACCTGCCAGTTACGCTCCAATA	61.741	22	CTGTCCGTCTGCCTCTCTGTAT	61.268	22	235
TRINITY_DN17748_c1_g1	2	p2	(CA)11	22	1205	1226	TGGGCTTTGCTTTGGGGTTATC	61.414	22	AATTGCAAGTCTGGCACACAC	59.932	21	144	GCCCAAACCCCTCGCTCTCTT	64.73	21	AATTGCAAGTCTGGCACACAC	59.932	21	181	CCCAAACCCCTCGCTCTCTTTT	62.791	22	AATTGCAAGTCTGGCACACAC	59.932	21	180
TRINITY_DN17748_c1_g4	1	p4	(GAAA)5	20	196	215	AAACGGATGAAGGGTGGAAGCC	63.112	22	TGTCCGTCTGTCTGCCTGTCTT	63.566	22	165	AACGGATGAAGGGTGGAAGCCA	64.213	22	TGTCCGTCTGTCTGCCTGTCTT	63.566	22	164	AAACGGATGAAGGGTGGAAGCC	63.112	22	TCCGTCTGTCTGCCTGTCTTCT	63.053	22	163
TRINITY_DN17750_c1_g1	1	p2	(CA)23	46	1780	1825
TRINITY_DN17752_c0_g2	1	c	(GA)17gt(GA)10	56	1	56
TRINITY_DN17752_c0_g2	2	c	(TC)7(AC)20	54	805	858	ACACGACGAAAACTACTCAAAT	56.341	22	ACAAACCTCTTCTTCACCTTTT	56.028	22	249	CACGACGAAAACTACTCAAATG	56.065	22	ACAAACCTCTTCTTCACCTTTT	56.028	22	248	ACGACGAAAACTACTCAAATGT	56.341	22	ACAAACCTCTTCTTCACCTTTT	56.028	22	247
TRINITY_DN17752_c0_g2	3	p3	(AAG)5	15	1155	1169	AGCTGGAGTCTGATGCTGAAGA	61.152	22	AGACGGTGTTTCTGGAGTCTGA	61.015	22	164	AGCTGGAGTCTGATGCTGAAGA	61.152	22	CGGTGTTTCTGGAGTCTGATCT	59.768	22	161	AGCTGGAGTCTGATGCTGAAGA	61.152	22	GACGGTGTTTCTGGAGTCTGAT	60.029	22	163
TRINITY_DN17752_c0_g2	4	p3	(TGA)6	18	1769	1786	ACAGGCAGCGGAAAGACTTTGT	62.968	22	AGCTCGACTGTCACTCACTGGA	63.036	22	243	CGTCGGATGAATGTGGCAAAGT	61.761	22	AGCTCGACTGTCACTCACTGGA	63.036	22	161	CGTCGGATGAATGTGGCAAAGT	61.761	22	TGTCGTAACGTCTGCTGTCACA	62.144	22	197
TRINITY_DN17753_c4_g1	1	p2	(GA)27	54	785	838	GTGTGCATGTGTGTGTGTTAAG	58.638	22	TGCAGGTCTCTATGTGTTAAGC	58.138	22	194	GGTCTTTCATGGCGTTGTTTTA	57.768	22	TTGCAGGTCTCTATGTGTTAAG	55.838	22	135	GTGTGCATGTGTGTGTGTTAAG	58.638	22	TTGCAGGTCTCTATGTGTTAAG	55.838	22	195
TRINITY_DN17753_c4_g1	2	p2	(GA)6	12	1381	1392	ACAGTGAATGAGCGAGAGAGAT	58.977	22	ATGGGTGGCATCTGTGTAAAG	58.273	21	152	GAGATTCAAGACAGCCGTACAG	58.817	22	ATGGGTGGCATCTGTGTAAAG	58.273	21	135	CAGTGAATGAGCGAGAGAGATT	57.956	22	ATGGGTGGCATCTGTGTAAAG	58.273	21	151
TRINITY_DN17754_c0_g1	1	p5	(ACATT)4	20	248	267	AGGGGATTGTGACTGTGAAGGA	61.032	22	TCATGCTGCATCGGGGAATGAA	62.659	22	209	AGGGGATTGTGACTGTGAAGGA	61.032	22	TTTCATGCTGCATCGGGGAATG	61.847	22	211	AGGGGATTGTGACTGTGAAGGA	61.032	22	TGCTGCATCGGGGAATGAAAC	61.557	21	206
TRINITY_DN17755_c0_g3	1	p2	(GA)10	20	250	269	GCATTTGAACTGGCGTCCTTTT	60.546	22	AATGTCTGTTACGTCCGTGTAG	58.17	22	204	GCATTTGAACTGGCGTCCTTTT	60.546	22	CGTGTAGGTGTGTCTTTGTTGT	59.066	22	189	CGCATTTGAACTGGCGTCCTTT	62.52	22	AATGTCTGTTACGTCCGTGTAG	58.17	22	205
TRINITY_DN17755_c0_g4	1	p1	(T)64	64	1635	1698
[truncated: 5,584 more rows]
