# Supplementary material for: Development of novel EST-SSR markers for ploidy identification based on de novo transcriptome assembly for Misgurnus anguillicaudatus
Source: PLoS One. 2018 Apr 12;13(4):e0195829. doi: 10.1371/journal.pone.0195829 (PMC5896994; doi:10.1371/journal.pone.0195829)
Supplement: S3 Table — (XLS) [file pone.0195829.s005.xls]

## Sheet: Sheet1
Supplementary material 3 Ploidy level estimation of 69 reference Misgurnus anguillicaudatususing the five diagnostic ESR-SSR markers
32 Tetraploids
Locus		1	2	3	4	5	6	7	8	9	10	11	12	13	14	15	16	17	18	19	20	21	22	23	24	25	26	27	28	29	30	31	32
MATS2-33	Observed-allele No.	3	3	3	3	3	2	3	2	2	3	4	3	1	2	1	4	3	2	1	3	2	3	3	1	4	2	3	3	2	3	3	3
	Ratio	1/1.07/2.02	1/2.08/1.04	1.01/2.04/1	1.93/1.03/1	2.10/1.05/1	1/1.11	1/1.07/2.06	1/1.09	1.06/1	1.02/1/2.03	1.04/1/1.04/1.06	2.11/1/1.05	—	1.11/1	—	1.08/1.10/1/1.03	1/2.02/1.07	1.11/1	—	2.11/1.03/1	1.07/1	1.04/1.93/1	1/1.94/1.02	—	1.09/1.01/1/1.01	1/2.93	1.04/1.99/1	2.07/1/1.07	3.01/1	2.08/1/1.10	1.06/2.04/1	1/1.96/1.04
	Calculated-allele No.	4	4	4	4	4	2	4	2	2	4	4	4	—	2	—	4	4	2	—	4	2	4	4	—	4	4	4	4	4	4	4	4
MATS2-48	Observed-allele No.	1	3	3	3	1	1	3	3	2	2	3	2	4	3	4	2	1	3	3	3	2	2	2	3	4	3	2	1	3	2	3	2
	Ratio	—	2.03/1/1.08	1.06/1/1.97	1.07/1.99/1	—	—	1.02/1/2.07	1.06/2/1	1.07/1	1/2.95	1.04/1.94/1	1/1.09	1.07/1.09/1/1.03	1.03/1/1.97	1.06/1/1.03/1.10	1.04/1	—	1.03/1/2.08	1.04/1/1.92	1/1.95/1.05	1/3.02	1/2.93	1/1.09	2.10/1.04/1	1.10/1.02/1.03/1	2.03/1.03/1	1/3.04	—	1.03/1.99/1	1/1.05	1.06/2.04/1	1/2.94
	Calculated-allele No.	—	4	4	4	—	—	4	4	2	4	4	2	4	4	4	2	—	4	4	4	4	4	2	4	4	4	4	—	4	2	4	4
MATS2-55	Observed-allele No.	4	1	3	2	1	3	2	4	3	1	3	2	1	3	2	2	3	3	2	3	3	1	1	2	2	3	4	3	3	1	2	3
	Ratio	1.05/1/1.04/1.08	—	2.03/1/1.09	1.08/1	—	2/1.02/1	1.02/1	1.01/1/1.04/1.08	2/1/1.07	—	2.03/1/1.08	1/1.05	—	1.94/1.05/1	1.07/1	3.04/1	1/1.06/2.07	1/1.96/1.02	1.02/1	2.08/1/1.09	2.05/1.04/1	—	—	2.95/1	1.09/1	1/1.08/2.02	1.06/1.07/1.01/1	2.07/1/1.09	1.94/1/1.03	—	1.08/1	2/1.07/1
	Calculated-allele No.	4	—	4	2	—	4	2	4	4	—	4	2	—	4	2	4	4	4	2	4	4	—	—	4	2	4	4	4	4	—	2	4
MATS2-65	Observed-allele No.	3	3	2	2	3	3	1	2	3	4	3	2	4	2	3	2	2	3	1	1	3	3	2	1	3	2	1	3	4	2	1	3
	Ratio	2.03/1.02/1	2.06/1.02/1	1.06/1	1.07/1	1.09/1/2.07	1.09/1/2.09	—	3.07/1	2.08/1.07/1	1.02/1.04/1/1.02	1/1.04/2	1.08/1	1/1.07/1.03/1.04	1/2.97	2.08/1.09/1	1/1.05	1.08/1	2.08/1.07/1	—	—	2.09/1/1.05	1.07/2.08/1	1.06/1	—	1.02/2.06/1	1.04/1	—	1/1.07/2.06	1.05/1.11/1.05/1	1/1.04	—	1/1.09/2.08
	Calculated-allele No.	4	4	2	2	4	4	—	4	4	4	4	2	4	4	4	2	2	4	—	—	4	4	2	—	4	2	—	4	4	2	—	4
MATS2-74	Observed-allele No.	3	1	3	4	1	2	4	3	3	3	2	4	2	4	3	2	3	1	1	3	3	3	3	3	3	3	2	4	2	4	3	2
	Ratio	1.07/1/2.04	—	2.07/1.04/1	1.10/1.08/1/1.04	—	1.10/1	1.11/1.10/1.08/1	2.11/1.01/1	1.10/2.12/1	1.96/1.04/1	1.05/1	1.02/1.08/1.10/1	1/1.09	1.05/1.07/1/1.03	1.11/1.92/1	1/1.06	1.04/1/1.94	—	—	2.09/1.06/1	2.01/1.08/1	1.06/2.09/1	1/1.04/2.01	1/1.10/2.01	1.07/2.07/1	1.91/1/1.03	1.10/1	1.09/1/1.10/1.00	1/1.10	1.06/1/1.10/1.03	1/1.94/1.10	1/1.09
	Calculated-allele No.	4	—	4	4	—	2	4	4	4	4	2	4	2	4	4	2	4	—	—	4	4	4	4	4	4	4	2	4	2	4	4	2
MS-Ploidy		4n	4n	4n	4n	4n	4n	4n	4n	4n	4n	4n	4n	4n	4n	4n	4n	4n	4n	4n	4n	4n	4n	4n	4n	4n	4n	4n	4n	4n	4n	4n	4n
5 triploids
Locus		1	2	3	4	5
MATS2-33	Observed-allele No.	1	2	3	3	2
	Ratio	—	2.01/1	1.11/1.08/1	1.08/1.09/1	1/1.93
	Calculated-allele No.	—	3	3	3	3
MATS2-48	Observed-allele No.	1	3	2	2	3
	Ratio	—	1.09/1/1.02	2.10/1	2.10/1	1.09/1.08/1
	Calculated-allele No.	—	3	3	3	3
MATS2-55	Observed-allele No.	3	3	3	1	3
	Ratio	1.11/1.07/1	1/2.11	1/1.10/1	—	1.06/1.03/1
	Calculated-allele No.	3	3	3	—	3
MATS2-65	Observed-allele No.	2	2	3	1	2
	Ratio	1.93/1	2.07/1	1.11/1.10/1	—	1.92/1
	Calculated-allele No.	3	3	3	—	3
MATS2-74	Observed-allele No.	3	3	3	3	3
	Ratio	1.09/1/1.06	1.09/1.03/1	1.09/1/1.05	1/1.11/1.09	1.12/1.06/1
	Calculated-allele No.	3	3	3	3	3
MS-Ploidy		3n	3n	3n	3n	3n
32 diploids
Locus		1	2	3	4	5	6	7	8	9	10	11	12	13	14	15	16	17	18	19	20	21	22	23	24	25	26	27	28	29	30	31	32
MATS2-33	Observed-allele No.	2	2	2	2	1	2	2	1	1	2	1	2	2	2	2	2	2	2	2	1	2	2	2	1	2	2	1	2	2	1	1	2
	Ratio	1.12/1	1.06/1	1.11/1	1/1.07	—	1.09/1	1.07/1	—	—	1.09/1	—	1.02/1	1.03/1	1.06/1	1.04/1	1.03/1	1.10/1	1.08/1	1.10/1	—	1.11/1	1.11/1	1.01/1	—	1/1.10	1.11/1	—	1.09/1	1.12/1	—	—	1/1.06
	Calculated-allele No.	2	2	2	2	—	2	2	—	—	2	—	2	2	2	2	2	2	2	2	—	2	2	2	—	2	2	—	2	2	—	—	2
MATS2-48	Observed-allele No.	1	1	1	1	2	2	1	1	1	2	1	1	1	1	2	2	2	2	2	2	2	2	2	1	2	2	2	1	1	1	1	1
	Ratio	—	—	—	—	1/1.03	1/1.07	—	—	—	1/1.09	—	—	—	—	1.06/1	1.11/1	1.10/1	1.11/1	1.05/1	1.00/1	1.10/1	1/1.11	1.10/1	—	1.10/1	1.10/1	1/1.12	—	—	—	—	—
	Calculated-allele No.	—	—	—	—	2	2	—	—	—	2	—	—	—	—	2	2	2	2	2	2	2	2	2	—	2	2	2	—	—	—	—	—
MATS2-55	Observed-allele No.	1	1	1	1	1	1	2	2	2	1	1	1	2	2	2	2	2	1	2	1	1	1	1	1	1	2	1	1	1	2	1	1
	Ratio	—	—	—	—	—	—	1.11/1	1.09/1	1/1.02	—	—	—	1.06/1	1.09/1	1.00/1	1.06/1	1.07/1	—	1.09/1	—	—	—	—	—	—	1.11/1	—	—	—	1/1.05	—	—
	Calculated-allele No.	—	—	—	—	—	—	2	2	2	—	—	—	2	2	2	2	2	—	2	—	—	—	—	—	—	2	—	—	—	2	—	—
MATS2-65	Observed-allele No.	2	2	2	2	2	2	2	2	1	2	2	1	2	2	1	2	2	2	2	1	1	2	2	1	2	1	2	2	1	2	1	2
	Ratio	1.11/1	1.10/1	1.02/1	1.05/1	1.12/1	1.07/1	1/1.11	1/1.10	—	1.10/1	1/1.09	—	1.11/1	1.09/1	—	1.10/1	1.11/1	1.11/1	1.05/1	—	—	1/1.07	1/1.06	—	1/1.08	—	1/1.03	1.07/1	—	1.03/1	—	1.06/1
	Calculated-allele No.	2	2	2	2	2	2	2	2	—	2	2	—	2	2	—	2	2	2	2	—	—	2	2	—	2	—	2	2	—	2	—	2
MATS2-74	Observed-allele No.	2	2	1	1	1	2	2	1	2	1	1	2	2	1	2	1	2	2	1	2	2	2	2	2	2	2	2	2	2	2	1	2
	Ratio	1.09/1	1.02/1	—	—	—	1.04/1	1/1.01	—	1.10/1	—	—	1.07/1	1.12/1	—	1.07/1	—	1.06/1	1.11/1	—	1.11/1	1.09/1	1.07/1	1.11/1	1/1.10	1/1.05	1.06/1	1/1.11	1.03/1	1/1.08	1.10/1	—	1/1.12
	Calculated-allele No.	2	2	—	—	—	2	2	—	2	—	—	2	2	—	2	—	2	2	—	2	2	2	2	2	2	2	2	2	2	2	—	2
MS-Ploidy		2n	2n	2n	2n	2n	2n	2n	2n	2n	2n	2n	2n	2n	2n	2n	2n	2n	2n	2n	2n	2n	2n	2n	2n	2n	2n	2n	2n	2n	2n	2n	2n
