# Supplementary material for: Development of novel EST-SSR markers for ploidy identification based on de novo transcriptome assembly for Misgurnus anguillicaudatus
Source: PLoS One. 2018 Apr 12;13(4):e0195829. doi: 10.1371/journal.pone.0195829 (PMC5896994; doi:10.1371/journal.pone.0195829)
Supplement: S4 Table — (XLS) [file pone.0195829.s006.xls]

## Sheet: Sheet1
Supplementary material 4 Ploidy level estimation of 96 randomly selected Misgurnus anguillicaudatus from Liangzi Lake, China, using two separate methods: EST-SSR markers and flow cytometry
Locus		1	2	3	4	5	6	7	8	9	10	11	12	13	14	15	16	17	18	19	20	21	22	23	24	25	26	27	28	29	30	31	32	33	34	35	36	37	38	39	40	41	42	43	44	45	46	47	48
MATS2-33	Observed-allele No.	4	2	2	3	2	3	3	2	2	1	1	2	1	2	1	1	2	2	3	3	2	2	3	1	3	1	2	1	3	3	2	3	2	2	3	2	3	1	2	1	3	3	1	3	2	1	2	2
	Ratio	1.11/1.07/1.06/1	3.05/1	1.09/1	1.08/1.95/1	1/1.02	1.97/1.04/1	2.12/1/1.02	1/1.08	1.10/1	—	—	1/2.02	—	1.02/1	—	—	3.10/1	1/1.05	2.09/1/1.02	1.05/2.06/1	1.10/1	1.08/1	1.08/1.99/1	—	1.08/1/1.95	—	1/3.11	—	1.09/2.03/1	1.93/1/1.06	2.93/1	2.04/1.11/1	1.10/1	1.12/1	1.98/1.05/1	1/1.11	1.93/1.08/1	—	1.05/1	—	1.03/1.92/1	2.09/1.05/1	—	2.08/1/1.06	1/1.06	—	1/1.05	1.01/1
	Calculated-allele No.	4	4	2	4	2	4	4	2	2	—	—	3	—	2	—	—	4	2	4	4	2	2	4	—	4	—	4	—	4	4	4	4	2	2	4	2	4	—	2	—	4	4	—	4	2	—	2	2
MATS2-48	Observed-allele No.	2	2	2	1	2	2	3	2	2	4	3	2	1	1	1	3	1	2	3	3	1	3	2	2	3	—	1	1	1	3	3	1	1	1	3	1	3	2	1	1	2	2	2	3	2	2	—	2
	Ratio	1/3.02	1/3	1/1.03	—	1/1.07	1/3.07	1.98/1/1.02	1.07/1	1.06/1	1.03/1/1.08/1.11	2.02/1/1.08	1/3.04	—	—	—	1.09/2.11/1	—	1/1.04	1.02/2.04/1	1/1.07/2.02	—	1/1.05/2.01	1/3.11	1.05/1	2.02/1.07/1	—	—	—	—	1/1.92/1.08	1/1.09/2.06	—	—	—	1/2.10/1.05	—	1.07/1/1.99	1/1.07	—	—	1/3.11	1/1.08	3.11/1	1.06/1.98/1	1/1.04	1/1.05	—	1/1.12
	Calculated-allele No.	4	4	2	—	2	3	4	2	2	4	4	4	—	—	—	4	—	2	4	4	—	4	4	2	4	—	—	—	—	4	4	—	—	—	4	—	4	2	—	—	4	2	4	4	2	2	—	2
MATS2-55	Observed-allele No.	3	3	1	3	1	3	3	2	1	1	4	3	1	3	1	3	3	1	4	4	2	3	3	1	4	1	3	2	1	3	2	1	1	3	2	1	3	1	1	1	3	3	4	4	1	3	1	1
	Ratio	2.06/1/1.01	1.01/1.97/1	—	1.03/2.10/1	—	2.07/1.03/1	1/1/2.05	1.09/1	—	—	1.10/1/1/1.08	1/1.04/1.93	—	1.03/2.01/1	—	2.11/1/1.10	2.05/1.10/1	—	1.08/1/1.10/1.12	1.11/1.08/1.01/1	1.10/1	1.04/1/2.05	1/1.98/1.05	—	1.06/1/1.01/1.12	—	2.04/1/1.03	1.09/1	—	2.04/1.11/1	1/1.09	—	—	1/2.09/1.06	2.02/1	—	1.09/1/1.12	—	—	—	1/2.02/1.07	1.97/1.02/1	1.05/1/1.02/1.09	1.09/1/1.02/1.10	—	2.08/1/1.10	—	—
	Calculated-allele No.	4	4	—	4	—	4	4	2	—	—	4	4	—	4	—	4	4	—	4	4	2	4	4	—	4	—	4	2	—	4	2	—	—	4	3	—	3	—	—	—	4	4	4	4	—	4	—	—
MATS2-65	Observed-allele No.	4	3	2	3	2	3	3	1	2	3	2	3	2	3	2	3	3	2	3	3	2	3	3	1	2	2	3	2	4	3	3	1	1	3	2	2	1	3	2	1	3	3	3	3	2	3	2	2
	Ratio	1.11/1.10/1.07/1	1.93/1.01/1	1.06/1	1/1.04/1.94	1.09/1	1.01/1/2.08	1.07/1/2.02	—	1.11/1	1.03/1/1.92	2.90/1	2.09/1.08/1	1.02/1	1.03/1.91/1	1/1.11	1.11/1/2.10	1/1.02/1.91	1.09/1	2.11/1/1.08	1.08/1.09/1	1.10/1	1.06/1.90/1	1.07/1/1.90	—	1/2.92	1.11/1	1.08/2.01/1	1.11/1	1.11/1.02/1/1.07	2.10/1.05/1	1.08/2.08/1	—	—	1.07/1.90/1	1.02/1	1.11/1	—	2.09/1/1.07	1.11/1	—	1.05/1/1.91	1.04/1/1.98	2.10/1.01/1	2.08/1.06/1	1.11/1	1.04/2.00/1	1.12/1	1.09/1
	Calculated-allele No.	4	4	2	4	2	4	4	—	2	4	4	4	2	4	2	4	4	2	4	3	2	4	4	—	4	2	4	2	4	4	4	—	—	4	2	2	—	4	2	—	4	4	4	4	2	4	2	2
MATS2-74	Observed-allele No.	3	3	2	1	2	3	3	2	1	3	2	4	1	2	2	2	1	2	1	2	2	3	3	2	2	2	3	2	4	4	2	1	2	3	2	2	2	1	2	2	3	3	—	2	2	1	1	2
	Ratio	2.09/1/1.10	1.90/1/1.02	1/1.01	—	1/1.02	1.06/1/2.05	1/1.07/2.10	1/1.05	—	1/1.06/2.03	1.11/1	1/1.04/1.07/1.08	—	2.96/1	1/1.10	1/3.04	—	1/1.09	—	3.05/1	1/1.04	2.05/1/1.05	1.94/1/1.05	1/1.10	1.10/1	1/1.03	2.05/1/1.06	1/1.10	1/1.01/1.10/1.04	1/1.13/1.08/1.07	1/1.11	—	1/1.11	1.93/1.12/1	1/1.12	1/1.09	1/1.12	—	1/1.09	1.08/1	1.95/1.09/1	1/2.07/1.11	—	1.00/1	1/1.10	—	—	1.05/1
	Calculated-allele No.	4	4	2	—	2	4	4	2	—	4	2	4	—	4	2	4	—	2	—	4	2	4	4	2	2	2	4	2	4	4	2	—	2	4	2	2	2	—	2	2	4	4	—	2	2	—	—	2
MS-Ploidy	One locus	4n	4n	2n	4n	2n	4n	4n	2n	2n	4n	4n	4n	2n	4n	2n	4n	4n	2n	4n	4n	2n	4n	4n	2n	4n	2n	4n	2n	4n	4n	4n	4n	2n	4n	4n	2n	4n	4n	2n	2n	4n	4n	4n	4n	2n	4n	2n	2n
	At least two loci	4n	4n	2n	4n	2n	4n	4n	2n	2n	4n	4n	4n	2n	4n	2n	4n	4n	2n	4n	4n	2n	4n	4n	2n	4n	2n	4n	2n	4n	4n	4n	2n	2n	4n	4n	2n	4n	2n	2n	2n	4n	4n	4n	4n	2n	4n	2n	2n
FCM-Ploidy		4n	4n	2n	4n	2n	4n	4n	2n	2n	4n	4n	4n	2n	4n	2n	4n	4n	2n	4n	4n	2n	4n	4n	2n	4n	2n	4n	2n	4n	4n	4n	2n	2n	4n	4n	2n	4n	2n	2n	2n	4n	4n	4n	4n	2n	4n	2n	2n
[truncated: 48 more columns]
